# Supplementary material for: Phospho-RNA sequencing with circAID-p-seq
Source: Nucleic Acids Res. 2021 Dec 1;50(4):e23. doi: 10.1093/nar/gkab1158 (PMC8887461; doi:10.1093/nar/gkab1158)
Supplement: gkab1158_Supplemental_Files [file gkab1158_supplemental_files.zip]

Archive with 5 entries (5 files):
- Additional file 1.xlsx
- Additional file 2.xlsx
- Additional file 3.xlsx
- Additional file 4.xlsx
- Supplementary Data and Figures_Del Piano et al 2021_revised 27_10_2021v.docx
