# Supplementary material for: Phospho-RNA sequencing with circAID-p-seq
Source: Nucleic Acids Res. 2021 Dec 1;50(4):e23. doi: 10.1093/nar/gkab1158 (PMC8887461; doi:10.1093/nar/gkab1158)
Supplement: gkab1158_Supplemental_Files [file gkab1158_supplemental_files.zip › Additional file 1.xlsx]

## Sheet: Sheet1
Table 1.
sequence ID	Sequence	Type of oligo	Length (nt)	Modification
RNA30-Go	AUUCUUGUUGAAUUAGAUGGCGAUGUUAAU	RNA	30	3'Phopshorylation
RNA30-G	ACCUACCCCAGCGGCUACGAGAACCCCUUC	RNA	30	3'Phopshorylation
RNA30-M	CUGAGAAAGUAGAGCAAGAAGAAAUAGAGC	RNA	30	3'Phopshorylation
RNA30-GOH	AUUCUUGUUGAAUUAGAUGGCGAUGUUAAU	RNA	30	none
RNA30-A	CUAUGACUUAGUUGCGUUACACCCUUUCUU	RNA	30	3'Phopshorylation
ADR110	GCUGGUCACUUCUUCAAGACCGCUGGUAUCCAAAUUGUUGCUGAUGACUUGACUGUCACCAACCCAGCUA	RNA	110	none
ADR60	GAAUUGCUACCGCCAUCGAAAAGAAGGCUGCUGACGCUUU	RNA	60	none
ADR20	AUGGAAGACGCCAAAAACAU	RNA	20	none
ADR1	GCG CCG GGU UGU UGC UCC UUC CUG	RNA	24	none
ADR2	UCU CCU UUA AUA AUC ACC AAC CAU	RNA	24	none
ADR3	CGCGUGAUACGAUCUGAGACUCAU	RNA	24	none
ADR4	CGAUCGACUGAUGAUGCACGUAUC	RNA	24	none
ADR5	GCUGAUCGACGAUACUAGUGCUCA	RNA	24	none
ADR6	UGCUGCACAUGAGUCGACUAUAGC	RNA	24	none
ADR7	UGCAUCAUGACUCAGCGAUACGUG	RNA	24	none
ADR8	UGCGACUGAUAGUAUCACACUGCG	RNA	24	none
ADR9	CGAGUAUAGCGCAGUCUAGUCAUC	RNA	24	none
ADR10	GUACGUAGACGCACUGACUGAUCU	RNA	24	none
ADR11	CGCACUAUCGUAUCAGAGUCGUGA	RNA	24	none
ADR12	ACACAUCGUAUGCGCUGCUAGUAG	RNA	24	none
ADR1_F	GCGCCGGGTTGTTGCTCCTTCCTG	DNA primer	24	none
ADR1_R	GAAGGAGCAACAACCCGG	DNA primer	18	none
ADR2_F	TCTCCTTTAATAATCACCAACCAT	DNA primer	24	none
ADR2_R	GTTGGTGATTATTAAAGGAG	DNA primer	20	none
ADR3_F	CGT GAT ACG ATC TGA GAC TCA T	DNA primer	22	none
ADR3_R	GTC TCA GAT CGT ATC ACG CG	DNA primer	20	none
ADR12_F	CAC ATC GTA TGC GCT GCT AGT	DNA primer	21	none
ADR12_R	CTA CTA GCA GCG CAT ACG ATG	DNA primer	21	none
ADR4_F	ATC GAC TGA TGA TGC ACG TAT C	DNA primer	22	none
ADR4_R	ATA CGT GCA TCA TCA GTC GAT C	DNA primer	22	none
ADR6_F	CTG CAC AUG AGT CGA CTA TAG	DNA primer	21	none
ADR6_R	T ATA GTC GAC TCA TGT GCA GCA	DNA primer	22	none
ADR5_F	TGA TCG ACG ATA CTA GTG CTC A	DNA primer	22	none
ADR5_R	GCA CTA GTA TCG TCG ATC AGC	DNA primer	21	none
ADR9_F	AGT ATA GCG CAG TCT AGT CAT C	DNA primer	22	none
ADR9_R	GAT GAC TAG ACT GCG CTA TAC T	DNA primer	22	none
ADR11_F	CAC TAT CGT ATC AGA GTC GTG A	DNA primer	22	none
ADR11_R	ACG ACT CTG ATA CGA TAG TGC	DNA primer	21	none
ADR8_F	TGC GAC TGA TAG TAT CAC ACT G	DNA primer	22	none
ADR8_R	CGC AGT GTG ATA CTA TCA GTC	DNA primer	21	none
ADR10_F	TAC GTA GAC GCA CTG ACT GAT	DNA primer	21	none
ADR10_R	TCA GTC AGT GCG TCT ACG TAC	DNA primer	21	none
ADR7_F	ATC ATG ACT CAG CGA TAC GTG	DNA primer	21	none
ADR7_R	CAC GTA TCG CTG AGT CAT GAT	DNA primer	21	none
ADR20_F	GGAAGACGCCAAAAACAT	DNA primer	18	none
ADR20_R	ATGTTTTTGGCGTCTTCC	DNA primer	18	none
ADR60_F	CGGATTACCAGTAATTTCAGTC	DNA primer	22	none
ADR60_R	CCGGGAGGTAGATGAGATG	DNA primer	19	none
ADR110_F	TGGTCACTTCTTCAAGAC	DNA primer	18	none
ADR110_R	GTCAGCAGCCTTCTTTTC	DNA primer	18	none
