# Supplementary material for: Phospho-RNA sequencing with circAID-p-seq
Source: Nucleic Acids Res. 2021 Dec 1;50(4):e23. doi: 10.1093/nar/gkab1158 (PMC8887461; doi:10.1093/nar/gkab1158)
Supplement: gkab1158_Supplemental_Files [file gkab1158_supplemental_files.zip › Additional file 2.xlsx]

## Sheet: Hek Hneg ILMN
Gene	Counts	Gene_Length	Gene_Name	Gene_Stripped	Entrez	TPMs
ENSG00000178295.15	250	35088	GEN1	ENSG00000178295	348654	27.7136
ENSG00000092847.12	1058	60724	AGO1	ENSG00000092847	26523	67.77
ENSG00000123908.12	1436	115477	AGO2	ENSG00000123908	27161	48.3694
ENSG00000126070.20	359	141782	AGO3	ENSG00000126070	192669	9.84885
ENSG00000134698.11	141	49874	AGO4	ENSG00000134698	192670	10.9966
*GFP*	760	958	*GFP*	*GFP*	*GFP*	3085.8
ENSG00000121410.12	3	8314	A1BG	ENSG00000121410	1	1.40354
ENSG00000148584.15	1	86266	A1CF	ENSG00000148584	29974	0.0450892
ENSG00000166535.20	2	64380	A2ML1	ENSG00000166535	144568	0.120835
ENSG00000128274.17	21	29177	A4GALT	ENSG00000128274	53947	2.79957
ENSG00000118017.4	3	8677	A4GNT	ENSG00000118017	51146	1.34482
ENSG00000094914.14	480	17408	AAAS	ENSG00000094914	8086	107.252
ENSG00000081760.17	227	77899	AACS	ENSG00000081760	65985	11.3346
ENSG00000188984.12	1	12650	AADACL3	ENSG00000188984	126767	0.307483
ENSG00000204518.2	2	22539	AADACL4	ENSG00000204518	343066	0.34515
ENSG00000109576.14	98	31477	AADAT	ENSG00000109576	51166	12.11
ENSG00000103591.13	513	54528	AAGAB	ENSG00000103591	79719	36.594
ENSG00000115977.19	494	216352	AAK1	ENSG00000115977	22848	8.88133
ENSG00000087884.14	66	97323	AAMDC	ENSG00000087884	28971	2.63779
ENSG00000127837.9	763	6134	AAMP	ENSG00000127837	14	483.83
ENSG00000129673.9	9	16766	AANAT	ENSG00000129673	15	2.08797
ENSG00000131043.12	391	34459	AAR2	ENSG00000131043	25980	44.1353
ENSG00000205002.4	6	6280	AARD	ENSG00000205002	441376	3.71624
ENSG00000090861.15	1315	37248	AARS1	ENSG00000090861	16	137.32
ENSG00000124608.5	465	14616	AARS2	ENSG00000124608	57505	123.748
ENSG00000266967.7	25	13972	AARSD1	ENSG00000266967	80755	6.95975
ENSG00000157426.14	280	49221	AASDH	ENSG00000157426	132949	22.1269
ENSG00000149313.11	465	23198	AASDHPPT	ENSG00000149313	60496	77.9677
ENSG00000008311.15	220	70706	AASS	ENSG00000008311	10157	12.1026
ENSG00000275700.5	489	107917	AATF	ENSG00000275700	26574	17.6251
ENSG00000181409.14	59	55734	AATK	ENSG00000181409	9625	4.1176
ENSG00000183044.12	55	109979	ABAT	ENSG00000183044	18	1.9452
ENSG00000165029.16	14	147149	ABCA1	ENSG00000165029	19	0.370069
ENSG00000154263.17	7	97632	ABCA10	ENSG00000154263	10349	0.27888
ENSG00000179869.15	3	476039	ABCA13	ENSG00000179869	154664	0.0245127
ENSG00000107331.17	386	21688	ABCA2	ENSG00000107331	20	69.2277
ENSG00000167972.14	651	64865	ABCA3	ENSG00000167972	21	39.0376
ENSG00000198691.13	3	128314	ABCA4	ENSG00000198691	24	0.0909409
ENSG00000154265.16	130	82933	ABCA5	ENSG00000154265	23461	6.09717
ENSG00000154262.13	2	63193	ABCA6	ENSG00000154262	23460	0.123104
ENSG00000064687.13	178	25575	ABCA7	ENSG00000064687	10347	27.0718
ENSG00000141338.14	3	88103	ABCA8	ENSG00000141338	10351	0.132447
ENSG00000085563.15	158	210306	ABCB1	ENSG00000085563	5243	2.92225
ENSG00000135776.5	386	42125	ABCB10	ENSG00000135776	23456	35.6418
ENSG00000073734.10	2	115826	ABCB11	ENSG00000073734	8647	0.0671639
ENSG00000005471.17	20	78738	ABCB4	ENSG00000005471	5244	0.988002
ENSG00000004846.16	4	161831	ABCB5	ENSG00000004846	340273	0.0961414
ENSG00000115657.14	6	9222	ABCB6	ENSG00000115657	10058	2.53069
ENSG00000131269.19	504	105684	ABCB7	ENSG00000131269	22	18.5496
ENSG00000197150.12	357	19360	ABCB8	ENSG00000197150	11194	71.7257
ENSG00000150967.18	120	60698	ABCB9	ENSG00000150967	23457	7.68987
ENSG00000103222.19	431	193497	ABCC1	ENSG00000103222	4363	8.66393
ENSG00000124574.15	301	23061	ABCC10	ENSG00000124574	89845	50.7692
ENSG00000121270.15	7	80658	ABCC11	ENSG00000121270	85320	0.337569
ENSG00000023839.12	12	69954	ABCC2	ENSG00000023839	1244	0.667238
ENSG00000108846.16	6	57476	ABCC3	ENSG00000108846	8714	0.406047
ENSG00000125257.16	535	281640	ABCC4	ENSG00000125257	10257	7.38876
ENSG00000114770.17	436	98005	ABCC5	ENSG00000114770	10057	17.3042
ENSG00000091262.15	18	74594	ABCC6	ENSG00000091262	368	0.9386
ENSG00000006071.14	22	84381	ABCC8	ENSG00000006071	6833	1.01412
ENSG00000069431.11	8	145128	ABCC9	ENSG00000069431	10060	0.214413
ENSG00000101986.12	75	19899	ABCD1	ENSG00000101986	215	14.6603
ENSG00000173208.4	11	69770	ABCD2	ENSG00000173208	225	0.613248
ENSG00000117528.14	679	100277	ABCD3	ENSG00000117528	5825	26.3379
ENSG00000119688.21	207	17786	ABCD4	ENSG00000119688	5826	45.2693
ENSG00000164163.11	791	31236	ABCE1	ENSG00000164163	6059	98.4993
ENSG00000204574.13	338	25786	ABCF1	ENSG00000204574	23	50.9853
ENSG00000033050.9	212	15721	ABCF2	ENSG00000033050	10061	52.4527
ENSG00000161204.11	315	7989	ABCF3	ENSG00000161204	55324	153.366
ENSG00000160179.18	28	97555	ABCG1	ENSG00000160179	9619	1.1164
ENSG00000118777.12	54	141478	ABCG2	ENSG00000118777	9429	1.48463
ENSG00000172350.10	7	13601	ABCG4	ENSG00000172350	64137	2.00189
ENSG00000138075.14	2	26393	ABCG5	ENSG00000138075	64240	0.29475
ENSG00000143921.9	5	51046	ABCG8	ENSG00000143921	64241	0.380996
ENSG00000143994.14	16	7023	ABHD1	ENSG00000143994	84696	8.86154
ENSG00000144827.9	415	14358	ABHD10	ENSG00000144827	55347	112.426
ENSG00000106077.18	126	2773	ABHD11	ENSG00000106077	83451	176.739
ENSG00000100997.20	295	96093	ABHD12	ENSG00000100997	26090	11.941
ENSG00000131969.15	10	32917	ABHD12B	ENSG00000131969	145447	1.18166
ENSG00000139826.6	94	15851	ABHD13	ENSG00000139826	84945	23.0666
ENSG00000248487.9	29	9773	ABHD14A	ENSG00000248487	25864	11.542
ENSG00000114786.16	3	14477	ABHD14A-ACY1	ENSG00000114786	100526760	0.806037
ENSG00000114779.19	188	14899	ABHD14B	ENSG00000114779	84836	49.0809
ENSG00000168792.5	96	6490	ABHD15	ENSG00000168792	116236	57.5359
ENSG00000204427.12	5	16401	ABHD16A	ENSG00000204427	7920	1.1858
ENSG00000129968.15	207	8737	ABHD17A	ENSG00000129968	81926	92.1553
ENSG00000107362.13	219	48479	ABHD17B	ENSG00000107362	51104	17.5712
ENSG00000136379.12	162	75937	ABHD17C	ENSG00000136379	58489	8.298
ENSG00000164074.15	175	74621	ABHD18	ENSG00000164074	80167	9.12198
ENSG00000140526.18	510	114896	ABHD2	ENSG00000140526	11057	17.2654
ENSG00000158201.10	260	53879	ABHD3	ENSG00000158201	171586	18.7701
ENSG00000100439.10	96	14978	ABHD4	ENSG00000100439	63874	24.9304
ENSG00000011198.10	168	44263	ABHD5	ENSG00000011198	51099	14.7632
ENSG00000163686.15	142	58161	ABHD6	ENSG00000163686	57406	9.49661
ENSG00000127220.6	58	18105	ABHD8	ENSG00000127220	79575	12.4607
ENSG00000136754.17	385	114494	ABI1	ENSG00000136754	10006	13.0795
ENSG00000138443.16	524	119489	ABI2	ENSG00000138443	10152	17.0575
ENSG00000108798.9	2	12814	ABI3	ENSG00000108798	51225	0.607096
ENSG00000154175.17	8	244359	ABI3BP	ENSG00000154175	25890	0.127343
ENSG00000119328.12	141	16344	ABITRAM	ENSG00000119328	54942	33.5562
ENSG00000097007.19	687	174659	ABL1	ENSG00000097007	25	15.2995
ENSG00000143322.21	957	130354	ABL2	ENSG00000143322	27	28.5562
ENSG00000099204.20	680	336948	ABLIM1	ENSG00000099204	3983	7.84979
ENSG00000163995.20	17	193522	ABLIM2	ENSG00000163995	84448	0.341689
ENSG00000173210.19	4	119059	ABLIM3	ENSG00000173210	22885	0.13068
ENSG00000175164.15	1	25623	ABO	ENSG00000175164	28	0.151804
ENSG00000159842.15	268	226220	ABR	ENSG00000159842	29	4.60804
ENSG00000174429.4	1	10761	ABRA	ENSG00000174429	137735	0.361459
ENSG00000146386.8	213	14557	ABRACL	ENSG00000146386	58527	56.9141
ENSG00000163322.14	99	63831	ABRAXAS1	ENSG00000163322	84142	6.03275
ENSG00000165660.8	331	34848	ABRAXAS2	ENSG00000165660	23172	36.9456
ENSG00000146109.5	450	3786	ABT1	ENSG00000146109	29777	462.321
ENSG00000114626.18	23	7991	ABTB1	ENSG00000114626	80325	11.1954
ENSG00000166016.6	185	207023	ABTB2	ENSG00000166016	25841	3.47588
ENSG00000132359.15	140	282036	AC002316.1	ENSG00000132359	23108	1.93079
ENSG00000180448.10	122	20705	AC004151.1	ENSG00000180448	23526	22.9191
ENSG00000285162.1	1	392327	AC004593.2	ENSG00000285162	1124	0.00991434
ENSG00000131845.14	64	8591	AC005261.1	ENSG00000131845	57343	28.9767
ENSG00000007237.18	45	287942	AC005747.1	ENSG00000007237	8522	0.607882
ENSG00000134398.15	3	22916	AC008870.1	ENSG00000134398	10595	0.509207
ENSG00000152454.4	56	6873	AC010326.1	ENSG00000152454	10172	31.6923
ENSG00000160460.16	67	110223	AC020929.1	ENSG00000160460	57731	2.36437
ENSG00000170442.12	4	59863	AC021066.1	ENSG00000170442	3892	0.259904
ENSG00000256294.8	53	22641	AC021092.2	ENSG00000256294	7768	9.10526
ENSG00000055483.19	823	54060	AC022966.1	ENSG00000055483	57602	59.2156
ENSG00000286094.1	5	50111	AC026740.3	ENSG00000286094	653082	0.388105
ENSG00000196155.13	200	11989	AC040160.1	ENSG00000196155	25894	64.8872
ENSG00000286190.1	75	1706	AC055839.2	ENSG00000286190	728392	170.999
ENSG00000285253.1	1	266083	AC090517.4	ENSG00000285253	54816	0.0146182
ENSG00000140474.14	313	7228	AC091230.1	ENSG00000140474	25989	168.437
ENSG00000213096.10	92	96556	AC092279.1	ENSG00000213096	9534	3.70613
ENSG00000198001.13	94	30599	AC093012.1	ENSG00000198001	51135	11.949
ENSG00000285043.1	18	17330	AC093512.2	ENSG00000285043	112694756	4.04004
ENSG00000188897.9	35	167400	AC099489.1	ENSG00000188897	400499	0.813251
ENSG00000186723.4	1	11115	AC114267.1	ENSG00000186723	26539	0.349947
ENSG00000036549.13	817	121003	AC118549.1	ENSG00000036549	26009	26.2626
ENSG00000248767.2	2	4252	AC187653.1	ENSG00000248767	116033993	1.82957
ENSG00000060971.18	238	34113	ACAA1	ENSG00000060971	30	27.1375
ENSG00000167315.18	209	31789	ACAA2	ENSG00000167315	10449	25.573
ENSG00000278540.5	787	321844	ACACA	ENSG00000278540	31	9.51133
ENSG00000076555.15	142	151631	ACACB	ENSG00000076555	32	3.64261
ENSG00000111271.14	135	71051	ACAD10	ENSG00000111271	80724	7.39053
ENSG00000240303.8	1	101944	ACAD11	ENSG00000240303	84129	0.0381549
ENSG00000151498.11	252	12360	ACAD8	ENSG00000151498	27034	79.3038
ENSG00000177646.19	360	36471	ACAD9	ENSG00000177646	28976	38.3943
ENSG00000115361.8	43	38321	ACADL	ENSG00000115361	33	4.36459
ENSG00000117054.13	597	63228	ACADM	ENSG00000117054	34	36.7263
ENSG00000122971.9	94	14234	ACADS	ENSG00000122971	35	25.687
ENSG00000196177.13	366	49311	ACADSB	ENSG00000196177	36	28.8702
ENSG00000072778.20	291	8141	ACADVL	ENSG00000072778	37	139.036
ENSG00000157766.18	4	71918	ACAN	ENSG00000157766	176	0.216339
ENSG00000072818.12	6	14948	ACAP1	ENSG00000072818	9744	1.56128
ENSG00000114331.15	372	168299	ACAP2	ENSG00000114331	23527	8.59753
ENSG00000131584.19	216	17219	ACAP3	ENSG00000131584	116983	48.793
ENSG00000075239.14	510	30908	ACAT1	ENSG00000075239	38	64.1817
ENSG00000120437.9	439	17067	ACAT2	ENSG00000120437	39	100.051
ENSG00000182827.9	794	42062	ACBD3	ENSG00000182827	64746	73.4248
ENSG00000181513.14	54	11581	ACBD4	ENSG00000181513	79777	18.1368
ENSG00000107897.19	259	46916	ACBD5	ENSG00000107897	91452	21.4729
ENSG00000230124.8	488	233301	ACBD6	ENSG00000230124	84320	8.13608
ENSG00000176244.7	64	13301	ACBD7	ENSG00000176244	414149	18.7158
ENSG00000110455.14	25	18312	ACCS	ENSG00000110455	84680	5.31027
ENSG00000205126.2	2	11996	ACCSL	ENSG00000205126	390110	0.648494
ENSG00000102977.16	199	3303	ACD	ENSG00000102977	65057	234.345
ENSG00000159640.16	11	21319	ACE	ENSG00000159640	1636	2.00696
ENSG00000130234.11	1	41115	ACE2	ENSG00000130234	59272	0.0946045
ENSG00000167769.5	1	27470	ACER1	ENSG00000167769	125981	0.141597
ENSG00000177076.6	35	43496	ACER2	ENSG00000177076	340485	3.1299
ENSG00000078124.12	181	165930	ACER3	ENSG00000078124	55331	4.24293
ENSG00000087085.15	30	6980	ACHE	ENSG00000087085	43	16.7178
ENSG00000100813.14	1782	37050	ACIN1	ENSG00000100813	22985	187.082
ENSG00000213088.12	1	3193	ACKR1	ENSG00000213088	2532	1.21818
ENSG00000144648.16	3	83222	ACKR2	ENSG00000144648	1238	0.140215
ENSG00000144476.6	2	14567	ACKR3	ENSG00000144476	57007	0.534038
ENSG00000129048.7	2	21697	ACKR4	ENSG00000129048	51554	0.358544
ENSG00000131473.17	2021	63625	ACLY	ENSG00000131473	47	123.552
ENSG00000122729.19	529	70166	ACO1	ENSG00000122729	48	29.3252
ENSG00000100412.16	379	59872	ACO2	ENSG00000100412	50	24.6222
ENSG00000184227.8	136	6653	ACOT1	ENSG00000184227	641371	79.5121
ENSG00000162390.17	14	96935	ACOT11	ENSG00000162390	26027	0.561771
ENSG00000112304.11	198	38030	ACOT13	ENSG00000112304	55856	20.2512
ENSG00000119673.14	249	8038	ACOT2	ENSG00000119673	10965	120.493
ENSG00000177465.4	2	4790	ACOT4	ENSG00000177465	122970	1.62408
ENSG00000205669.4	1	8943	ACOT6	ENSG00000205669	641372	0.43494
ENSG00000097021.19	456	130122	ACOT7	ENSG00000097021	11332	13.631
ENSG00000101473.17	150	15684	ACOT8	ENSG00000101473	10005	37.2003
ENSG00000123130.17	297	65420	ACOT9	ENSG00000123130	23597	17.6587
ENSG00000161533.12	508	37670	ACOX1	ENSG00000161533	51	52.4542
ENSG00000168306.13	1	32147	ACOX2	ENSG00000168306	8309	0.120996
ENSG00000087008.16	134	74441	ACOX3	ENSG00000087008	8310	7.00172
ENSG00000153093.18	5	385649	ACOXL	ENSG00000153093	55289	0.0504301
ENSG00000143727.16	383	14143	ACP1	ENSG00000143727	52	105.334
ENSG00000142513.6	6	4804	ACP4	ENSG00000142513	93650	4.85803
ENSG00000102575.13	4	4348	ACP5	ENSG00000102575	54	3.57835
ENSG00000162836.12	218	40872	ACP6	ENSG00000162836	51205	20.7464
ENSG00000183760.11	4	27580	ACP7	ENSG00000183760	390928	0.564128
ENSG00000014257.16	1	50929	ACPP	ENSG00000014257	55	0.0763742
ENSG00000100312.11	1	7143	ACR	ENSG00000100312	49	0.544542
ENSG00000111644.8	5	9358	ACRBP	ENSG00000111644	84519	2.07826
ENSG00000134940.14	4	9352	ACRV1	ENSG00000134940	56	1.66367
ENSG00000103740.10	7	78220	ACSBG1	ENSG00000103740	23205	0.348091
ENSG00000130377.13	1	57847	ACSBG2	ENSG00000130377	81616	0.0672405
ENSG00000167107.12	77	48687	ACSF2	ENSG00000167107	80221	6.15162
ENSG00000176715.17	309	75746	ACSF3	ENSG00000176715	197322	15.8676
ENSG00000151726.14	292	71223	ACSL1	ENSG00000151726	2180	15.9468
ENSG00000123983.14	796	83697	ACSL3	ENSG00000123983	2181	36.9926
ENSG00000068366.20	493	109159	ACSL4	ENSG00000068366	2182	17.5671
ENSG00000197142.10	3	54362	ACSL5	ENSG00000197142	51703	0.214653
ENSG00000164398.14	11	62270	ACSL6	ENSG00000164398	23305	0.687109
ENSG00000066813.14	2	40201	ACSM2B	ENSG00000066813	348158	0.193511
ENSG00000005187.12	17	187338	ACSM3	ENSG00000005187	6296	0.352968
ENSG00000215009.5	1	24440	ACSM4	ENSG00000215009	341392	0.159152
ENSG00000183549.10	2	31802	ACSM5	ENSG00000183549	54988	0.244618
ENSG00000154930.15	205	52750	ACSS1	ENSG00000154930	84532	15.1162
ENSG00000131069.20	177	55816	ACSS2	ENSG00000131069	55902	12.3346
ENSG00000111058.8	20	324796	ACSS3	ENSG00000111058	79611	0.239514
ENSG00000143632.14	78	2853	ACTA1	ENSG00000143632	58	106.342
ENSG00000107796.13	31	56265	ACTA2	ENSG00000107796	59	2.14307
ENSG00000075624.16	1238	36636	ACTB	ENSG00000075624	60	131.439
ENSG00000169067.4	2	2793	ACTBL2	ENSG00000169067	345651	2.78529
ENSG00000159251.8	20	5319	ACTC1	ENSG00000159251	70	14.6255
ENSG00000184009.12	1354	13876	ACTG1	ENSG00000184009	71	379.548
ENSG00000163017.14	12	27551	ACTG2	ENSG00000163017	72	1.69417
ENSG00000182584.5	4	1582	ACTL10	ENSG00000182584	170487	9.8348
ENSG00000136518.17	430	25521	ACTL6A	ENSG00000136518	86	65.5364
ENSG00000077080.10	4	13351	ACTL6B	ENSG00000077080	51412	1.16536
ENSG00000187003.7	1	1490	ACTL7A	ENSG00000187003	10881	2.61051
ENSG00000117148.8	9	71730	ACTL8	ENSG00000117148	81569	0.488038
ENSG00000181786.5	1	1395	ACTL9	ENSG00000181786	284382	2.78829
ENSG00000072110.13	779	105297	ACTN1	ENSG00000072110	87	28.7762
ENSG00000077522.13	58	100490	ACTN2	ENSG00000077522	88	2.245
ENSG00000248746.6	15	16939	ACTN3	ENSG00000248746	89	3.44442
ENSG00000130402.12	777	83940	ACTN4	ENSG00000130402	81	36.0051
ENSG00000131966.14	364	35556	ACTR10	ENSG00000131966	55860	39.8199
ENSG00000138107.13	739	40831	ACTR1A	ENSG00000138107	10121	70.399
ENSG00000115073.8	285	8105	ACTR1B	ENSG00000115073	10120	136.774
ENSG00000138071.13	988	43500	ACTR2	ENSG00000138071	10097	88.3446
ENSG00000115091.12	709	72533	ACTR3	ENSG00000115091	10096	38.0209
ENSG00000133627.18	226	95629	ACTR3B	ENSG00000133627	57180	9.19244
ENSG00000106526.10	65	79809	ACTR3C	ENSG00000106526	653857	3.16792
ENSG00000101442.10	251	24060	ACTR5	ENSG00000101442	79913	40.578
ENSG00000075089.9	383	42743	ACTR6	ENSG00000075089	64431	34.8535
ENSG00000113812.14	606	15086	ACTR8	ENSG00000113812	93973	156.247
ENSG00000169717.7	1	1436	ACTRT2	ENSG00000169717	140625	2.70868
ENSG00000184378.3	58	2640	ACTRT3	ENSG00000184378	84517	85.4547
ENSG00000115170.15	120	139886	ACVR1	ENSG00000115170	90	3.33671
ENSG00000135503.13	333	45379	ACVR1B	ENSG00000135503	91	28.5431
ENSG00000123612.16	24	102097	ACVR1C	ENSG00000123612	130399	0.914346
ENSG00000121989.15	144	86309	ACVR2A	ENSG00000121989	92	6.48961
ENSG00000114739.14	1361	39252	ACVR2B	ENSG00000114739	93	134.868
ENSG00000139567.13	3	16453	ACVRL1	ENSG00000139567	94	0.709232
ENSG00000243989.9	20	5857	ACY1	ENSG00000243989	95	13.2821
ENSG00000119640.9	99	16246	ACYP1	ENSG00000119640	97	23.7029
ENSG00000170634.13	84	334462	ACYP2	ENSG00000170634	98	0.976888
ENSG00000196839.13	149	32711	ADA	ENSG00000196839	100	17.7176
ENSG00000093072.18	4	79445	ADA2	ENSG00000093072	51816	0.195842
ENSG00000140955.10	1	6030	ADAD2	ENSG00000140955	161931	0.645052
ENSG00000168803.15	113	23898	ADAL	ENSG00000168803	161823	18.392
ENSG00000137845.15	481	160982	ADAM10	ENSG00000137845	102	11.622
ENSG00000073670.14	177	22858	ADAM11	ENSG00000073670	4185	30.1195
ENSG00000148848.14	8	376074	ADAM12	ENSG00000148848	8038	0.0827425
ENSG00000143537.13	393	12209	ADAM15	ENSG00000143537	8751	125.206
ENSG00000151694.14	348	68246	ADAM17	ENSG00000151694	6868	19.8342
ENSG00000168619.16	1	145576	ADAM18	ENSG00000168619	8749	0.0267191
ENSG00000135074.15	73	180241	ADAM19	ENSG00000135074	8728	1.57537
ENSG00000134007.5	1	12657	ADAM20	ENSG00000134007	8748	0.307313
ENSG00000139985.7	3	7731	ADAM21	ENSG00000139985	8747	1.50938
ENSG00000008277.14	168	268746	ADAM22	ENSG00000008277	53616	2.43153
ENSG00000114948.13	158	177595	ADAM23	ENSG00000114948	8745	3.4605
ENSG00000197140.15	2	177927	ADAM32	ENSG00000197140	203102	0.043722
ENSG00000149451.17	5	14281	ADAM33	ENSG00000149451	80332	1.36183
ENSG00000151651.16	15	14448	ADAM8	ENSG00000151651	101	4.03827
ENSG00000168615.12	475	108392	ADAM9	ENSG00000168615	8754	17.0454
ENSG00000154734.15	870	9654	ADAMTS1	ENSG00000154734	9510	350.529
ENSG00000142303.14	14	30495	ADAMTS10	ENSG00000142303	81794	1.78571
ENSG00000151388.11	6	368484	ADAMTS12	ENSG00000151388	81792	0.0633351
ENSG00000160323.18	35	45044	ADAMTS13	ENSG00000160323	11093	3.02234
ENSG00000138316.11	4	89935	ADAMTS14	ENSG00000138316	140766	0.172999
ENSG00000166106.3	43	27667	ADAMTS15	ENSG00000166106	170689	6.04531
ENSG00000145536.15	4	179974	ADAMTS16	ENSG00000145536	170690	0.0864495
ENSG00000140470.14	106	370568	ADAMTS17	ENSG00000140470	170691	1.11263
ENSG00000140873.16	4	187221	ADAMTS18	ENSG00000140873	170692	0.0831032
ENSG00000145808.10	48	278402	ADAMTS19	ENSG00000145808	171019	0.670627
ENSG00000087116.16	50	234608	ADAMTS2	ENSG00000087116	9509	0.828971
ENSG00000173157.17	34	198337	ADAMTS20	ENSG00000173157	80070	0.666787
ENSG00000156140.10	152	288252	ADAMTS3	ENSG00000156140	9508	2.05108
ENSG00000158859.10	8	14752	ADAMTS4	ENSG00000158859	9507	2.10936
ENSG00000154736.6	9	49166	ADAMTS5	ENSG00000154736	11096	0.712016
ENSG00000049192.15	18	333182	ADAMTS6	ENSG00000049192	11174	0.210137
ENSG00000136378.15	39	52258	ADAMTS7	ENSG00000136378	11173	2.90285
ENSG00000134917.10	17	23686	ADAMTS8	ENSG00000134917	11095	2.7917
ENSG00000163638.13	101	172346	ADAMTS9	ENSG00000163638	56999	2.27946
ENSG00000197859.10	4	43355	ADAMTSL2	ENSG00000197859	9719	0.358866
ENSG00000156218.13	7	385754	ADAMTSL3	ENSG00000156218	57188	0.0705829
ENSG00000143382.15	20	11568	ADAMTSL4	ENSG00000143382	54507	6.72487
ENSG00000185761.11	18	8582	ADAMTSL5	ENSG00000185761	339366	8.15823
ENSG00000105963.15	44	57507	ADAP1	ENSG00000105963	11033	2.97608
ENSG00000184060.11	67	52978	ADAP2	ENSG00000184060	55803	4.91916
ENSG00000160710.17	1990	45956	ADAR	ENSG00000160710	103	168.431
ENSG00000197381.16	259	152707	ADARB1	ENSG00000197381	104	6.5971
ENSG00000185736.16	6	560212	ADARB2	ENSG00000185736	105	0.0416592
ENSG00000065457.10	206	26319	ADAT1	ENSG00000065457	23536	30.4446
ENSG00000189007.16	219	27863	ADAT2	ENSG00000189007	134637	30.5723
ENSG00000213638.6	102	8048	ADAT3	ENSG00000213638	113179	49.2974
ENSG00000063761.16	155	134905	ADCK1	ENSG00000063761	57143	4.46906
ENSG00000133597.11	383	23316	ADCK2	ENSG00000133597	90956	63.8935
ENSG00000173137.12	16	20141	ADCK5	ENSG00000173137	203054	3.08995
ENSG00000164742.16	428	148976	ADCY1	ENSG00000164742	107	11.1748
ENSG00000143199.18	4	104829	ADCY10	ENSG00000143199	55811	0.148419
ENSG00000078295.17	3	433943	ADCY2	ENSG00000078295	108	0.0268906
ENSG00000138031.14	340	100670	ADCY3	ENSG00000138031	109	13.1368
ENSG00000129467.13	3	16744	ADCY4	ENSG00000129467	196883	0.696906
ENSG00000173175.14	22	167462	ADCY5	ENSG00000173175	111	0.510997
ENSG00000174233.11	345	22843	ADCY6	ENSG00000174233	112	58.746
ENSG00000121281.13	29	71998	ADCY7	ENSG00000121281	113	1.56671
ENSG00000155897.10	3	260608	ADCY8	ENSG00000155897	114	0.044776
ENSG00000162104.10	519	163055	ADCY9	ENSG00000162104	115	12.3807
ENSG00000078549.14	59	59018	ADCYAP1R1	ENSG00000078549	117	3.88848
ENSG00000087274.17	848	86219	ADD1	ENSG00000087274	118	38.2565
ENSG00000075340.23	572	160607	ADD2	ENSG00000075340	119	13.853
ENSG00000148700.15	493	139197	ADD3	ENSG00000148700	120	13.7762
ENSG00000197177.15	2	60746	ADGRA1	ENSG00000197177	84435	0.128063
ENSG00000020181.18	138	60705	ADGRA2	ENSG00000020181	25960	8.84233
ENSG00000152990.14	202	170995	ADGRA3	ENSG00000152990	166647	4.59494
ENSG00000181790.11	19	95579	ADGRB1	ENSG00000181790	575	0.77322
ENSG00000121753.12	152	37776	ADGRB2	ENSG00000121753	576	15.6509
ENSG00000135298.14	98	754224	ADGRB3	ENSG00000135298	577	0.505403
ENSG00000111452.13	2	187562	ADGRD1	ENSG00000111452	283383	0.041476
ENSG00000180264.11	3	27164	ADGRD2	ENSG00000180264	347088	0.429576
ENSG00000174837.15	3	52893	ADGRE1	ENSG00000174837	2015	0.220615
ENSG00000127507.18	11	46168	ADGRE2	ENSG00000127507	30817	0.926752
ENSG00000123146.20	104	28224	ADGRE5	ENSG00000123146	976	14.3327
ENSG00000164393.8	1	41361	ADGRF2	ENSG00000164393	222611	0.0940418
ENSG00000173567.15	6	38644	ADGRF3	ENSG00000173567	165082	0.603923
ENSG00000069122.19	2	102421	ADGRF5	ENSG00000069122	221395	0.0759544
ENSG00000205336.12	2	54928	ADGRG1	ENSG00000205336	9289	0.141628
ENSG00000173698.18	11	133330	ADGRG2	ENSG00000173698	10149	0.320905
ENSG00000182885.17	1	21101	ADGRG3	ENSG00000182885	222487	0.184336
ENSG00000156920.11	1	115927	ADGRG4	ENSG00000156920	139378	0.0335527
ENSG00000159618.16	2	49038	ADGRG5	ENSG00000159618	221188	0.158639
ENSG00000112414.15	44	144412	ADGRG6	ENSG00000112414	57211	1.18512
ENSG00000144820.8	1	85878	ADGRG7	ENSG00000144820	84873	0.0452929
ENSG00000072071.16	602	58444	ADGRL1	ENSG00000072071	22859	40.0653
ENSG00000117114.19	594	686276	ADGRL2	ENSG00000117114	23266	3.36666
ENSG00000150471.16	170	877077	ADGRL3	ENSG00000150471	23284	0.753917
ENSG00000164199.18	343	635093	ADGRV1	ENSG00000164199	84059	2.10072
ENSG00000187758.8	1	14634	ADH1A	ENSG00000187758	124	0.265796
ENSG00000196616.14	1	47789	ADH1B	ENSG00000196616	125	0.0813925
ENSG00000198099.8	1	34135	ADH4	ENSG00000198099	127	0.113949
ENSG00000197894.11	446	17823	ADH5	ENSG00000197894	128	97.3344
ENSG00000196344.11	1	23476	ADH7	ENSG00000196344	131	0.165687
ENSG00000147576.17	1	36415	ADHFE1	ENSG00000147576	137872	0.106815
ENSG00000182551.14	251	22165	ADI1	ENSG00000182551	55256	44.0472
ENSG00000181092.10	2	15759	ADIPOQ	ENSG00000181092	9370	0.493644
ENSG00000159346.13	443	17746	ADIPOR1	ENSG00000159346	51094	97.0991
ENSG00000006831.10	389	100100	ADIPOR2	ENSG00000006831	79602	15.1157
ENSG00000156110.14	423	558761	ADK	ENSG00000156110	132	2.9446
ENSG00000148926.10	57	2324	ADM	ENSG00000148926	133	95.4005
ENSG00000128165.9	17	4897	ADM2	ENSG00000128165	79924	13.503
ENSG00000224420.3	5	1911	ADM5	ENSG00000224420	199800	10.177
ENSG00000101126.18	1119	42521	ADNP	ENSG00000101126	23394	102.362
ENSG00000101544.9	487	38261	ADNP2	ENSG00000101544	22850	49.5091
ENSG00000181915.5	294	3759	ADO	ENSG00000181915	84890	304.22
ENSG00000163485.17	33	76751	ADORA1	ENSG00000163485	134	1.67241
ENSG00000128271.22	7	24478	ADORA2A	ENSG00000128271	135	1.11233
ENSG00000170425.3	159	30829	ADORA2B	ENSG00000170425	136	20.0609
ENSG00000159322.17	344	34477	ADPGK	ENSG00000159322	83440	38.8098
ENSG00000144843.11	9	10677	ADPRH	ENSG00000144843	141	3.27873
ENSG00000153531.13	35	53914	ADPRHL1	ENSG00000153531	113622	2.5251
ENSG00000116863.11	266	5040	ADPRHL2	ENSG00000116863	54936	205.288
ENSG00000170222.12	71	13964	ADPRM	ENSG00000170222	56985	19.777
ENSG00000120907.18	1	119128	ADRA1A	ENSG00000120907	148	0.0326511
ENSG00000170214.5	8	107932	ADRA1B	ENSG00000170214	147	0.288305
ENSG00000171873.8	2	28657	ADRA1D	ENSG00000171873	146	0.271463
ENSG00000150594.7	4	3878	ADRA2A	ENSG00000150594	150	4.01203
ENSG00000274286.2	6	3695	ADRA2B	ENSG00000274286	151	6.3161
ENSG00000184160.8	189	2178	ADRA2C	ENSG00000184160	152	337.533
ENSG00000043591.6	20	3038	ADRB1	ENSG00000043591	153	25.6067
ENSG00000169252.5	18	3442	ADRB2	ENSG00000169252	154	20.3411
ENSG00000188778.6	2	3609	ADRB3	ENSG00000188778	155	2.15554
ENSG00000130706.13	448	6769	ADRM1	ENSG00000130706	11047	257.434
ENSG00000239900.12	111	43963	ADSL	ENSG00000239900	158	9.82082
ENSG00000185100.10	12	23139	ADSS1	ENSG00000185100	122622	2.0172
ENSG00000035687.10	600	43415	ADSS2	ENSG00000035687	159	53.7556
ENSG00000106624.11	5	10217	AEBP1	ENSG00000106624	165	1.90353
ENSG00000139154.16	449	316756	AEBP2	ENSG00000139154	121536	5.51358
ENSG00000181026.15	623	10944	AEN	ENSG00000181026	64782	221.424
ENSG00000196526.10	117	181212	AFAP1	ENSG00000196526	60312	2.51137
ENSG00000157510.14	61	71778	AFAP1L1	ENSG00000157510	134265	3.3056
ENSG00000169129.15	17	109932	AFAP1L2	ENSG00000169129	84632	0.601502
ENSG00000130396.20	1439	145101	AFDN	ENSG00000130396	4301	38.5747
ENSG00000172493.21	543	206052	AFF1	ENSG00000172493	4299	10.2503
ENSG00000155966.14	17	500046	AFF2	ENSG00000155966	2334	0.132236
ENSG00000144218.19	133	647009	AFF3	ENSG00000144218	3899	0.799564
ENSG00000072364.13	1064	88239	AFF4	ENSG00000072364	27125	46.9022
ENSG00000135537.17	85	231805	AFG1L	ENSG00000135537	246269	1.42629
ENSG00000141385.10	441	48283	AFG3L2	ENSG00000141385	10939	35.5268
ENSG00000183077.15	168	20384	AFMID	ENSG00000183077	125061	32.0577
ENSG00000081051.8	1	25036	AFP	ENSG00000081051	174	0.155363
ENSG00000119844.15	233	68700	AFTPH	ENSG00000119844	54812	13.192
ENSG00000038002.9	177	11663	AGA	ENSG00000038002	175	59.0303
ENSG00000157985.19	607	637757	AGAP1	ENSG00000157985	116987	3.70208
ENSG00000135439.11	65	18396	AGAP2	ENSG00000135439	116986	13.7436
ENSG00000133612.19	956	58605	AGAP3	ENSG00000133612	116988	63.4505
ENSG00000188234.13	48	28281	AGAP4	ENSG00000188234	119016	6.60174
ENSG00000172650.13	5	23874	AGAP5	ENSG00000172650	729092	0.814623
ENSG00000204149.12	2	28309	AGAP6	ENSG00000204149	414189	0.274801
ENSG00000204172.12	37	21784	AGAP9	ENSG00000204172	642517	6.60657
ENSG00000273540.4	5	949079	AGBL1	ENSG00000273540	123624	0.0204918
ENSG00000146856.14	44	161455	AGBL3	ENSG00000146856	340351	1.06002
ENSG00000186094.17	1	1491100	AGBL4	ENSG00000186094	84871	0.00260859
ENSG00000084693.16	412	28258	AGBL5	ENSG00000084693	60509	56.7111
ENSG00000204305.14	1	3354	AGER	ENSG00000204305	177	1.15971
ENSG00000173744.17	595	89062	AGFG1	ENSG00000173744	3267	25.9858
ENSG00000106351.13	114	29017	AGFG2	ENSG00000106351	3268	15.2814
ENSG00000164252.13	166	35983	AGGF1	ENSG00000164252	55109	17.9441
ENSG00000006530.18	357	103966	AGK	ENSG00000006530	55750	13.3564
ENSG00000162688.17	1024	73662	AGL	ENSG00000162688	178	54.0715
ENSG00000116771.6	42	13352	AGMAT	ENSG00000116771	79814	12.2353
ENSG00000187546.14	3	361698	AGMO	ENSG00000187546	392636	0.0322617
ENSG00000204310.13	55	9884	AGPAT1	ENSG00000204310	10554	21.6442
ENSG00000169692.13	252	14314	AGPAT2	ENSG00000169692	10555	68.4781
ENSG00000160216.20	704	122369	AGPAT3	ENSG00000160216	56894	22.3776
ENSG00000026652.15	217	144094	AGPAT4	ENSG00000026652	56895	5.85768
ENSG00000155189.12	178	52861	AGPAT5	ENSG00000155189	55326	13.0978
ENSG00000018510.16	796	166542	AGPS	ENSG00000018510	8540	18.5909
ENSG00000188157.15	393	35998	AGRN	ENSG00000188157	375790	42.4645
ENSG00000159723.4	2	1242	AGRP	ENSG00000159723	181	6.26355
ENSG00000135049.15	538	195490	AGTPBP1	ENSG00000135049	23287	10.7046
ENSG00000144891.17	23	45224	AGTR1	ENSG00000144891	185	1.9782
ENSG00000177674.16	227	18718	AGTRAP	ENSG00000177674	57085	47.1714
ENSG00000113492.14	1	50034	AGXT2	ENSG00000113492	64902	0.0777404
ENSG00000153207.15	965	92869	AHCTF1	ENSG00000153207	25909	40.4174
ENSG00000101444.13	860	31534	AHCY	ENSG00000101444	191	106.08
ENSG00000168710.18	775	38977	AHCYL1	ENSG00000168710	10768	77.3402
ENSG00000158467.16	213	205188	AHCYL2	ENSG00000158467	23382	4.03775
ENSG00000126705.15	311	70396	AHDC1	ENSG00000126705	27245	17.184
ENSG00000135541.21	216	214233	AHI1	ENSG00000135541	54806	3.92175
ENSG00000124942.14	387	122693	AHNAK	ENSG00000124942	79026	12.2688
ENSG00000185567.7	66	41130	AHNAK2	ENSG00000185567	113146	6.24162
ENSG00000106546.14	68	429793	AHR	ENSG00000106546	196	0.615406
ENSG00000286169.1	82	166621	AHRR	ENSG00000286169	57491	1.91424
ENSG00000100591.8	688	11602	AHSA1	ENSG00000100591	10598	230.658
ENSG00000111732.11	1	10697	AICDA	ENSG00000111732	57379	0.363622
ENSG00000186063.13	268	45197	AIDA	ENSG00000186063	64853	23.0641
ENSG00000126878.13	311	26676	AIF1L	ENSG00000126878	83543	45.3473
ENSG00000156709.14	784	36525	AIFM1	ENSG00000156709	9131	83.4907
ENSG00000042286.15	76	34711	AIFM2	ENSG00000042286	84883	8.51645
ENSG00000183773.15	4	16252	AIFM3	ENSG00000183773	150209	0.957338
ENSG00000146416.19	249	280562	AIG1	ENSG00000146416	51390	3.45209
ENSG00000164022.17	391	33912	AIMP1	ENSG00000164022	9255	44.8472
ENSG00000106305.10	278	14579	AIMP2	ENSG00000106305	7965	74.1701
ENSG00000110711.10	363	8077	AIP	ENSG00000110711	9049	174.811
ENSG00000129221.16	3	41506	AIPL1	ENSG00000129221	23746	0.28114
ENSG00000160224.17	2	12810	AIRE	ENSG00000160224	326	0.607286
ENSG00000196581.11	11	137925	AJAP1	ENSG00000196581	55966	0.310214
ENSG00000232434.2	51	4386	AJM1	ENSG00000232434	389813	45.2287
ENSG00000129474.16	147	11374	AJUBA	ENSG00000129474	84962	50.2708
ENSG00000106992.19	28	11189	AK1	ENSG00000106992	203	9.73372
ENSG00000004455.17	970	73056	AK2	ENSG00000004455	204	51.645
ENSG00000147853.17	197	32487	AK3	ENSG00000147853	50808	23.5868
ENSG00000162433.15	401	84596	AK4	ENSG00000162433	205	18.4377
ENSG00000154027.19	26	277947	AK5	ENSG00000154027	26289	0.363851
ENSG00000085231.14	124	19029	AK6	ENSG00000085231	102157402	25.3465
ENSG00000140057.9	43	97299	AK7	ENSG00000140057	122481	1.71899
ENSG00000165695.10	11	153199	AK8	ENSG00000165695	158067	0.279286
ENSG00000155085.15	35	198361	AK9	ENSG00000155085	221264	0.686316
ENSG00000121057.13	863	36254	AKAP1	ENSG00000121057	8165	92.5906
ENSG00000108599.15	260	74041	AKAP10	ENSG00000108599	11216	13.6588
ENSG00000023516.9	938	51109	AKAP11	ENSG00000023516	11215	71.3867
ENSG00000131016.17	1366	118592	AKAP12	ENSG00000131016	9590	44.803
ENSG00000170776.21	791	368787	AKAP13	ENSG00000170776	11214	8.34282
ENSG00000197976.12	298	10916	AKAP17A	ENSG00000197976	8227	106.185
ENSG00000197976.12_PAR_Y	285	10916	AKAP17A	ENSG00000197976	8227	101.553
ENSG00000111254.8	21	33543	AKAP3	ENSG00000111254	10566	2.43517
ENSG00000179841.8	92	9004	AKAP5	ENSG00000179841	9495	39.7433
ENSG00000151320.11	45	508386	AKAP6	ENSG00000151320	9472	0.344295
ENSG00000118507.17	73	148068	AKAP7	ENSG00000118507	9465	1.91767
ENSG00000105127.9	387	26413	AKAP8	ENSG00000105127	10270	56.9909
ENSG00000011243.18	400	39091	AKAP8L	ENSG00000011243	26993	39.8011
ENSG00000127914.16	833	169806	AKAP9	ENSG00000127914	10142	19.0811
ENSG00000166452.12	177	8945	AKIP1	ENSG00000166452	56672	76.9671
ENSG00000174574.16	459	14783	AKIRIN1	ENSG00000174574	79647	120.771
ENSG00000135334.9	415	27373	AKIRIN2	ENSG00000135334	55122	58.9709
ENSG00000106948.16	76	60249	AKNA	ENSG00000106948	80709	4.90655
ENSG00000162641.20	3	147586	AKNAD1	ENSG00000162641	254268	0.0790657
ENSG00000117448.13	336	19506	AKR1A1	ENSG00000117448	10327	67.0013
ENSG00000085662.14	606	16928	AKR1B1	ENSG00000085662	231	139.245
ENSG00000198074.10	5	13845	AKR1B10	ENSG00000198074	57016	1.40472
ENSG00000187134.14	1	20030	AKR1C1	ENSG00000187134	1645	0.194192
ENSG00000196139.14	2	72332	AKR1C3	ENSG00000196139	8644	0.10755
ENSG00000122787.15	1	115981	AKR1D1	ENSG00000122787	6718	0.0335371
ENSG00000053371.12	347	8181	AKR7A2	ENSG00000053371	8574	164.981
ENSG00000162482.5	29	6197	AKR7A3	ENSG00000162482	22977	18.2024
ENSG00000142208.16	554	26402	AKT1	ENSG00000142208	207	81.6178
ENSG00000204673.10	552	9426	AKT1S1	ENSG00000204673	84335	227.784
ENSG00000105221.18	802	55219	AKT2	ENSG00000105221	208	56.4934
ENSG00000117020.18	332	362846	AKT3	ENSG00000117020	10000	3.559
ENSG00000166971.17	95	13371	AKTIP	ENSG00000166971	64400	27.6358
ENSG00000042317.17	81	85426	AL049834.1	ENSG00000042317	55812	3.68814
ENSG00000100599.16	133	175213	AL159141.1	ENSG00000100599	79890	2.95255
ENSG00000285269.2	1	116727	AL160269.1	ENSG00000285269	11046	0.0333227
ENSG00000187186.15	9	1949	AL162231.1	ENSG00000187186	730098	17.9615
ENSG00000286112.1	1	62268	AL441992.3	ENSG00000286112	883	0.0624665
ENSG00000286135.1	1	6644	AL603764.2	ENSG00000286135	112577516	0.58544
ENSG00000259916.1	1	16051	AL845331.2	ENSG00000259916	100509620	0.242332
ENSG00000148218.16	166	14978	ALAD	ENSG00000148218	210	43.1088
ENSG00000023330.15	521	16241	ALAS1	ENSG00000023330	211	124.778
ENSG00000170017.12	586	209991	ALCAM	ENSG00000170017	214	10.8545
ENSG00000161618.10	249	17825	ALDH16A1	ENSG00000161618	126133	54.3353
ENSG00000059573.9	854	50770	ALDH18A1	ENSG00000059573	5832	65.4279
ENSG00000165092.13	3	179771	ALDH1A1	ENSG00000165092	216	0.0649103
ENSG00000128918.15	234	544442	ALDH1A2	ENSG00000128918	8854	1.67177
ENSG00000184254.17	25	38912	ALDH1A3	ENSG00000184254	220	2.49901
ENSG00000137124.8	635	5959	ALDH1B1	ENSG00000137124	219	414.488
ENSG00000144908.13	11	94432	ALDH1L1	ENSG00000144908	10840	0.453091
ENSG00000136010.14	512	87859	ALDH1L2	ENSG00000136010	160428	22.6671
ENSG00000111275.13	246	50645	ALDH2	ENSG00000111275	217	18.8934
ENSG00000108602.18	17	10959	ALDH3A1	ENSG00000108602	218	6.03379
ENSG00000072210.19	569	37624	ALDH3A2	ENSG00000072210	224	58.8247
ENSG00000006534.16	14	20704	ALDH3B1	ENSG00000006534	221	2.63018
ENSG00000132746.15	2	19064	ALDH3B2	ENSG00000132746	222	0.408064
ENSG00000159423.17	140	31294	ALDH4A1	ENSG00000159423	8659	17.4012
ENSG00000112294.13	250	42340	ALDH5A1	ENSG00000112294	7915	22.9668
ENSG00000119711.13	257	27645	ALDH6A1	ENSG00000119711	4329	36.16
ENSG00000164904.18	435	64162	ALDH7A1	ENSG00000164904	501	26.3708
ENSG00000118514.14	12	32722	ALDH8A1	ENSG00000118514	64577	1.42644
ENSG00000143149.12	623	36647	ALDH9A1	ENSG00000143149	223	66.1244
ENSG00000149925.20	92	6293	ALDOA	ENSG00000149925	226	56.8646
ENSG00000136872.20	3	29104	ALDOB	ENSG00000136872	229	0.400941
ENSG00000109107.14	94	3833	ALDOC	ENSG00000109107	230	95.3896
ENSG00000033011.12	195	53456	ALG1	ENSG00000033011	56052	14.1889
ENSG00000139133.7	197	7226	ALG10	ENSG00000139133	84920	106.043
ENSG00000175548.9	258	12959	ALG10B	ENSG00000175548	144245	77.4391
ENSG00000253710.4	185	21202	ALG11	ENSG00000253710	440138	33.9396
ENSG00000182858.14	154	18209	ALG12	ENSG00000182858	79087	32.8963
ENSG00000101901.12	532	94838	ALG13	ENSG00000101901	79868	21.8193
ENSG00000172339.10	133	98546	ALG14	ENSG00000172339	199857	5.24958
ENSG00000189366.9	27	7764	ALG1L	ENSG00000189366	200810	13.5267
ENSG00000251287.8	5	31396	ALG1L2	ENSG00000251287	644974	0.619452
ENSG00000119523.10	239	5517	ALG2	ENSG00000119523	85365	168.503
ENSG00000214160.10	330	7247	ALG3	ENSG00000214160	10195	177.12
ENSG00000120697.9	315	50523	ALG5	ENSG00000120697	29880	24.2512
ENSG00000088035.18	428	70978	ALG6	ENSG00000088035	29929	23.4548
ENSG00000159063.13	581	38717	ALG8	ENSG00000159063	79053	58.3696
ENSG00000086848.15	43	89386	ALG9	ENSG00000086848	79796	1.87116
ENSG00000171094.18	1	728812	ALK	ENSG00000171094	238	0.00533699
ENSG00000196711.9	70	31393	ALKAL1	ENSG00000196711	389658	8.67316
ENSG00000189292.16	4	9293	ALKAL2	ENSG00000189292	285016	1.67423
ENSG00000100601.10	201	35619	ALKBH1	ENSG00000100601	8846	21.9496
ENSG00000189046.11	311	5443	ALKBH2	ENSG00000189046	121642	222.246
ENSG00000166199.13	209	39463	ALKBH3	ENSG00000166199	221120	20.6001
ENSG00000160993.4	188	8625	ALKBH4	ENSG00000160993	54784	84.7834
ENSG00000091542.9	794	26876	ALKBH5	ENSG00000091542	54890	114.913
ENSG00000239382.10	13	5119	ALKBH6	ENSG00000239382	84964	9.87803
ENSG00000125652.8	149	2456	ALKBH7	ENSG00000125652	84266	235.977
ENSG00000137760.14	289	63020	ALKBH8	ENSG00000137760	91801	17.8374
ENSG00000116127.18	799	239408	ALMS1	ENSG00000116127	7840	12.9814
ENSG00000108839.12	10	14705	ALOX12	ENSG00000108839	239	2.64513
ENSG00000179477.11	1	15080	ALOX12B	ENSG00000179477	242	0.257935
ENSG00000161905.13	2	11375	ALOX15	ENSG00000161905	246	0.683897
ENSG00000179593.16	1	10100	ALOX15B	ENSG00000179593	247	0.385115
ENSG00000012779.11	5	71943	ALOX5	ENSG00000012779	240	0.27033
ENSG00000179148.9	7	23147	ALOXE3	ENSG00000179148	59344	1.17629
ENSG00000163295.5	1	4628	ALPI	ENSG00000163295	248	0.840463
ENSG00000073331.18	93	157112	ALPK1	ENSG00000073331	80216	2.30243
ENSG00000198796.7	1	147844	ALPK2	ENSG00000198796	115701	0.0263092
ENSG00000136383.6	18	56802	ALPK3	ENSG00000136383	57538	1.2326
ENSG00000162551.14	30	69013	ALPL	ENSG00000162551	249	1.69084
ENSG00000163283.7	1	4165	ALPP	ENSG00000163283	250	0.933893
ENSG00000003393.15	382	80689	ALS2	ENSG00000003393	57679	18.4146
ENSG00000178038.17	10	24709	ALS2CL	ENSG00000178038	259173	1.57419
ENSG00000180318.4	130	21564	ALX1	ENSG00000180318	8092	23.4491
ENSG00000156150.9	2	10802	ALX3	ENSG00000156150	257	0.720175
ENSG00000052850.8	171	49699	ALX4	ENSG00000052850	60529	13.3832
ENSG00000183684.8	554	3751	ALYREF	ENSG00000183684	10189	574.48
ENSG00000242110.8	41	21939	AMACR	ENSG00000242110	23600	7.26907
ENSG00000178522.14	33	15032	AMBN	ENSG00000178522	258	8.53904
ENSG00000106927.12	3	18201	AMBP	ENSG00000106927	259	0.641118
ENSG00000110497.14	649	197711	AMBRA1	ENSG00000110497	55626	12.7681
ENSG00000139344.8	9	25389	AMDHD1	ENSG00000139344	144193	1.37882
ENSG00000162066.15	101	11065	AMDHD2	ENSG00000162066	51005	35.5044
ENSG00000184675.11	327	20591	AMER1	ENSG00000184675	139285	61.7707
ENSG00000165566.12	7	10604	AMER2	ENSG00000165566	219287	2.56768
ENSG00000178171.10	3	12699	AMER3	ENSG00000178171	205147	0.918891
ENSG00000159461.15	546	64093	AMFR	ENSG00000159461	267	33.1355
ENSG00000104899.8	106	2764	AMH	ENSG00000104899	268	149.169
ENSG00000135409.11	12	7817	AMHR2	ENSG00000135409	269	5.97108
ENSG00000181754.7	92	5560	AMIGO1	ENSG00000181754	57463	64.3613
ENSG00000139211.6	30	4244	AMIGO2	ENSG00000139211	347902	27.4953
ENSG00000101935.10	350	246047	AMMECR1	ENSG00000101935	9949	5.53302
ENSG00000144233.9	423	24292	AMMECR1L	ENSG00000144233	83607	67.7313
ENSG00000166126.10	6	10940	AMN	ENSG00000166126	81693	2.13327
ENSG00000151743.11	62	57979	AMN1	ENSG00000151743	196394	4.15942
ENSG00000126016.15	1472	66312	AMOT	ENSG00000126016	154796	86.3431
ENSG00000166025.18	708	170317	AMOTL1	ENSG00000166025	154810	16.1692
ENSG00000114019.14	129	19605	AMOTL2	ENSG00000114019	51421	25.5938
ENSG00000116748.21	2	22528	AMPD1	ENSG00000116748	270	0.345318
ENSG00000116337.19	471	15949	AMPD2	ENSG00000116337	271	114.868
ENSG00000133805.15	3	199266	AMPD3	ENSG00000133805	272	0.0585599
ENSG00000078053.17	112	247716	AMPH	ENSG00000078053	273	1.75864
ENSG00000145020.16	3	5907	AMT	ENSG00000145020	275	1.97545
ENSG00000237763.9	4	9264	AMY1A	ENSG00000237763	276	1.67947
ENSG00000174876.16	4	9265	AMY1B	ENSG00000174876	277	1.67929
ENSG00000243480.7	4	8969	AMY2A	ENSG00000243480	279	1.73471
ENSG00000240038.6	13	25719	AMY2B	ENSG00000240038	280	1.96608
ENSG00000174945.13	8	95978	AMZ1	ENSG00000174945	155185	0.324213
ENSG00000196704.12	359	9234	AMZ2	ENSG00000196704	51321	151.223
ENSG00000153107.13	910	273051	ANAPC1	ENSG00000153107	64682	12.9631
ENSG00000164162.14	67	266633	ANAPC10	ENSG00000164162	10393	0.977401
ENSG00000141552.17	354	10201	ANAPC11	ENSG00000141552	51529	134.981
ENSG00000129055.12	225	9010	ANAPC13	ENSG00000129055	25847	97.1337
ENSG00000110200.8	74	6402	ANAPC15	ENSG00000110200	25906	44.9602
ENSG00000166295.9	219	19860	ANAPC16	ENSG00000166295	119504	42.8921
ENSG00000176248.9	398	13776	ANAPC2	ENSG00000176248	29882	112.376
ENSG00000053900.10	276	41285	ANAPC4	ENSG00000053900	29945	26.0033
ENSG00000089053.13	818	91651	ANAPC5	ENSG00000089053	51433	34.7159
ENSG00000196510.12	565	30830	ANAPC7	ENSG00000196510	51434	71.2832
ENSG00000214274.9	13	14794	ANG	ENSG00000214274	283	3.41798
ENSG00000013523.10	424	40078	ANGEL1	ENSG00000013523	23357	41.1502
ENSG00000174606.14	436	23685	ANGEL2	ENSG00000174606	90806	71.602
ENSG00000154188.10	2	248573	ANGPT1	ENSG00000154188	284	0.0312959
ENSG00000091879.13	3	63758	ANGPT2	ENSG00000091879	285	0.18302
ENSG00000101280.8	5	46434	ANGPT4	ENSG00000101280	51378	0.418838
ENSG00000116194.13	1	21542	ANGPTL1	ENSG00000116194	9068	0.180562
ENSG00000136859.10	3	35287	ANGPTL2	ENSG00000136859	23452	0.330688
ENSG00000132855.5	3	8793	ANGPTL3	ENSG00000132855	27329	1.32708
ENSG00000167772.12	7	11081	ANGPTL4	ENSG00000167772	51129	2.45715
ENSG00000130812.10	10	10458	ANGPTL6	ENSG00000130812	83854	3.71932
ENSG00000171819.5	3	6626	ANGPTL7	ENSG00000171819	10218	1.76109
ENSG00000130173.13	1	4493	ANGPTL8	ENSG00000130173	55908	0.865716
ENSG00000227059.7	1	17565	ANHX	ENSG00000227059	647589	0.221444
ENSG00000029534.20	55	243542	ANK1	ENSG00000029534	286	0.878417
ENSG00000145362.20	375	566189	ANK2	ENSG00000145362	287	2.57621
ENSG00000151150.22	166	707192	ANK3	ENSG00000151150	288	0.913025
ENSG00000151687.14	15	86903	ANKAR	ENSG00000151687	150709	0.67138
ENSG00000166839.17	8	46789	ANKDD1A	ENSG00000166839	348094	0.665056
ENSG00000189045.14	3	70591	ANKDD1B	ENSG00000189045	728780	0.165304
ENSG00000132623.16	95	72177	ANKEF1	ENSG00000132623	63926	5.11961
ENSG00000153930.12	5	629358	ANKFN1	ENSG00000153930	162282	0.0309018
ENSG00000185722.18	971	100174	ANKFY1	ENSG00000185722	51479	37.703
ENSG00000154122.14	243	166978	ANKH	ENSG00000154122	56172	5.66056
ENSG00000131503.21	44	138042	ANKHD1	ENSG00000131503	54882	1.23981
ENSG00000254996.5	12	147661	ANKHD1-EIF4EBP3	ENSG00000254996	404734	0.316102
ENSG00000001629.10	260	155409	ANKIB1	ENSG00000001629	54467	6.50743
ENSG00000160117.16	12	6001	ANKLE1	ENSG00000160117	126549	7.77803
ENSG00000176915.15	768	36329	ANKLE2	ENSG00000176915	23141	82.228
ENSG00000144504.15	93	89787	ANKMY1	ENSG00000144504	51281	4.02885
ENSG00000106524.9	190	46038	ANKMY2	ENSG00000106524	57037	16.0527
ENSG00000164331.10	80	13477	ANKRA2	ENSG00000164331	57763	23.0892
ENSG00000148677.6	17	9180	ANKRD1	ENSG00000148677	27063	7.20308
ENSG00000088448.14	223	36529	ANKRD10	ENSG00000088448	55608	23.7454
ENSG00000167522.16	1408	222931	ANKRD11	ENSG00000167522	29123	24.5666
ENSG00000101745.17	187	149757	ANKRD12	ENSG00000101745	23253	4.85698
ENSG00000076513.17	333	40577	ANKRD13A	ENSG00000076513	88455	31.921
ENSG00000198720.13	307	24992	ANKRD13B	ENSG00000198720	124930	47.7804
ENSG00000118454.13	382	95735	ANKRD13C	ENSG00000118454	81573	15.5205
ENSG00000172932.15	121	13185	ANKRD13D	ENSG00000172932	338692	35.6958
ENSG00000134461.16	110	28290	ANKRD16	ENSG00000134461	54522	15.1242
ENSG00000132466.19	2191	185422	ANKRD17	ENSG00000132466	26057	45.9614
ENSG00000180071.20	134	49238	ANKRD18A	ENSG00000180071	253650	10.5856
ENSG00000230453.9	146	48615	ANKRD18B	ENSG00000230453	441459	11.6814
ENSG00000165887.12	1	11385	ANKRD2	ENSG00000165887	26287	0.341648
ENSG00000260691.6	14	87787	ANKRD20A1	ENSG00000260691	84210	0.620312
ENSG00000276203.5	15	72659	ANKRD20A3	ENSG00000276203	441425	0.802997
ENSG00000172014.12	6	43748	ANKRD20A4	ENSG00000172014	728747	0.533464
ENSG00000163126.15	3	33408	ANKRD23	ENSG00000163126	200539	0.349287
ENSG00000089847.12	14	41460	ANKRD24	ENSG00000089847	170961	1.31344
ENSG00000107890.16	356	108584	ANKRD26	ENSG00000107890	22852	12.7525
ENSG00000105186.16	445	79591	ANKRD27	ENSG00000105186	84079	21.7474
ENSG00000206560.11	561	192535	ANKRD28	ENSG00000206560	23243	11.3335
ENSG00000154065.17	37	63985	ANKRD29	ENSG00000154065	147463	2.24924
ENSG00000180777.14	1	125766	ANKRD30B	ENSG00000180777	374860	0.0309278
ENSG00000163046.15	7	110378	ANKRD30BL	ENSG00000163046	554226	0.246676
ENSG00000145700.10	14	168636	ANKRD31	ENSG00000145700	256006	0.322916
ENSG00000167612.13	2	3718	ANKRD33	ENSG00000167612	341405	2.09234
ENSG00000164236.12	90	93746	ANKRD33B	ENSG00000164236	651746	3.73424
ENSG00000272031.3	57	5134	ANKRD34A	ENSG00000272031	284615	43.1848
ENSG00000189127.8	25	13525	ANKRD34B	ENSG00000189127	340120	7.18977
ENSG00000235711.4	1	4950	ANKRD34C	ENSG00000235711	390616	0.785791
ENSG00000198483.13	1	19306	ANKRD35	ENSG00000198483	148741	0.201474
ENSG00000135976.19	194	151216	ANKRD36	ENSG00000135976	375248	4.99018
ENSG00000196912.12	97	97302	ANKRD36B	ENSG00000196912	57730	3.87759
ENSG00000174501.14	147	154912	ANKRD36C	ENSG00000174501	400986	3.691
ENSG00000186352.9	10	4607	ANKRD37	ENSG00000186352	353322	8.44294
ENSG00000213337.9	91	21405	ANKRD39	ENSG00000213337	51239	16.5363
ENSG00000154945.7	569	14716	ANKRD40	ENSG00000154945	91369	150.395
ENSG00000167117.9	1	6528	ANKRD40CL	ENSG00000167117	55018	0.595843
ENSG00000137494.14	123	66982	ANKRD42	ENSG00000137494	338699	7.14265
ENSG00000065413.20	71	344156	ANKRD44	ENSG00000065413	91526	0.802445
ENSG00000183831.7	3	61515	ANKRD45	ENSG00000183831	339416	0.189693
ENSG00000186106.11	288	50032	ANKRD46	ENSG00000186106	157567	22.3901
ENSG00000168876.9	118	5599	ANKRD49	ENSG00000168876	54851	81.9754
ENSG00000151458.12	447	48684	ANKRD50	ENSG00000151458	57182	35.7136
ENSG00000139645.10	1165	20577	ANKRD52	ENSG00000139645	283373	220.22
ENSG00000144031.12	4	7119	ANKRD53	ENSG00000144031	79998	2.18551
ENSG00000100124.15	298	18472	ANKRD54	ENSG00000100124	129138	62.7501
ENSG00000164512.18	2	133650	ANKRD55	ENSG00000164512	79722	0.0582067
ENSG00000135299.17	59	200682	ANKRD6	ENSG00000135299	22881	1.14355
ENSG00000124227.5	1	10158	ANKRD60	ENSG00000124227	140731	0.382916
ENSG00000157999.6	5	5176	ANKRD61	ENSG00000157999	100310846	3.7574
ENSG00000181626.12	2	35921	ANKRD62	ENSG00000181626	342850	0.216568
ENSG00000230778.1	15	1142	ANKRD63	ENSG00000230778	100131244	51.0902
ENSG00000235098.8	1	3349	ANKRD65	ENSG00000235098	441869	1.16144
ENSG00000230062.5	1	12589	ANKRD66	ENSG00000230062	100287718	0.308973
ENSG00000106013.15	11	281502	ANKRD7	ENSG00000106013	56311	0.151993
ENSG00000156381.9	282	8032	ANKRD9	ENSG00000156381	122416	136.564
ENSG00000064999.15	716	202151	ANKS1A	ENSG00000064999	23294	13.7768
ENSG00000185046.18	15	1258197	ANKS1B	ENSG00000185046	56899	0.0463719
ENSG00000168096.15	161	37868	ANKS3	ENSG00000168096	124401	16.5373
ENSG00000175311.7	1	20151	ANKS4B	ENSG00000175311	257629	0.193026
ENSG00000165138.18	492	65636	ANKS6	ENSG00000165138	203286	29.1565
ENSG00000206199.11	4	207285	ANKUB1	ENSG00000206199	389161	0.0750592
ENSG00000163516.14	170	6896	ANKZF1	ENSG00000163516	55139	95.8879
ENSG00000011426.11	337	63970	ANLN	ENSG00000011426	54443	20.4911
ENSG00000131620.17	4	111226	ANO1	ENSG00000131620	55107	0.139883
ENSG00000160746.13	272	336735	ANO10	ENSG00000160746	55129	3.1419
ENSG00000047617.15	5	414363	ANO2	ENSG00000047617	57101	0.0469355
ENSG00000134343.14	2	474447	ANO3	ENSG00000134343	63982	0.0163966
ENSG00000151572.18	17	411115	ANO4	ENSG00000151572	121601	0.160841
ENSG00000171714.11	251	483423	ANO5	ENSG00000171714	203859	2.01957
ENSG00000177119.16	345	224417	ANO6	ENSG00000177119	196527	5.97965
ENSG00000146205.13	62	36868	ANO7	ENSG00000146205	50636	6.54115
ENSG00000074855.11	133	11632	ANO8	ENSG00000074855	57719	44.4743
ENSG00000185101.13	3	24078	ANO9	ENSG00000185101	338440	0.484633
ENSG00000011201.12	2	203263	ANOS1	ENSG00000011201	3730	0.0382722
ENSG00000140350.15	839	42362	ANP32A	ENSG00000140350	8125	77.0367
ENSG00000136938.9	729	32602	ANP32B	ENSG00000136938	10541	86.9752
ENSG00000139223.3	84	957	ANP32D	ENSG00000139223	23519	341.413
ENSG00000143401.15	1033	17739	ANP32E	ENSG00000143401	81611	226.508
ENSG00000166825.14	3	30506	ANPEP	ENSG00000166825	290	0.382515
ENSG00000103254.10	167	2009	ANTKMT	ENSG00000103254	65990	323.332
ENSG00000169604.19	486	236149	ANTXR1	ENSG00000169604	84168	8.00502
ENSG00000163297.17	87	224308	ANTXR2	ENSG00000163297	118429	1.50864
ENSG00000274209.4	3	43862	ANTXRL	ENSG00000274209	195977	0.266039
ENSG00000135046.14	34	18528	ANXA1	ENSG00000135046	301	7.13777
ENSG00000109511.12	1	95199	ANXA10	ENSG00000109511	11199	0.0408582
ENSG00000122359.18	567	54683	ANXA11	ENSG00000122359	311	40.3314
ENSG00000182718.16	320	55749	ANXA2	ENSG00000182718	302	22.3267
ENSG00000177721.4	8	4089	ANXA2R	ENSG00000177721	389289	7.61001
ENSG00000138772.13	15	58704	ANXA3	ENSG00000138772	306	0.993884
ENSG00000196975.16	108	182687	ANXA4	ENSG00000196975	307	2.29947
ENSG00000164111.15	586	29049	ANXA5	ENSG00000164111	308	78.4655
ENSG00000197043.14	639	57079	ANXA6	ENSG00000197043	309	43.5448
ENSG00000138279.16	501	38975	ANXA7	ENSG00000138279	310	49.9993
ENSG00000265190.6	1	23996	ANXA8	ENSG00000265190	653145	0.162096
ENSG00000264230.9	1	16157	ANXA8L1	ENSG00000264230	728113	0.240742
ENSG00000143412.10	15	13385	ANXA9	ENSG00000143412	8416	4.35898
ENSG00000136250.12	2	211608	AOAH	ENSG00000136250	313	0.0367629
ENSG00000002726.20	1	36877	AOC1	ENSG00000002726	26	0.105477
ENSG00000131480.9	22	6127	AOC2	ENSG00000131480	314	13.9665
ENSG00000131471.7	15	6946	AOC3	ENSG00000131471	8639	8.39979
ENSG00000148120.16	111	360517	AOPEP	ENSG00000148120	84909	1.19759
ENSG00000138356.14	2	91050	AOX1	ENSG00000138356	316	0.0854402
ENSG00000286264.1	1	2990	AP001453.5	ENSG00000286264	114841035	1.30089
ENSG00000126500.3	40	15985	AP006333.1	ENSG00000126500	23769	9.73329
ENSG00000138660.12	262	41370	AP1AR	ENSG00000138660	55435	24.6336
ENSG00000100280.16	1278	95499	AP1B1	ENSG00000100280	162	52.0528
ENSG00000166747.12	970	80201	AP1G1	ENSG00000166747	164	47.044
ENSG00000213983.12	72	8505	AP1G2	ENSG00000213983	8906	32.9284
ENSG00000072958.8	536	48329	AP1M1	ENSG00000072958	8907	43.1389
ENSG00000129354.11	12	14644	AP1M2	ENSG00000129354	10053	3.18738
ENSG00000106367.15	253	7140	AP1S1	ENSG00000106367	1174	137.827
ENSG00000182287.15	216	29125	AP1S2	ENSG00000182287	8905	28.847
ENSG00000152056.17	39	86341	AP1S3	ENSG00000152056	130340	1.75695
ENSG00000196961.12	739	40145	AP2A1	ENSG00000196961	160	71.602
ENSG00000183020.13	458	87351	AP2A2	ENSG00000183020	161	20.3943
ENSG00000006125.18	1228	148367	AP2B1	ENSG00000006125	163	32.1939
ENSG00000161203.13	793	9402	AP2M1	ENSG00000161203	1173	328.069
ENSG00000042753.11	375	12856	AP2S1	ENSG00000042753	1175	113.459
ENSG00000132842.13	635	294230	AP3B1	ENSG00000132842	8546	8.39458
ENSG00000103723.15	55	50665	AP3B2	ENSG00000103723	8120	4.22247
ENSG00000065000.18	1675	63480	AP3D1	ENSG00000065000	8943	102.634
ENSG00000185009.12	659	30808	AP3M1	ENSG00000185009	26985	83.202
ENSG00000070718.12	255	18727	AP3M2	ENSG00000070718	10947	52.9644
ENSG00000177879.16	188	72489	AP3S1	ENSG00000177879	1176	10.0878
ENSG00000157823.17	171	64039	AP3S2	ENSG00000157823	10239	10.3864
ENSG00000134262.13	168	11007	AP4B1	ENSG00000134262	10717	59.368
ENSG00000081014.11	248	97223	AP4E1	ENSG00000081014	23431	9.9219
ENSG00000221838.10	67	8796	AP4M1	ENSG00000221838	9179	29.628
ENSG00000100478.15	54	105890	AP4S1	ENSG00000100478	11154	1.98359
ENSG00000254470.3	480	7078	AP5B1	ENSG00000254470	91056	263.781
ENSG00000053770.12	387	29818	AP5M1	ENSG00000053770	55745	50.4829
ENSG00000125843.11	155	8314	AP5S1	ENSG00000125843	55317	72.516
ENSG00000242802.9	213	18782	AP5Z1	ENSG00000242802	9907	44.1113
ENSG00000120868.13	355	90292	APAF1	ENSG00000120868	317	15.2929
ENSG00000107282.8	21	244839	APBA1	ENSG00000107282	320	0.333619
ENSG00000034053.14	167	233832	APBA2	ENSG00000034053	321	2.77795
ENSG00000011132.12	106	10920	APBA3	ENSG00000011132	9546	37.7568
ENSG00000166313.19	453	24290	APBB1	ENSG00000166313	322	72.5409
ENSG00000077420.16	2	129462	APBB1IP	ENSG00000077420	54518	0.0600897
ENSG00000163697.17	167	406687	APBB2	ENSG00000163697	323	1.59723
ENSG00000113108.19	77	6513	APBB3	ENSG00000113108	10307	45.9856
ENSG00000134982.17	516	138741	APC	ENSG00000134982	324	14.4663
ENSG00000115266.11	116	26942	APC2	ENSG00000115266	10297	16.7471
ENSG00000154856.13	13	35314	APCDD1	ENSG00000154856	147495	1.43189
ENSG00000198768.11	3	56298	APCDD1L	ENSG00000198768	164284	0.207272
ENSG00000164062.13	626	9957	APEH	ENSG00000164062	327	244.545
ENSG00000248329.6	1	21787	APELA	ENSG00000248329	100506013	0.178531
ENSG00000100823.12	799	2581	APEX1	ENSG00000100823	328	1204.12
ENSG00000169188.5	393	8694	APEX2	ENSG00000169188	27301	175.827
ENSG00000117362.13	530	4181	APH1A	ENSG00000117362	51107	493.069
ENSG00000138613.14	61	33108	APH1B	ENSG00000138613	83464	7.16653
ENSG00000166181.13	748	32566	API5	ENSG00000166181	8539	89.3407
ENSG00000149089.13	201	63285	APIP	ENSG00000149089	51074	12.354
ENSG00000169621.10	46	188290	APLF	ENSG00000169621	200558	0.95026
ENSG00000171388.12	7	9697	APLN	ENSG00000171388	8862	2.80784
ENSG00000134817.10	2	3737	APLNR	ENSG00000134817	187	2.0817
ENSG00000105290.12	116	11892	APLP1	ENSG00000105290	333	37.9416
ENSG00000084234.17	1462	76664	APLP2	ENSG00000084234	334	74.1768
ENSG00000101474.12	422	29826	APMAP	ENSG00000101474	57136	55.0338
ENSG00000118137.9	5	2199	APOA1	ENSG00000118137	335	8.84417
ENSG00000158874.11	2	1339	APOA2	ENSG00000158874	336	5.8098
ENSG00000110243.12	1	3053	APOA5	ENSG00000110243	116519	1.27405
ENSG00000084674.15	2	42644	APOB	ENSG00000084674	338	0.182425
ENSG00000111701.7	1	16508	APOBEC1	ENSG00000111701	339	0.235623
ENSG00000124701.5	1	11207	APOBEC2	ENSG00000124701	10930	0.347075
ENSG00000128383.13	2	40037	APOBEC3A	ENSG00000128383	200315	0.194303
ENSG00000179750.16	27	10457	APOBEC3B	ENSG00000179750	9582	10.0431
ENSG00000244509.4	176	6095	APOBEC3C	ENSG00000244509	27350	112.318
ENSG00000243811.10	2	12164	APOBEC3D	ENSG00000243811	140564	0.639537
ENSG00000128394.17	47	15368	APOBEC3F	ENSG00000128394	200316	11.8958
ENSG00000239713.9	12	10676	APOBEC3G	ENSG00000239713	60489	4.37205
ENSG00000100298.15	1	6843	APOBEC3H	ENSG00000100298	164668	0.568415
ENSG00000184730.11	5	4327	APOBR	ENSG00000184730	55911	4.49464
ENSG00000130208.9	60	5102	APOC1	ENSG00000130208	341	45.7428
ENSG00000110245.12	2	3366	APOC3	ENSG00000110245	345	2.31115
ENSG00000130203.10	105	3602	APOE	ENSG00000130203	348	113.386
ENSG00000100342.20	3	14520	APOL1	ENSG00000100342	8542	0.80365
ENSG00000128335.14	117	13745	APOL2	ENSG00000128335	23780	33.1095
ENSG00000128284.19	4	25847	APOL3	ENSG00000128284	80833	0.601952
ENSG00000100336.17	2	15716	APOL4	ENSG00000100336	80832	0.494994
ENSG00000221963.6	5	19958	APOL6	ENSG00000221963	80830	0.974462
ENSG00000178878.12	39	104058	APOLD1	ENSG00000178878	81575	1.45781
ENSG00000204444.11	5	5794	APOM	ENSG00000204444	55937	3.35663
ENSG00000184831.14	168	74585	APOO	ENSG00000184831	79135	8.76133
ENSG00000155008.14	309	89439	APOOL	ENSG00000155008	139322	13.4383
ENSG00000142192.21	1324	290578	APP	ENSG00000142192	351	17.723
ENSG00000062725.10	554	83084	APPBP2	ENSG00000062725	10513	25.9361
ENSG00000157500.12	692	50379	APPL1	ENSG00000157500	26060	53.428
ENSG00000136044.12	164	62906	APPL2	ENSG00000136044	55198	10.1406
ENSG00000198931.11	448	2598	APRT	ENSG00000198931	353	670.735
ENSG00000137074.19	364	138529	APTX	ENSG00000137074	54840	10.2205
ENSG00000143595.13	1	4235	AQP10	ENSG00000143595	89872	0.918457
ENSG00000178301.4	22	20965	AQP11	ENSG00000178301	282679	4.08169
ENSG00000185176.13	1	6488	AQP12B	ENSG00000185176	653437	0.599517
ENSG00000165272.16	26	6440	AQP3	ENSG00000165272	360	15.7036
ENSG00000161798.7	4	3810	AQP5	ENSG00000161798	362	4.08364
ENSG00000086159.13	2	9945	AQP6	ENSG00000086159	363	0.782235
ENSG00000165269.13	1	19503	AQP7	ENSG00000165269	364	0.199439
ENSG00000021776.11	697	117960	AQR	ENSG00000021776	9716	22.9832
ENSG00000169083.17	13	186598	AR	ENSG00000169083	367	0.270987
ENSG00000078061.13	342	10820	ARAF	ENSG00000078061	369	122.945
ENSG00000186635.14	538	108530	ARAP1	ENSG00000186635	116985	19.2817
ENSG00000047365.12	85	296293	ARAP2	ENSG00000047365	116984	1.11586
ENSG00000120318.16	19	28829	ARAP3	ENSG00000120318	64411	2.56352
ENSG00000198576.4	49	3430	ARC	ENSG00000198576	23237	55.5666
ENSG00000095139.14	1086	30643	ARCN1	ENSG00000095139	372	137.851
ENSG00000109321.11	5	9869	AREG	ENSG00000109321	374	1.97065
ENSG00000119682.17	379	59671	AREL1	ENSG00000119682	9870	24.7052
ENSG00000143761.16	991	16552	ARF1	ENSG00000143761	375	232.882
ENSG00000134287.10	520	21764	ARF3	ENSG00000134287	377	92.9344
ENSG00000168374.11	469	26857	ARF4	ENSG00000168374	378	67.9247
ENSG00000004059.11	312	3314	ARF5	ENSG00000004059	381	366.196
ENSG00000165527.7	686	3972	ARF6	ENSG00000165527	382	671.78
ENSG00000101199.13	488	17005	ARFGAP1	ENSG00000101199	55738	111.623
ENSG00000149182.15	379	12826	ARFGAP2	ENSG00000149182	84364	114.937
ENSG00000242247.11	240	61604	ARFGAP3	ENSG00000242247	26286	15.1536
ENSG00000066777.9	602	170270	ARFGEF1	ENSG00000066777	10565	13.7521
ENSG00000124198.9	688	114982	ARFGEF2	ENSG00000124198	10564	23.274
ENSG00000112379.9	342	182724	ARFGEF3	ENSG00000112379	57221	7.28019
ENSG00000164144.16	290	138526	ARFIP1	ENSG00000164144	27236	8.14289
ENSG00000132254.12	493	6796	ARFIP2	ENSG00000132254	23647	282.167
ENSG00000101246.20	208	9383	ARFRP1	ENSG00000101246	10139	86.2251
ENSG00000081181.8	148	31788	ARG2	ENSG00000081181	384	18.1097
ENSG00000186103.5	1	22673	ARGFX	ENSG00000186103	503582	0.171555
ENSG00000134884.15	425	26464	ARGLU1	ENSG00000134884	55082	62.4663
ENSG00000175220.12	357	23539	ARHGAP1	ENSG00000175220	392	58.9919
ENSG00000071205.12	187	340713	ARHGAP10	ENSG00000071205	79658	2.13484
ENSG00000198826.11	235	24797	ARHGAP11A	ENSG00000198826	9824	36.8622
ENSG00000165322.18	207	123478	ARHGAP12	ENSG00000165322	94134	6.52068
ENSG00000075884.14	1	676990	ARHGAP15	ENSG00000075884	55843	0.00574553
ENSG00000140750.17	371	96277	ARHGAP17	ENSG00000140750	55114	14.9887
ENSG00000146376.11	135	134045	ARHGAP18	ENSG00000146376	93663	3.91738
ENSG00000213390.11	181	70500	ARHGAP19	ENSG00000213390	84986	9.98623
ENSG00000137727.12	11	136147	ARHGAP20	ENSG00000137727	57569	0.314265
ENSG00000107863.18	443	140278	ARHGAP21	ENSG00000107863	57584	12.2836
ENSG00000128805.14	173	210231	ARHGAP22	ENSG00000128805	58504	3.20082
ENSG00000275832.5	13	93105	ARHGAP23	ENSG00000275832	57636	0.543103
ENSG00000138639.18	36	527518	ARHGAP24	ENSG00000138639	83478	0.265447
ENSG00000163219.12	1	147232	ARHGAP25	ENSG00000163219	9938	0.0264186
ENSG00000145819.18	157	458634	ARHGAP26	ENSG00000145819	23092	1.33151
ENSG00000159314.11	25	40519	ARHGAP27	ENSG00000159314	201176	2.3999
ENSG00000088756.12	43	185998	ARHGAP28	ENSG00000088756	79822	0.899233
ENSG00000137962.13	221	126080	ARHGAP29	ENSG00000137962	9411	6.81802
ENSG00000186517.14	9	23024	ARHGAP30	ENSG00000186517	257106	1.52046
ENSG00000031081.11	65	126331	ARHGAP31	ENSG00000031081	57514	2.00132
ENSG00000134909.18	244	314264	ARHGAP32	ENSG00000134909	9743	3.02
ENSG00000004777.18	54	14290	ARHGAP33	ENSG00000004777	115703	14.6985
ENSG00000160007.19	1063	144080	ARHGAP35	ENSG00000160007	2909	28.6973
ENSG00000147256.12	2	31539	ARHGAP36	ENSG00000147256	158763	0.246657
ENSG00000147799.11	297	76637	ARHGAP39	ENSG00000147799	80728	15.0741
ENSG00000089820.15	13	27632	ARHGAP4	ENSG00000089820	393	1.82997
ENSG00000124143.10	1	49101	ARHGAP40	ENSG00000124143	343578	0.0792176
ENSG00000165895.19	50	306653	ARHGAP42	ENSG00000165895	143872	0.634213
ENSG00000006740.17	126	202145	ARHGAP44	ENSG00000006740	9912	2.42449
ENSG00000100852.13	633	83614	ARHGAP5	ENSG00000100852	394	29.4467
ENSG00000047648.23	6	548269	ARHGAP6	ENSG00000047648	395	0.0425667
ENSG00000241484.9	36	110230	ARHGAP8	ENSG00000241484	23779	1.27032
ENSG00000123329.19	4	16550	ARHGAP9	ENSG00000123329	64333	0.9401
ENSG00000141522.12	651	3657	ARHGDIA	ENSG00000141522	396	692.418
ENSG00000242173.10	49	2560	ARHGDIG	ENSG00000242173	398	74.4506
ENSG00000076928.17	342	46989	ARHGEF1	ENSG00000076928	9138	28.3101
ENSG00000104728.16	4	134715	ARHGEF10	ENSG00000104728	9639	0.115493
ENSG00000074964.17	44	158176	ARHGEF10L	ENSG00000074964	55160	1.08199
ENSG00000132694.18	478	110530	ARHGEF11	ENSG00000132694	9826	16.8213
ENSG00000196914.9	1188	153524	ARHGEF12	ENSG00000196914	23365	30.099
ENSG00000198844.12	2	12273	ARHGEF15	ENSG00000198844	22899	0.633857
ENSG00000130762.15	43	26448	ARHGEF16	ENSG00000130762	27237	6.32394
ENSG00000110237.5	72	61112	ARHGEF17	ENSG00000110237	9828	4.58266
ENSG00000104880.18	198	77371	ARHGEF18	ENSG00000104880	23370	9.95403
ENSG00000142632.17	22	14798	ARHGEF19	ENSG00000142632	128272	5.78271
ENSG00000116584.20	425	60219	ARHGEF2	ENSG00000116584	9181	27.4516
ENSG00000240771.8	75	7065	ARHGEF25	ENSG00000240771	115557	41.2916
ENSG00000114790.13	198	136824	ARHGEF26	ENSG00000114790	26084	5.62879
ENSG00000214944.9	39	315835	ARHGEF28	ENSG00000214944	64283	0.480304
ENSG00000163947.11	138	351911	ARHGEF3	ENSG00000163947	50650	1.52531
ENSG00000214694.11	1	85608	ARHGEF33	ENSG00000214694	100271715	0.0454358
ENSG00000183111.12	18	83021	ARHGEF37	ENSG00000183111	389337	0.843328
ENSG00000236699.9	1	155473	ARHGEF38	ENSG00000236699	54848	0.0250183
ENSG00000137135.18	224	16991	ARHGEF39	ENSG00000137135	84904	51.2792
ENSG00000136002.19	114	210347	ARHGEF4	ENSG00000136002	50649	2.10805
ENSG00000165801.10	127	19975	ARHGEF40	ENSG00000165801	55701	24.7303
ENSG00000050327.15	4	25344	ARHGEF5	ENSG00000050327	7984	0.613899
ENSG00000129675.16	122	115385	ARHGEF6	ENSG00000129675	9459	4.11266
ENSG00000102606.18	392	191178	ARHGEF7	ENSG00000102606	8874	7.97554
ENSG00000131089.17	192	174307	ARHGEF9	ENSG00000131089	23229	4.28448
ENSG00000117713.20	1382	88868	ARID1A	ENSG00000117713	8289	60.4888
ENSG00000049618.23	1062	434759	ARID1B	ENSG00000049618	57492	9.50141
ENSG00000189079.17	727	178334	ARID2	ENSG00000189079	196528	15.8567
ENSG00000116017.11	412	50158	ARID3A	ENSG00000116017	1820	31.9499
ENSG00000179361.17	449	56954	ARID3B	ENSG00000179361	10620	30.6644
ENSG00000205143.3	1	6707	ARID3C	ENSG00000205143	138715	0.579941
ENSG00000032219.19	269	75383	ARID4A	ENSG00000032219	5926	13.88
ENSG00000054267.22	812	196585	ARID4B	ENSG00000054267	51742	16.0664
ENSG00000196843.17	107	15891	ARID5A	ENSG00000196843	10865	26.1906
ENSG00000150347.16	284	195260	ARID5B	ENSG00000150347	84159	5.6574
ENSG00000166233.15	550	128657	ARIH1	ENSG00000166233	25820	16.6281
ENSG00000177479.19	735	67561	ARIH2	ENSG00000177479	10425	42.3159
ENSG00000120805.14	326	14656	ARL1	ENSG00000120805	400	86.5195
ENSG00000175414.7	541	36378	ARL10	ENSG00000175414	285598	57.8456
ENSG00000152213.4	1	5365	ARL11	ENSG00000152213	115761	0.725007
ENSG00000174225.15	2	21123	ARL13A	ENSG00000174225	392509	0.368287
ENSG00000169379.16	314	75539	ARL13B	ENSG00000169379	200894	16.1685
ENSG00000152219.5	243	15119	ARL14EP	ENSG00000152219	120534	62.5166
ENSG00000268223.5	1	27794	ARL14EPL	ENSG00000268223	644100	0.139946
ENSG00000185305.11	182	426640	ARL15	ENSG00000185305	54622	1.65929
ENSG00000214087.8	165	2750	ARL16	ENSG00000214087	339231	233.38
ENSG00000185829.17	121	62980	ARL17A	ENSG00000185829	51326	7.473
ENSG00000228696.9	99	87013	ARL17B	ENSG00000228696	51326	4.42551
ENSG00000213465.8	194	8024	ARL2	ENSG00000213465	402	94.0422
ENSG00000102931.8	53	8376	ARL2BP	ENSG00000102931	23568	24.6122
ENSG00000138175.9	204	40666	ARL3	ENSG00000138175	403	19.5124
ENSG00000122644.13	112	4102	ARL4A	ENSG00000122644	10124	106.202
ENSG00000188042.8	181	4040	ARL4C	ENSG00000188042	10123	174.265
ENSG00000175906.5	114	2144	ARL4D	ENSG00000175906	379	206.82
ENSG00000162980.17	255	39508	ARL5A	ENSG00000162980	26225	25.1054
ENSG00000165997.5	580	22208	ARL5B	ENSG00000165997	221079	101.585
ENSG00000113966.10	176	36708	ARL6	ENSG00000113966	84100	18.6494
ENSG00000170540.15	212	9903	ARL6IP1	ENSG00000170540	23204	83.2686
ENSG00000182196.13	2	2853	ARL6IP4	ENSG00000182196	51329	2.72672
ENSG00000144746.7	399	21155	ARL6IP5	ENSG00000144746	10550	73.3621
ENSG00000177917.10	275	43360	ARL6IP6	ENSG00000177917	151188	24.6692
ENSG00000143862.8	234	11339	ARL8A	ENSG00000143862	127829	80.27
ENSG00000134108.13	330	58667	ARL8B	ENSG00000134108	55207	21.8792
ENSG00000196503.4	1	20272	ARL9	ENSG00000196503	132946	0.191874
ENSG00000104442.10	381	31759	ARMC1	ENSG00000104442	55156	46.6627
ENSG00000170632.14	167	24878	ARMC10	ENSG00000170632	83787	26.1104
ENSG00000118690.13	47	126060	ARMC2	ENSG00000118690	84071	1.45022
ENSG00000165309.14	9	110499	ARMC3	ENSG00000165309	219681	0.316808
ENSG00000169126.16	104	223893	ARMC4	ENSG00000169126	55130	1.80678
ENSG00000140691.17	155	9086	ARMC5	ENSG00000140691	79798	66.3546
ENSG00000105676.14	612	26736	ARMC6	ENSG00000105676	93436	89.0363
ENSG00000125449.7	203	20320	ARMC7	ENSG00000125449	79637	38.8584
ENSG00000114098.18	269	111136	ARMC8	ENSG00000114098	25852	9.41477
ENSG00000135931.17	266	176291	ARMC9	ENSG00000135931	80210	5.86899
ENSG00000184867.14	23	4569	ARMCX2	ENSG00000184867	9823	19.5803
ENSG00000102401.20	349	5046	ARMCX3	ENSG00000102401	51566	269.024
ENSG00000196440.11	40	115172	ARMCX4	ENSG00000196440	100131755	1.35091
ENSG00000125962.14	236	4991	ARMCX5	ENSG00000125962	64860	183.923
ENSG00000286237.1	3	41035	ARMCX5-GPRASP2	ENSG00000286237	100528062	0.284367
ENSG00000198960.11	132	2883	ARMCX6	ENSG00000198960	54470	178.091
ENSG00000198520.12	4	50899	ARMH1	ENSG00000198520	339541	0.305677
ENSG00000120029.13	335	210594	ARMH3	ENSG00000120029	79591	6.18744
ENSG00000139971.15	85	298404	ARMH4	ENSG00000139971	145407	1.10797
ENSG00000146476.11	465	17843	ARMT1	ENSG00000146476	79624	101.367
ENSG00000143437.21	519	66995	ARNT	ENSG00000143437	405	30.1326
ENSG00000172379.21	203	193583	ARNT2	ENSG00000172379	9915	4.07888
ENSG00000133794.18	66	110614	ARNTL	ENSG00000133794	406	2.32084
ENSG00000029153.14	159	92435	ARNTL2	ENSG00000029153	56938	6.69072
ENSG00000241685.10	59	40364	ARPC1A	ENSG00000241685	10552	5.68552
ENSG00000130429.15	21	20567	ARPC1B	ENSG00000130429	10095	3.97155
ENSG00000163466.16	563	37215	ARPC2	ENSG00000163466	10109	58.844
ENSG00000111229.16	254	15599	ARPC3	ENSG00000111229	10094	63.3358
ENSG00000241553.12	117	15231	ARPC4	ENSG00000241553	10093	29.8792
ENSG00000162704.16	418	14937	ARPC5	ENSG00000162704	10092	108.849
ENSG00000136950.13	325	15603	ARPC5L	ENSG00000136950	81873	81.0191
ENSG00000242498.8	248	17946	ARPIN	ENSG00000242498	348110	53.7522
ENSG00000128989.10	506	22838	ARPP19	ENSG00000128989	10776	86.1796
ENSG00000172995.16	3	155551	ARPP21	ENSG00000172995	10777	0.0750171
ENSG00000137486.17	210	91583	ARRB1	ENSG00000137486	408	8.91901
ENSG00000141480.18	439	10903	ARRB2	ENSG00000141480	409	156.614
ENSG00000197070.14	176	9675	ARRDC1	ENSG00000197070	92714	70.7577
ENSG00000105643.10	84	12970	ARRDC2	ENSG00000105643	27106	25.1913
ENSG00000113369.9	63	14686	ARRDC3	ENSG00000113369	57561	16.6859
ENSG00000140450.9	148	13130	ARRDC4	ENSG00000140450	91947	43.8439
ENSG00000100299.18	93	5419	ARSA	ENSG00000100299	410	66.7538
ENSG00000113273.17	203	208878	ARSB	ENSG00000113273	411	3.78021
ENSG00000006756.16	1	25377	ARSD	ENSG00000006756	414	0.153275
ENSG00000141337.12	57	163549	ARSG	ENSG00000141337	22901	1.35562
ENSG00000183876.9	1	42964	ARSI	ENSG00000183876	340075	0.0905331
ENSG00000180801.14	18	79443	ARSJ	ENSG00000180801	79642	0.881311
ENSG00000164291.17	167	50001	ARSK	ENSG00000164291	153642	12.9912
ENSG00000157399.16	2	33954	ARSL	ENSG00000157399	415	0.229114
ENSG00000156219.16	1	101618	ART3	ENSG00000156219	419	0.0382773
ENSG00000111339.12	3	17957	ART4	ENSG00000111339	420	0.64983
ENSG00000167311.14	33	3804	ART5	ENSG00000167311	116969	33.7431
ENSG00000117407.17	3	3920	ARTN	ENSG00000117407	9048	2.97678
ENSG00000173409.14	413	21752	ARV1	ENSG00000173409	64801	73.8521
ENSG00000099889.14	151	46927	ARVCF	ENSG00000099889	421	12.516
ENSG00000004848.8	6	12726	ARX	ENSG00000004848	170302	1.83388
ENSG00000214435.8	13	32429	AS3MT	ENSG00000214435	57412	1.55927
ENSG00000104763.19	279	29006	ASAH1	ENSG00000104763	427	37.4135
ENSG00000188611.15	42	96942	ASAH2	ENSG00000188611	56624	1.68519
ENSG00000204147.10	88	77177	ASAH2B	ENSG00000204147	653308	4.43514
ENSG00000153317.15	460	391570	ASAP1	ENSG00000153317	50807	4.56941
ENSG00000151693.11	179	198918	ASAP2	ENSG00000151693	8853	3.50019
ENSG00000088280.19	53	56005	ASAP3	ENSG00000088280	55616	3.68096
ENSG00000065802.12	282	25508	ASB1	ENSG00000065802	51665	43.0016
ENSG00000146926.11	2	12134	ASB10	ENSG00000146926	136371	0.641118
ENSG00000198881.10	4	6413	ASB12	ENSG00000198881	142689	2.42611
ENSG00000196372.13	286	27728	ASB13	ENSG00000196372	79754	40.1199
ENSG00000239388.9	2	24343	ASB14	ENSG00000239388	142686	0.319571
ENSG00000146809.13	1	72471	ASB15	ENSG00000146809	142685	0.053672
ENSG00000161664.7	16	8637	ASB16	ENSG00000161664	92591	7.20558
ENSG00000182177.14	12	69537	ASB18	ENSG00000182177	401036	0.671239
ENSG00000100628.12	1	42573	ASB2	ENSG00000100628	51676	0.0913646
ENSG00000115239.23	274	327488	ASB3	ENSG00000115239	51130	3.25437
ENSG00000148331.12	398	7565	ASB6	ENSG00000148331	140459	204.638
ENSG00000183475.12	154	49171	ASB7	ENSG00000183475	140460	12.1821
ENSG00000177981.11	248	33424	ASB8	ENSG00000177981	140461	28.8606
ENSG00000138303.18	325	121102	ASCC1	ENSG00000138303	51008	10.4386
ENSG00000100325.15	585	49695	ASCC2	ENSG00000100325	84164	45.7884
ENSG00000112249.14	1187	373178	ASCC3	ENSG00000112249	10973	12.3722
ENSG00000139352.4	1	2839	ASCL1	ENSG00000139352	429	1.37008
ENSG00000183734.4	3	2457	ASCL2	ENSG00000183734	430	4.74928
ENSG00000187855.5	1	2259	ASCL4	ENSG00000187855	121549	1.72185
ENSG00000232237.3	3	13231	ASCL5	ENSG00000232237	647219	0.881943
ENSG00000111875.8	249	15019	ASF1A	ENSG00000111875	25842	64.4867
ENSG00000105011.9	276	17101	ASF1B	ENSG00000105011	55723	62.7769
ENSG00000141505.12	22	6133	ASGR1	ENSG00000141505	432	13.9528
ENSG00000161944.16	2	14378	ASGR2	ENSG00000161944	433	0.541058
ENSG00000116539.13	1094	227539	ASH1L	ENSG00000116539	55870	18.7014
ENSG00000129691.16	446	38583	ASH2L	ENSG00000129691	9070	44.9626
ENSG00000110881.11	227	26063	ASIC1	ENSG00000110881	41	33.8777
ENSG00000108684.14	4	1161877	ASIC2	ENSG00000108684	40	0.013391
ENSG00000213199.8	26	4464	ASIC3	ENSG00000213199	9311	22.6549
ENSG00000072182.12	3	24602	ASIC4	ENSG00000072182	55515	0.474311
ENSG00000101440.9	8	74775	ASIP	ENSG00000101440	434	0.416146
ENSG00000126522.17	98	18897	ASL	ENSG00000126522	435	20.1718
ENSG00000196433.13	1	28022	ASMT	ENSG00000196433	438	0.138808
ENSG00000169093.16_PAR_Y	100	50623	ASMTL	ENSG00000169093	8623	7.68359
ENSG00000169093.16	94	50623	ASMTL	ENSG00000169093	8623	7.22258
ENSG00000070669.17	25	20865	ASNS	ENSG00000070669	440	4.66051
ENSG00000138381.10	208	9446	ASNSD1	ENSG00000138381	54529	85.65
ENSG00000108381.11	2	31031	ASPA	ENSG00000108381	443	0.250695
ENSG00000204653.10	15	3090	ASPDH	ENSG00000204653	554235	18.8819
ENSG00000166183.16	2	29896	ASPG	ENSG00000166183	374569	0.260213
ENSG00000198363.18	610	214084	ASPH	ENSG00000198363	444	11.083
ENSG00000174939.11	28	19489	ASPHD1	ENSG00000174939	253982	5.58831
ENSG00000128203.7	107	15755	ASPHD2	ENSG00000128203	57168	26.4166
ENSG00000066279.18	854	62567	ASPM	ENSG00000066279	259266	53.0915
ENSG00000106819.13	3	26301	ASPN	ENSG00000106819	54829	0.443671
ENSG00000244617.2	10	2176	ASPRV1	ENSG00000244617	151516	17.8753
ENSG00000169696.16	287	40599	ASPSCR1	ENSG00000169696	79058	27.4966
ENSG00000162174.12	198	55964	ASRGL1	ENSG00000162174	80150	13.7616
ENSG00000130707.18	205	56313	ASS1	ENSG00000130707	445	14.1598
ENSG00000034533.11	139	13774	ASTE1	ENSG00000034533	28990	39.2525
ENSG00000188886.3	1	14586	ASTL	ENSG00000188886	431705	0.266671
ENSG00000152092.16	2	307671	ASTN1	ENSG00000152092	460	0.0252846
ENSG00000148219.16	31	989845	ASTN2	ENSG00000148219	23245	0.121817
ENSG00000171456.20	954	80989	ASXL1	ENSG00000171456	171023	45.8178
ENSG00000143970.17	714	144734	ASXL2	ENSG00000143970	55252	19.1884
ENSG00000141431.12	135	172976	ASXL3	ENSG00000141431	80816	3.03571
ENSG00000138138.13	377	89831	ATAD1	ENSG00000138138	84896	16.324
ENSG00000156802.13	810	96500	ATAD2	ENSG00000156802	29028	32.649
ENSG00000119778.15	361	178459	ATAD2B	ENSG00000119778	54454	7.8683
ENSG00000197785.14	767	22523	ATAD3A	ENSG00000197785	55210	132.459
ENSG00000160072.20	737	26083	ATAD3B	ENSG00000160072	83858	109.906
ENSG00000215915.10	150	20474	ATAD3C	ENSG00000215915	219293	28.4971
ENSG00000176208.9	604	63903	ATAD5	ENSG00000176208	79915	36.7644
ENSG00000137343.18	20	19981	ATAT1	ENSG00000137343	79969	3.89336
ENSG00000167654.18	1	48218	ATCAY	ENSG00000167654	85300	0.0806683
ENSG00000107669.17	300	188380	ATE1	ENSG00000107669	11101	6.19439
ENSG00000123268.9	298	57452	ATF1	ENSG00000123268	466	20.1754
ENSG00000115966.17	336	96132	ATF2	ENSG00000115966	1386	13.5951
ENSG00000162772.17	358	55443	ATF3	ENSG00000162772	467	25.1159
ENSG00000128272.14	762	2990	ATF4	ENSG00000128272	468	991.279
ENSG00000169136.11	119	5233	ATF5	ENSG00000169136	22809	88.4521
ENSG00000118217.6	626	197750	ATF6	ENSG00000118217	22926	12.3132
ENSG00000213676.13	107	12989	ATF6B	ENSG00000213676	1388	32.042
ENSG00000170653.19	117	118554	ATF7	ENSG00000170653	11016	3.83868
ENSG00000171681.12	743	137303	ATF7IP	ENSG00000171681	55729	21.0485
ENSG00000166669.13	86	157204	ATF7IP2	ENSG00000166669	80063	2.12788
ENSG00000267281.2	1	119291	ATF7-NPFF	ENSG00000267281	114108587	0.0326065
ENSG00000152348.16	49	304834	ATG10	ENSG00000152348	83734	0.625237
ENSG00000123395.14	171	8248	ATG101	ENSG00000123395	60673	80.6417
ENSG00000145782.13	168	13637	ATG12	ENSG00000145782	9140	47.9184
ENSG00000175224.16	375	57291	ATG13	ENSG00000175224	9776	25.4599
ENSG00000126775.9	124	45439	ATG14	ENSG00000126775	22863	10.6146
ENSG00000085978.22	162	85623	ATG16L1	ENSG00000085978	55054	7.3593
ENSG00000168010.11	67	29268	ATG16L2	ENSG00000168010	89849	8.90418
ENSG00000110046.13	494	22665	ATG2A	ENSG00000110046	23130	84.778
ENSG00000066739.12	680	84146	ATG2B	ENSG00000066739	55102	31.4331
ENSG00000144848.11	481	29536	ATG3	ENSG00000144848	64422	63.344
ENSG00000101844.18	137	63003	ATG4A	ENSG00000101844	115201	8.45807
ENSG00000168397.17	419	36644	ATG4B	ENSG00000168397	23192	44.4757
ENSG00000125703.15	347	81384	ATG4C	ENSG00000125703	84938	16.5845
ENSG00000130734.10	153	9523	ATG4D	ENSG00000130734	84971	62.4928
ENSG00000057663.16	278	280368	ATG5	ENSG00000057663	9474	3.85681
ENSG00000197548.12	345	285356	ATG7	ENSG00000197548	10533	4.70267
ENSG00000198925.12	401	10337	ATG9A	ENSG00000198925	79065	150.891
ENSG00000181652.19	9	12290	ATG9B	ENSG00000181652	285973	2.84841
ENSG00000138363.15	927	37817	ATIC	ENSG00000138363	471	95.3465
ENSG00000198513.12	62	100559	ATL1	ENSG00000198513	51062	2.39819
ENSG00000119787.14	566	83331	ATL2	ENSG00000119787	64225	26.4193
ENSG00000184743.13	331	47834	ATL3	ENSG00000184743	25923	26.9156
ENSG00000149311.18	780	146618	ATM	ENSG00000149311	472	20.6928
ENSG00000166454.10	201	11508	ATMIN	ENSG00000166454	23300	67.9373
ENSG00000111676.15	858	17858	ATN1	ENSG00000111676	1822	186.882
ENSG00000172238.5	10	2213	ATOH1	ENSG00000172238	474	17.5764
ENSG00000179774.9	6	1518	ATOH7	ENSG00000179774	220202	15.3742
ENSG00000168874.13	7	40039	ATOH8	ENSG00000168874	84913	0.680028
ENSG00000177556.12	153	30216	ATOX1	ENSG00000177556	475	19.6955
ENSG00000206190.12	4	187913	ATP10A	ENSG00000206190	57194	0.0827971
ENSG00000145246.14	101	108211	ATP10D	ENSG00000145246	57205	3.63046
ENSG00000068650.18	410	196839	ATP11A	ENSG00000068650	23250	8.10186
ENSG00000058063.16	339	128126	ATP11B	ENSG00000058063	23200	10.2914
ENSG00000101974.14	607	218930	ATP11C	ENSG00000101974	286410	10.7844
ENSG00000075673.11	9	32082	ATP12A	ENSG00000075673	479	1.09117
ENSG00000105726.17	560	18478	ATP13A1	ENSG00000105726	57130	117.881
ENSG00000159363.18	502	25970	ATP13A2	ENSG00000159363	23400	75.1872
ENSG00000133657.15	733	95692	ATP13A3	ENSG00000133657	79572	29.7948
ENSG00000127249.15	3	194144	ATP13A4	ENSG00000127249	84239	0.0601048
ENSG00000187527.11	4	104031	ATP13A5	ENSG00000187527	344905	0.149558
ENSG00000163399.16	1358	37593	ATP1A1	ENSG00000163399	476	140.509
ENSG00000018625.15	4	27832	ATP1A2	ENSG00000018625	477	0.55902
ENSG00000105409.19	25	30915	ATP1A3	ENSG00000105409	478	3.14545
ENSG00000132681.17	7	35394	ATP1A4	ENSG00000132681	480	0.769273
ENSG00000143153.13	296	27025	ATP1B1	ENSG00000143153	481	42.6028
ENSG00000129244.9	60	11143	ATP1B2	ENSG00000129244	482	20.9441
ENSG00000069849.11	596	50425	ATP1B3	ENSG00000069849	483	45.974
ENSG00000101892.12	1	21164	ATP1B4	ENSG00000101892	23439	0.183787
ENSG00000166896.9	45	53109	ATP23	ENSG00000166896	91419	3.29577
ENSG00000196296.13	12	26104	ATP2A1	ENSG00000196296	487	1.78808
ENSG00000174437.17	1776	70337	ATP2A2	ENSG00000174437	488	98.2135
ENSG00000074370.18	52	40594	ATP2A3	ENSG00000074370	489	4.98257
ENSG00000070961.15	809	121251	ATP2B1	ENSG00000070961	490	25.9523
ENSG00000157087.20	6	383984	ATP2B2	ENSG00000157087	491	0.0607785
ENSG00000067842.17	10	65263	ATP2B3	ENSG00000067842	492	0.595998
ENSG00000058668.14	436	117520	ATP2B4	ENSG00000058668	493	14.4307
ENSG00000017260.19	493	166117	ATP2C1	ENSG00000017260	27032	11.5437
ENSG00000064270.12	5	95660	ATP2C2	ENSG00000064270	9914	0.203307
ENSG00000105675.9	7	13627	ATP4A	ENSG00000105675	495	1.99807
ENSG00000152234.16	955	24086	ATP5F1A	ENSG00000152234	498	154.224
ENSG00000110955.9	1204	7809	ATP5F1B	ENSG00000110955	506	599.713
ENSG00000165629.20	548	19668	ATP5F1C	ENSG00000165629	509	108.376
ENSG00000099624.8	339	3079	ATP5F1D	ENSG00000099624	513	428.255
ENSG00000124172.10	233	6870	ATP5F1E	ENSG00000124172	514	131.92
ENSG00000130770.18	302	10797	ATP5IF1	ENSG00000130770	93974	108.797
ENSG00000159199.14	295	3106	ATP5MC1	ENSG00000159199	516	369.43
ENSG00000135390.20	415	44682	ATP5MC2	ENSG00000135390	517	36.1266
ENSG00000154518.9	454	8349	ATP5MC3	ENSG00000154518	518	211.511
ENSG00000173915.16	266	7451	ATP5MD	ENSG00000173915	84833	138.861
ENSG00000169020.10	86	1894	ATP5ME	ENSG00000169020	521	176.616
ENSG00000241468.7	133	17856	ATP5MF	ENSG00000241468	9551	28.9721
ENSG00000167283.8	119	29890	ATP5MG	ENSG00000167283	10632	15.4858
ENSG00000249222.1	35	798	ATP5MGL	ENSG00000249222	267020	170.599
ENSG00000156411.9	231	15981	ATP5MPL	ENSG00000156411	9556	56.2238
ENSG00000116459.11	528	13909	ATP5PB	ENSG00000116459	515	147.656
ENSG00000167863.12	231	8122	ATP5PD	ENSG00000167863	10476	110.627
ENSG00000154723.12	369	19170	ATP5PF	ENSG00000154723	522	74.8715
ENSG00000241837.7	149	12361	ATP5PO	ENSG00000241837	539	46.8862
ENSG00000071553.17	788	7871	ATP6AP1	ENSG00000071553	537	389.411
ENSG00000205464.12	13	107515	ATP6AP1L	ENSG00000205464	92270	0.470312
ENSG00000182220.15	491	27476	ATP6AP2	ENSG00000182220	10159	69.5088
ENSG00000033627.16	750	63767	ATP6V0A1	ENSG00000033627	535	45.7486
ENSG00000185344.14	513	49402	ATP6V0A2	ENSG00000185344	23545	40.391
ENSG00000105929.16	1	93266	ATP6V0A4	ENSG00000105929	50617	0.0417051
ENSG00000117410.14	372	3808	ATP6V0B	ENSG00000117410	533	379.978
ENSG00000185883.12	1	6266	ATP6V0C	ENSG00000185883	527	0.620757
ENSG00000159720.12	524	43167	ATP6V0D1	ENSG00000159720	9114	47.2163
ENSG00000147614.4	5	166902	ATP6V0D2	ENSG00000147614	245972	0.116525
ENSG00000113732.9	208	51674	ATP6V0E1	ENSG00000113732	8992	15.6568
ENSG00000171130.18	378	18236	ATP6V0E2	ENSG00000171130	155066	80.6259
ENSG00000114573.10	958	65023	ATP6V1A	ENSG00000114573	523	57.3074
ENSG00000116039.13	3	29531	ATP6V1B1	ENSG00000116039	525	0.395144
ENSG00000147416.11	525	29438	ATP6V1B2	ENSG00000147416	526	69.3686
ENSG00000155097.12	557	51988	ATP6V1C1	ENSG00000155097	528	41.6739
ENSG00000143882.12	23	64010	ATP6V1C2	ENSG00000143882	245973	1.39763
ENSG00000100554.12	330	65894	ATP6V1D	ENSG00000100554	51382	19.4796
ENSG00000131100.13	360	36613	ATP6V1E1	ENSG00000131100	529	38.2454
ENSG00000250565.7	35	51827	ATP6V1E2	ENSG00000250565	90423	2.62678
ENSG00000128524.5	189	2991	ATP6V1F	ENSG00000128524	9296	245.786
ENSG00000272899.4	14	5717	ATP6V1FNB	ENSG00000272899	100130705	9.52515
ENSG00000136888.7	314	11110	ATP6V1G1	ENSG00000136888	9550	109.933
ENSG00000047249.18	479	128015	ATP6V1H	ENSG00000047249	51606	14.5541
ENSG00000165240.20	235	139739	ATP7A	ENSG00000165240	538	6.54127
ENSG00000123191.15	387	81689	ATP7B	ENSG00000123191	540	18.4272
ENSG00000124406.16	155	248732	ATP8A1	ENSG00000124406	10396	2.42389
ENSG00000132932.17	8	653877	ATP8A2	ENSG00000132932	51761	0.0475889
ENSG00000081923.14	19	156889	ATP8B1	ENSG00000081923	5205	0.471057
ENSG00000143515.18	909	25751	ATP8B2	ENSG00000143515	57198	137.304
ENSG00000130270.16	16	30201	ATP8B3	ENSG00000130270	148229	2.06068
ENSG00000104043.14	2	324579	ATP8B4	ENSG00000104043	79895	0.0239674
ENSG00000054793.14	350	171876	ATP9A	ENSG00000054793	10079	7.92072
ENSG00000166377.20	108	309002	ATP9B	ENSG00000166377	374868	1.35949
ENSG00000123472.12	602	41130	ATPAF1	ENSG00000123472	64756	56.9311
ENSG00000171953.16	168	61800	ATPAF2	ENSG00000171953	91647	10.5738
ENSG00000150756.14	134	24390	ATPSCKMT	ENSG00000150756	134145	21.37
ENSG00000175054.16	759	129726	ATR	ENSG00000175054	545	22.7576
ENSG00000138085.16	233	5151	ATRAID	ENSG00000138085	51374	175.945
ENSG00000164053.21	336	20935	ATRIP	ENSG00000164053	84126	62.4279
ENSG00000088812.18	533	180100	ATRN	ENSG00000088812	8455	11.5113
ENSG00000107518.18	91	855634	ATRNL1	ENSG00000107518	26033	0.413681
ENSG00000085224.22	842	281355	ATRX	ENSG00000085224	546	11.6404
ENSG00000124788.18	338	462379	ATXN1	ENSG00000124788	6310	2.84335
ENSG00000130638.17	610	173509	ATXN10	ENSG00000130638	25814	13.6748
ENSG00000224470.8	463	39292	ATXN1L	ENSG00000224470	342371	45.8341
ENSG00000204842.18	810	156191	ATXN2	ENSG00000204842	6311	20.1716
ENSG00000168488.18	1048	14202	ATXN2L	ENSG00000168488	11273	287.028
ENSG00000066427.24	216	62125	ATXN3	ENSG00000066427	4287	13.5238
ENSG00000123594.5	2	2163	ATXN3L	ENSG00000123594	92552	3.59655
ENSG00000163635.18	14	105054	ATXN7	ENSG00000163635	6314	0.518355
ENSG00000146776.14	129	271537	ATXN7L1	ENSG00000146776	222255	1.84788
ENSG00000162650.16	109	9325	ATXN7L2	ENSG00000162650	127002	45.4663
ENSG00000087152.15	539	8308	ATXN7L3	ENSG00000087152	56970	252.351
ENSG00000253719.4	506	7595	ATXN7L3B	ENSG00000253719	552889	259.14
ENSG00000148090.11	133	148098	AUH	ENSG00000148090	549	3.49313
ENSG00000127423.10	261	27545	AUNIP	ENSG00000127423	79000	36.8561
ENSG00000115307.17	443	3115	AUP1	ENSG00000115307	550	553.169
ENSG00000087586.17	536	22948	AURKA	ENSG00000087586	6790	90.8515
ENSG00000175756.13	585	1765	AURKAIP1	ENSG00000175756	54998	1289.21
ENSG00000178999.13	547	5867	AURKB	ENSG00000178999	9212	362.646
ENSG00000105146.13	5	4746	AURKC	ENSG00000105146	6795	4.09783
ENSG00000158321.18	630	1195210	AUTS2	ENSG00000158321	26053	2.05026
ENSG00000169857.8	146	172977	AVEN	ENSG00000169857	57099	3.28304
ENSG00000135407.10	26	21328	AVIL	ENSG00000135407	10677	4.74171
ENSG00000105778.19	439	93300	AVL9	ENSG00000105778	23080	18.3018
ENSG00000119986.7	109	9817	AVPI1	ENSG00000119986	60370	43.1877
ENSG00000166148.3	4	8183	AVPR1A	ENSG00000166148	552	1.90134
ENSG00000198049.7	4	10763	AVPR1B	ENSG00000198049	553	1.44557
ENSG00000126895.15	1	4635	AVPR2	ENSG00000126895	554	0.839194
ENSG00000162779.22	1	189015	AXDND1	ENSG00000162779	126859	0.0205786
ENSG00000103126.15	480	65283	AXIN1	ENSG00000103126	8312	28.5992
ENSG00000168646.13	81	33085	AXIN2	ENSG00000168646	8313	9.52283
ENSG00000167601.12	3	42543	AXL	ENSG00000167601	558	0.274287
ENSG00000160862.13	3	9322	AZGP1	ENSG00000160862	563	1.25177
ENSG00000163512.14	126	34047	AZI2	ENSG00000163512	64343	14.3947
ENSG00000155096.14	667	67556	AZIN1	ENSG00000155096	51582	38.4038
ENSG00000142920.17	67	42388	AZIN2	ENSG00000142920	113451	6.14814
ENSG00000166710.20	257	7390	B2M	ENSG00000166710	567	135.27
ENSG00000169255.15	1	21528	B3GALNT1	ENSG00000169255	8706	0.180679
ENSG00000162885.13	173	57262	B3GALNT2	ENSG00000162885	148789	11.7515
ENSG00000172318.5	28	5093	B3GALT1	ENSG00000172318	8708	21.3844
ENSG00000162630.6	6	7883	B3GALT2	ENSG00000162630	8707	2.96055
ENSG00000235863.4	1	7709	B3GALT4	ENSG00000235863	8705	0.504561
ENSG00000183778.17	3	116695	B3GALT5	ENSG00000183778	10317	0.0999956
ENSG00000176022.7	377	2804	B3GALT6	ENSG00000176022	126792	522.968
ENSG00000109956.13	12	33738	B3GAT1	ENSG00000109956	27087	1.38348
ENSG00000112309.11	31	100381	B3GAT2	ENSG00000112309	135152	1.20122
ENSG00000149541.10	267	6858	B3GAT3	ENSG00000149541	26229	151.435
ENSG00000187676.8	186	132301	B3GLCT	ENSG00000187676	145173	5.46842
ENSG00000170340.11	156	28616	B3GNT2	ENSG00000170340	10678	21.2045
ENSG00000179913.11	6	18748	B3GNT3	ENSG00000179913	10331	1.24483
ENSG00000176383.9	28	5271	B3GNT4	ENSG00000176383	79369	20.6622
ENSG00000176597.12	117	45251	B3GNT5	ENSG00000176597	84002	10.057
ENSG00000198488.10	2	7575	B3GNT6	ENSG00000198488	192134	1.02697
ENSG00000156966.7	5	5454	B3GNT7	ENSG00000156966	93010	3.56588
ENSG00000177191.2	2	3371	B3GNT8	ENSG00000177191	374907	2.30772
ENSG00000237172.4	8	2894	B3GNT9	ENSG00000237172	84752	10.7524
ENSG00000175711.8	33	109655	B3GNTL1	ENSG00000175711	146712	1.17057
ENSG00000135454.14	99	9830	B4GALNT1	ENSG00000135454	2583	39.1736
ENSG00000167080.8	6	44380	B4GALNT2	ENSG00000167080	124872	0.525867
ENSG00000139044.12	307	103570	B4GALNT3	ENSG00000139044	283358	11.5297
ENSG00000182272.12	139	12618	B4GALNT4	ENSG00000182272	338707	42.8486
ENSG00000086062.12	332	63274	B4GALT1	ENSG00000086062	2683	20.4091
ENSG00000117411.16	376	12227	B4GALT2	ENSG00000117411	8704	119.613
ENSG00000158850.15	293	6658	B4GALT3	ENSG00000158850	8703	171.173
ENSG00000121578.13	143	29214	B4GALT4	ENSG00000121578	8702	19.0396
ENSG00000158470.5	393	80933	B4GALT5	ENSG00000158470	9334	18.8877
ENSG00000118276.11	216	63589	B4GALT6	ENSG00000118276	9331	13.2125
ENSG00000027847.14	233	10198	B4GALT7	ENSG00000027847	11285	88.8696
ENSG00000174684.7	568	2255	B4GAT1	ENSG00000174684	11041	979.747
ENSG00000108641.17	227	43885	B9D1	ENSG00000108641	27077	20.1197
ENSG00000123810.8	35	9748	B9D2	ENSG00000123810	80776	13.9658
ENSG00000164929.17	2	89592	BAALC	ENSG00000164929	79870	0.0868306
ENSG00000136881.11	1	23102	BAAT	ENSG00000136881	570	0.168369
ENSG00000105393.16	99	13873	BABAM1	ENSG00000105393	29086	27.7573
ENSG00000158019.20	285	448960	BABAM2	ENSG00000158019	9577	2.46916
ENSG00000186318.16	122	31052	BACE1	ENSG00000186318	23621	15.2821
ENSG00000182240.16	161	114729	BACE2	ENSG00000182240	25825	5.45839
ENSG00000156273.16	470	436680	BACH1	ENSG00000156273	571	4.18646
ENSG00000112182.15	80	370380	BACH2	ENSG00000112182	60468	0.840146
ENSG00000002330.13	112	14874	BAD	ENSG00000002330	572	29.2889
ENSG00000107262.24	266	16900	BAG1	ENSG00000107262	573	61.2219
ENSG00000112208.11	272	17507	BAG2	ENSG00000112208	9532	60.4323
ENSG00000151929.9	490	26449	BAG3	ENSG00000151929	9531	72.0608
ENSG00000156735.11	436	36768	BAG4	ENSG00000156735	9530	46.1242
ENSG00000166170.9	467	6287	BAG5	ENSG00000166170	9529	288.925
ENSG00000204463.12	433	13677	BAG6	ENSG00000204463	7917	123.143
ENSG00000266074.8	660	70857	BAHCC1	ENSG00000266074	57597	36.2304
ENSG00000140320.12	439	28515	BAHD1	ENSG00000140320	22893	59.883
ENSG00000175866.15	233	82310	BAIAP2	ENSG00000175866	10458	11.0107
ENSG00000006453.14	283	109440	BAIAP2L1	ENSG00000006453	55971	10.0583
ENSG00000128298.17	4	25784	BAIAP2L2	ENSG00000128298	80115	0.603423
ENSG00000007516.13	21	15840	BAIAP3	ENSG00000007516	8938	5.15675
ENSG00000030110.13	250	7746	BAK1	ENSG00000030110	578	125.538
ENSG00000095739.11	136	5422	BAMBI	ENSG00000095739	25805	97.5644
ENSG00000175334.8	381	1921	BANF1	ENSG00000175334	8815	771.453
ENSG00000153064.12	2	663526	BANK1	ENSG00000153064	55024	0.0117242
ENSG00000172530.20	219	128074	BANP	ENSG00000172530	54971	6.65113
ENSG00000163930.10	906	9000	BAP1	ENSG00000163930	8314	391.56
ENSG00000138376.11	306	84037	BARD1	ENSG00000138376	580	14.1633
ENSG00000125492.10	8	7646	BARHL1	ENSG00000125492	56751	4.06975
ENSG00000143032.8	56	5763	BARHL2	ENSG00000143032	343472	37.7965
ENSG00000131668.14	51	3728	BARX1	ENSG00000131668	56033	53.2116
ENSG00000043039.7	70	76431	BARX2	ENSG00000043039	8538	3.56238
ENSG00000176788.9	116	211245	BASP1	ENSG00000176788	10409	2.13591
ENSG00000168062.10	4	9073	BATF2	ENSG00000168062	116071	1.71483
ENSG00000123685.9	54	13423	BATF3	ENSG00000123685	55509	15.6479
ENSG00000087088.20	431	6983	BAX	ENSG00000087088	581	240.075
ENSG00000198604.11	1090	122916	BAZ1A	ENSG00000198604	11177	34.4929
ENSG00000009954.11	1843	81887	BAZ1B	ENSG00000009954	9031	87.5432
ENSG00000076108.11	1715	41220	BAZ2A	ENSG00000076108	11176	161.833
ENSG00000123636.18	222	297590	BAZ2B	ENSG00000123636	29994	2.90166
ENSG00000105327.17	181	11944	BBC3	ENSG00000105327	27113	58.9442
ENSG00000214413.8	96	20473	BBIP1	ENSG00000214413	92482	18.239
ENSG00000119636.16	28	63514	BBOF1	ENSG00000119636	80127	1.71475
ENSG00000174483.20	18	23007	BBS1	ENSG00000174483	582	3.04316
ENSG00000179941.9	229	3941	BBS10	ENSG00000179941	79738	226.017
ENSG00000181004.10	86	12240	BBS12	ENSG00000181004	166379	27.3293
ENSG00000125124.12	328	53251	BBS2	ENSG00000125124	583	23.9584
ENSG00000140463.14	260	52296	BBS4	ENSG00000140463	585	19.3382
ENSG00000163093.12	38	27175	BBS5	ENSG00000163093	129880	5.43909
ENSG00000138686.10	465	46158	BBS7	ENSG00000138686	55212	39.1848
ENSG00000122507.21	154	767623	BBS9	ENSG00000122507	27241	0.780342
ENSG00000114439.19	904	288403	BBX	ENSG00000114439	56987	12.1922
ENSG00000187244.12	74	12350	BCAM	ENSG00000187244	4059	23.3065
ENSG00000132692.19	3	18142	BCAN	ENSG00000132692	63827	0.643203
ENSG00000075790.10	7	49193	BCAP29	ENSG00000075790	55973	0.553486
ENSG00000185825.17	621	24073	BCAP31	ENSG00000185825	10134	100.34
ENSG00000050820.17	333	39872	BCAR1	ENSG00000050820	9564	32.4854
ENSG00000137936.18	63	285409	BCAR3	ENSG00000137936	8412	0.858588
ENSG00000064787.13	5	133817	BCAS1	ENSG00000064787	8537	0.145335
ENSG00000116752.6	383	14072	BCAS2	ENSG00000116752	10286	105.866
ENSG00000141376.22	401	715385	BCAS3	ENSG00000141376	54828	2.1803
ENSG00000124243.17	83	87782	BCAS4	ENSG00000124243	55653	3.67777
ENSG00000060982.15	915	139077	BCAT1	ENSG00000060982	586	25.5904
ENSG00000105552.15	312	15967	BCAT2	ENSG00000105552	587	76.0052
ENSG00000107949.17	708	30149	BCCIP	ENSG00000107949	56647	91.3424
ENSG00000186666.6	74	7063	BCDIN3D	ENSG00000186666	144233	40.7525
ENSG00000114200.10	94	64558	BCHE	ENSG00000114200	590	5.66356
ENSG00000248098.12	20	27194	BCKDHA	ENSG00000248098	593	2.86068
ENSG00000083123.15	229	239623	BCKDHB	ENSG00000083123	594	3.71723
ENSG00000103507.14	444	6684	BCKDK	ENSG00000103507	10295	258.38
ENSG00000142867.14	186	10856	BCL10	ENSG00000142867	8915	66.6431
ENSG00000119866.22	291	103947	BCL11A	ENSG00000119866	53335	10.8891
ENSG00000127152.18	55	102910	BCL11B	ENSG00000127152	64919	2.07882
ENSG00000171791.13	84	196782	BCL2	ENSG00000171791	596	1.66037
ENSG00000140379.8	1	10304	BCL2A1	ENSG00000140379	597	0.377491
ENSG00000171552.13	102	59537	BCL2L1	ENSG00000171552	598	6.66385
ENSG00000137875.4	1	3512	BCL2L10	ENSG00000137875	10017	1.10754
ENSG00000153094.23	212	49067	BCL2L11	ENSG00000153094	10018	16.8058
ENSG00000126453.9	259	8774	BCL2L12	ENSG00000126453	83596	114.819
ENSG00000099968.18	535	102000	BCL2L13	ENSG00000099968	23786	20.4017
ENSG00000188761.13	4	10765	BCL2L15	ENSG00000188761	440603	1.4453
ENSG00000129473.9	146	12969	BCL2L2	ENSG00000129473	599	43.7883
ENSG00000258643.5	2	18534	BCL2L2-PABPN1	ENSG00000258643	100529063	0.419733
ENSG00000069399.15	11	12339	BCL3	ENSG00000069399	602	3.46757
ENSG00000113916.18	54	24348	BCL6	ENSG00000113916	604	8.62666
ENSG00000161940.11	186	7240	BCL6B	ENSG00000161940	255877	99.9278
ENSG00000110987.8	385	42622	BCL7A	ENSG00000110987	605	35.1349
ENSG00000106635.8	290	21334	BCL7B	ENSG00000106635	9275	52.8735
ENSG00000099385.11	181	61334	BCL7C	ENSG00000099385	9274	11.4786
ENSG00000116128.11	495	84715	BCL9	ENSG00000116128	607	22.7278
ENSG00000186174.12	206	31733	BCL9L	ENSG00000186174	283149	25.2504
ENSG00000029363.17	1687	33224	BCLAF1	ENSG00000029363	9774	197.504
ENSG00000173681.16	74	57438	BCLAF3	ENSG00000173681	256643	5.01123
ENSG00000197580.13	8	49189	BCO2	ENSG00000197580	83875	0.632607
ENSG00000183337.17	2057	127514	BCOR	ENSG00000183337	54880	62.7464
ENSG00000085185.15	852	76976	BCORL1	ENSG00000085185	63035	43.0523
ENSG00000186716.21	806	138333	BCR	ENSG00000186716	613	22.6632
ENSG00000074582.14	427	4679	BCS1L	ENSG00000074582	617	354.966
ENSG00000161267.12	55	63540	BDH1	ENSG00000161267	622	3.36688
ENSG00000164039.15	120	22278	BDH2	ENSG00000164039	56898	20.9516
ENSG00000168398.6	3	39487	BDKRB2	ENSG00000168398	624	0.295515
ENSG00000176697.19	4	67165	BDNF	ENSG00000176697	627	0.231648
ENSG00000145734.19	482	112169	BDP1	ENSG00000145734	55814	16.7142
ENSG00000166546.14	3	66234	BEAN1	ENSG00000166546	146227	0.176178
ENSG00000126581.13	268	23216	BECN1	ENSG00000126581	8678	44.9014
ENSG00000196289.7	1	1295	BECN2	ENSG00000196289	441925	3.0036
ENSG00000183092.16	28	50266	BEGAIN	ENSG00000183092	57596	2.16669
ENSG00000177324.14	1	57955	BEND2	ENSG00000177324	139105	0.0671152
ENSG00000178409.13	309	50087	BEND3	ENSG00000178409	57673	23.9964
ENSG00000188848.16	307	42025	BEND4	ENSG00000188848	389206	28.4147
ENSG00000162373.13	6	49450	BEND5	ENSG00000162373	79656	0.471951
ENSG00000151917.18	18	72239	BEND6	ENSG00000151917	221336	0.969199
ENSG00000165626.17	161	90490	BEND7	ENSG00000165626	222389	6.9205
ENSG00000167995.16	9	15452	BEST1	ENSG00000167995	7439	2.26553
ENSG00000039987.7	1	6756	BEST2	ENSG00000039987	54831	0.575735
ENSG00000127325.19	3	56116	BEST3	ENSG00000127325	144453	0.207944
ENSG00000142959.5	1	4585	BEST4	ENSG00000142959	266675	0.848345
ENSG00000105829.13	161	41620	BET1	ENSG00000105829	10282	15.0465
ENSG00000177951.17	190	39644	BET1L	ENSG00000177951	51272	18.6418
ENSG00000133169.6	173	1520	BEX1	ENSG00000133169	55859	442.705
ENSG00000133134.11	341	1700	BEX2	ENSG00000133134	84707	780.221
ENSG00000166681.14	529	1769	BEX3	ENSG00000166681	27018	1163.16
ENSG00000102409.10	398	2138	BEX4	ENSG00000102409	56271	724.082
ENSG00000184515.11	38	2269	BEX5	ENSG00000184515	340542	65.142
ENSG00000103429.11	227	36305	BFAR	ENSG00000103429	51283	24.3204
ENSG00000125864.14	63	75315	BFSP1	ENSG00000125864	631	3.25365
ENSG00000170819.5	3	75166	BFSP2	ENSG00000170819	8419	0.155243
ENSG00000242252.2	1	1133	BGLAP	ENSG00000242252	632	3.43307
ENSG00000182492.16	4	14566	BGN	ENSG00000182492	633	1.06815
ENSG00000205899.3	1	901	BHLHA9	ENSG00000205899	727857	4.31705
ENSG00000198908.12	9	32852	BHLHB9	ENSG00000198908	80823	1.0656
ENSG00000180828.3	13	3262	BHLHE22	ENSG00000180828	27319	15.5014
ENSG00000125533.6	3	1108	BHLHE23	ENSG00000125533	128408	10.5316
ENSG00000134107.5	268	5886	BHLHE40	ENSG00000134107	8553	177.103
ENSG00000123095.6	58	5007	BHLHE41	ENSG00000123095	79365	45.057
ENSG00000237452.2	1	31283	BHMG1	ENSG00000237452	388553	0.124338
ENSG00000122870.12	208	318563	BICC1	ENSG00000122870	80114	2.53969
ENSG00000151746.14	196	276798	BICD1	ENSG00000151746	636	2.75426
ENSG00000185963.14	680	53470	BICD2	ENSG00000185963	23299	49.4665
ENSG00000135127.11	32	104625	BICDL1	ENSG00000135127	92558	1.18967
ENSG00000162069.16	10	9262	BICDL2	ENSG00000162069	146439	4.19959
ENSG00000063169.10	306	95081	BICRA	ENSG00000063169	29998	12.5181
ENSG00000112624.12	102	121602	BICRAL	ENSG00000112624	23506	3.26266
ENSG00000015475.18	229	40632	BID	ENSG00000015475	637	21.922
ENSG00000100290.3	5	18962	BIK	ENSG00000100290	638	1.02565
ENSG00000136717.15	209	59261	BIN1	ENSG00000136717	274	13.718
ENSG00000110934.12	1	43630	BIN2	ENSG00000110934	51411	0.0891511
ENSG00000147439.13	97	48730	BIN3	ENSG00000147439	55909	7.74261
ENSG00000110330.8	293	31459	BIRC2	ENSG00000110330	329	36.2272
ENSG00000023445.15	7	21953	BIRC3	ENSG00000023445	330	1.24027
ENSG00000089685.15	641	11450	BIRC5	ENSG00000089685	332	217.753
ENSG00000115760.14	2224	261871	BIRC6	ENSG00000115760	57448	33.0339
ENSG00000101197.13	1	4612	BIRC7	ENSG00000101197	79444	0.843379
ENSG00000134897.14	52	42414	BIVM	ENSG00000134897	54841	4.76877
ENSG00000166619.15	215	35459	BLCAP	ENSG00000166619	10904	23.5844
ENSG00000259571.2	1	875	BLID	ENSG00000259571	414899	4.44533
ENSG00000136573.14	1	77705	BLK	ENSG00000136573	640	0.0500568
ENSG00000197299.12	737	98820	BLM	ENSG00000197299	641	29.0091
ENSG00000108578.15	658	43853	BLMH	ENSG00000108578	642	58.3631
ENSG00000135441.7	71	4050	BLOC1S1	ENSG00000135441	2647	68.1892
ENSG00000196072.12	176	13400	BLOC1S2	ENSG00000196072	282991	51.0881
ENSG00000189114.8	113	38149	BLOC1S3	ENSG00000189114	388552	11.5215
ENSG00000186222.5	239	1490	BLOC1S4	ENSG00000186222	55330	623.913
ENSG00000188428.20	80	50829	BLOC1S5	ENSG00000188428	63915	6.12196
ENSG00000104164.11	210	28731	BLOC1S6	ENSG00000104164	26258	28.4302
ENSG00000106605.11	226	48662	BLVRA	ENSG00000106605	644	18.0647
ENSG00000090013.11	200	17999	BLVRB	ENSG00000090013	645	43.2209
ENSG00000117475.14	243	28570	BLZF1	ENSG00000117475	8548	33.0832
ENSG00000166780.11	3	190553	BMERB1	ENSG00000166780	89927	0.0612375
ENSG00000104081.14	45	21002	BMF	ENSG00000104081	90427	8.3342
ENSG00000168283.14	272	10385	BMI1	ENSG00000168283	648	101.877
ENSG00000168487.19	79	47186	BMP1	ENSG00000168487	649	6.51217
ENSG00000125845.7	54	12560	BMP2	ENSG00000125845	650	16.7231
ENSG00000138756.17	187	140030	BMP2K	ENSG00000138756	55589	5.19437
ENSG00000152785.7	18	26924	BMP3	ENSG00000152785	651	2.60043
ENSG00000125378.16	97	9025	BMP4	ENSG00000125378	652	41.8058
ENSG00000112175.8	2	121937	BMP5	ENSG00000112175	653	0.0637979
ENSG00000153162.9	140	155629	BMP6	ENSG00000153162	654	3.49905
ENSG00000101144.13	339	97888	BMP7	ENSG00000101144	655	13.4705
ENSG00000183682.8	45	38233	BMP8A	ENSG00000183682	353500	4.57811
ENSG00000116985.12	107	31683	BMP8B	ENSG00000116985	656	13.1362
ENSG00000164619.10	26	252119	BMPER	ENSG00000164619	168667	0.401125
ENSG00000107779.13	232	176237	BMPR1A	ENSG00000107779	657	5.12039
ENSG00000138696.11	70	400493	BMPR1B	ENSG00000138696	658	0.679853
ENSG00000204217.15	527	191424	BMPR2	ENSG00000204217	659	10.7084
ENSG00000165733.8	1090	52142	BMS1	ENSG00000165733	9790	81.3113
ENSG00000164603.12	112	120728	BMT2	ENSG00000164603	154743	3.60846
ENSG00000169594.13	15	28811	BNC1	ENSG00000169594	646	2.02509
ENSG00000173068.18	88	461340	BNC2	ENSG00000173068	54796	0.741948
ENSG00000113734.17	151	19945	BNIP1	ENSG00000113734	662	29.4479
ENSG00000140299.12	358	30388	BNIP2	ENSG00000140299	663	45.824
ENSG00000176171.11	242	15558	BNIP3	ENSG00000176171	664	60.5026
ENSG00000104765.16	205	122582	BNIP3L	ENSG00000104765	665	6.50488
ENSG00000189325.7	1	21127	BNIP5	ENSG00000189325	389384	0.184109
ENSG00000163141.20	9	11399	BNIPL	ENSG00000163141	149428	3.07106
ENSG00000144857.14	105	76456	BOC	ENSG00000144857	91653	5.34183
ENSG00000145919.11	396	9514	BOD1	ENSG00000145919	91272	161.899
ENSG00000038219.13	1058	58987	BOD1L1	ENSG00000038219	259282	69.7656
ENSG00000228075.5	24	3323	BOD1L2	ENSG00000228075	284257	28.0927
ENSG00000176720.6	13	22707	BOK	ENSG00000176720	666	2.22687
ENSG00000178096.9	116	12908	BOLA1	ENSG00000178096	51027	34.9551
ENSG00000183336.8	1	11908	BOLA2	ENSG00000183336	552900	0.326643
ENSG00000169627.9	223	1374	BOLA2B	ENSG00000169627	654483	631.292
ENSG00000261740.6	4	11421	BOLA2-SMG1P6	ENSG00000261740	107282092	1.36228
ENSG00000163170.12	123	12512	BOLA3	ENSG00000163170	388962	38.2376
ENSG00000152430.17	1	59883	BOLL	ENSG00000152430	66037	0.0649544
ENSG00000261236.8	835	29393	BOP1	ENSG00000261236	23246	110.498
ENSG00000136122.17	330	28449	BORA	ENSG00000136122	79866	45.119
ENSG00000165714.11	75	114155	BORCS5	ENSG00000165714	118426	2.55551
ENSG00000196544.8	61	1835	BORCS6	ENSG00000196544	54785	129.302
ENSG00000166275.16	22	10702	BORCS7	ENSG00000166275	119032	7.99595
ENSG00000254901.8	65	15688	BORCS8	ENSG00000254901	729991	16.116
ENSG00000172331.12	237	33005	BPGM	ENSG00000172331	669	27.9306
ENSG00000137274.13	169	35204	BPHL	ENSG00000137274	670	18.6727
ENSG00000198183.12	2	7316	BPIFA1	ENSG00000198183	51297	1.06333
ENSG00000131050.11	1	19644	BPIFA2	ENSG00000131050	140683	0.198008
ENSG00000186191.8	1	32107	BPIFB4	ENSG00000186191	149954	0.121147
ENSG00000184459.8	2	50637	BPIFC	ENSG00000184459	254240	0.153629
ENSG00000162813.18	397	32980	BPNT1	ENSG00000162813	10380	46.8222
ENSG00000171634.18	1862	158875	BPTF	ENSG00000171634	2186	45.5865
ENSG00000157764.13	394	205601	BRAF	ENSG00000157764	673	7.45389
ENSG00000089234.16	342	43810	BRAP	ENSG00000089234	8315	30.3644
ENSG00000106009.16	544	17884	BRAT1	ENSG00000106009	221927	118.317
ENSG00000012048.23	1045	125950	BRCA1	ENSG00000012048	672	32.2723
ENSG00000139618.15	634	85180	BRCA2	ENSG00000139618	675	28.951
ENSG00000185515.14	373	51654	BRCC3	ENSG00000185515	79184	28.0878
ENSG00000100425.18	491	54229	BRD1	ENSG00000100425	23774	35.2178
ENSG00000204256.13	677	12911	BRD2	ENSG00000204256	6046	203.958
ENSG00000169925.17	668	38230	BRD3	ENSG00000169925	8019	67.9648
ENSG00000235106.10	172	9185	BRD3OS	ENSG00000235106	266655	72.8386
ENSG00000141867.17	1580	97026	BRD4	ENSG00000141867	23476	63.3404
ENSG00000166164.15	381	55447	BRD7	ENSG00000166164	29117	26.7275
ENSG00000112983.17	624	39220	BRD8	ENSG00000112983	10902	61.8855
ENSG00000028310.18	327	42510	BRD9	ENSG00000028310	65980	29.9205
ENSG00000185024.17	410	106303	BRF1	ENSG00000185024	2972	15.002
ENSG00000104221.13	111	6593	BRF2	ENSG00000104221	55290	65.4865
ENSG00000164713.10	238	58062	BRI3	ENSG00000164713	25798	15.944
ENSG00000182685.7	12	2697	BRICD5	ENSG00000182685	283870	17.3066
ENSG00000078725.13	2	215977	BRINP1	ENSG00000078725	1620	0.0360192
ENSG00000198797.7	5	111464	BRINP2	ENSG00000198797	57795	0.174481
ENSG00000162670.11	51	380746	BRINP3	ENSG00000162670	339479	0.521011
ENSG00000136492.9	618	184389	BRIP1	ENSG00000136492	83990	13.0366
ENSG00000113460.13	410	10319	BRIX1	ENSG00000113460	55299	154.546
ENSG00000254999.4	288	11515	BRK1	ENSG00000254999	55845	97.2838
ENSG00000174744.14	288	7792	BRMS1	ENSG00000174744	25855	143.766
ENSG00000100916.14	176	105987	BRMS1L	ENSG00000100916	84312	6.4591
ENSG00000162819.12	523	22643	BROX	ENSG00000162819	148362	89.8421
ENSG00000156983.16	563	16286	BRPF1	ENSG00000156983	7862	134.464
ENSG00000096070.19	485	36046	BRPF3	ENSG00000096070	27154	52.3355
ENSG00000160469.17	91	30490	BRSK1	ENSG00000160469	84446	11.609
ENSG00000174672.16	421	72790	BRSK2	ENSG00000174672	9024	22.4969
ENSG00000185658.13	644	137383	BRWD1	ENSG00000185658	54014	18.2333
ENSG00000165288.11	680	140374	BRWD3	ENSG00000165288	254065	18.8423
ENSG00000168000.14	35	19570	BSCL2	ENSG00000168000	26580	6.95648
ENSG00000160058.18	468	29628	BSDC1	ENSG00000160058	55108	61.4406
ENSG00000172270.20	840	12216	BSG	ENSG00000172270	682	267.462
ENSG00000164061.5	379	117072	BSN	ENSG00000164061	8927	12.5921
ENSG00000162399.9	1	18239	BSND	ENSG00000162399	7809	0.213261
ENSG00000119411.11	18	21692	BSPRY	ENSG00000119411	54836	3.22764
ENSG00000109743.11	4	35248	BST1	ENSG00000109743	683	0.441405
ENSG00000130303.13	2	2691	BST2	ENSG00000130303	684	2.89087
ENSG00000188909.5	2	4264	BSX	ENSG00000188909	390259	1.82442
ENSG00000095564.14	897	106555	BTAF1	ENSG00000095564	9044	32.7439
ENSG00000064726.10	664	50829	BTBD1	ENSG00000064726	53339	50.8123
ENSG00000148925.10	240	75296	BTBD10	ENSG00000148925	84280	12.398
ENSG00000151136.15	108	341221	BTBD11	ENSG00000151136	121551	1.23112
ENSG00000204347.4	1	5452	BTBD17	ENSG00000204347	388419	0.713438
ENSG00000233436.7	4	8267	BTBD18	ENSG00000233436	643376	1.88202
ENSG00000222009.8	4	7103	BTBD19	ENSG00000222009	149478	2.19043
ENSG00000133243.10	509	49443	BTBD2	ENSG00000133243	55643	40.0429
ENSG00000132640.15	377	35886	BTBD3	ENSG00000132640	22903	40.8628
ENSG00000184887.13	182	2603	BTBD6	ENSG00000184887	90135	271.963
ENSG00000011114.15	248	95542	BTBD7	ENSG00000011114	55727	10.0965
ENSG00000183826.18	241	471697	BTBD9	ENSG00000183826	114781	1.98731
ENSG00000174808.12	1	49764	BTC	ENSG00000174808	685	0.0781622
ENSG00000169814.15	230	120970	BTD	ENSG00000169814	686	7.39541
ENSG00000145741.15	538	7227	BTF3	ENSG00000145741	689	289.558
ENSG00000134717.18	276	34517	BTF3L4	ENSG00000134717	91408	31.102
ENSG00000133639.6	158	5568	BTG1	ENSG00000133639	694	110.375
ENSG00000159388.6	114	4111	BTG2	ENSG00000159388	7832	107.862
ENSG00000154640.14	204	19294	BTG3	ENSG00000154640	10950	41.1263
ENSG00000010671.15	5	41349	BTK	ENSG00000010671	695	0.470346
ENSG00000186265.10	2	35506	BTLA	ENSG00000186265	151888	0.219099
ENSG00000124557.12	2	9201	BTN1A1	ENSG00000124557	696	0.845487
ENSG00000112763.17	318	18717	BTN2A1	ENSG00000112763	11120	66.085
ENSG00000124508.17	196	11778	BTN2A2	ENSG00000124508	10385	64.7287
ENSG00000026950.17	72	12971	BTN3A1	ENSG00000026950	11119	21.5909
ENSG00000186470.14	92	13161	BTN3A2	ENSG00000186470	11118	27.1901
ENSG00000111801.16	34	12943	BTN3A3	ENSG00000111801	10384	10.2178
ENSG00000168903.9	1	17881	BTNL3	ENSG00000168903	10917	0.217531
ENSG00000113303.12	3	51829	BTNL8	ENSG00000113303	79908	0.225144
ENSG00000165810.17	52	21296	BTNL9	ENSG00000165810	153579	9.49768
ENSG00000166167.18	502	203288	BTRC	ENSG00000166167	8945	9.60515
ENSG00000169679.15	829	40535	BUB1	ENSG00000169679	699	79.5493
ENSG00000156970.12	668	60113	BUB1B	ENSG00000156970	701	43.2235
ENSG00000154473.18	759	16065	BUB3	ENSG00000154473	9184	183.769
ENSG00000137656.12	222	24817	BUD13	ENSG00000137656	84811	34.7949
ENSG00000071462.11	432	22136	BUD23	ENSG00000071462	114049	75.9096
ENSG00000106245.11	281	10975	BUD31	ENSG00000106245	8896	99.5896
ENSG00000112276.14	122	40335	BVES	ENSG00000112276	11149	11.7649
ENSG00000112578.10	573	11547	BYSL	ENSG00000112578	705	193.018
ENSG00000082153.18	710	16744	BZW1	ENSG00000082153	9689	164.934
ENSG00000136261.15	478	60392	BZW2	ENSG00000136261	28969	30.7865
ENSG00000237489.5	2	90805	C10orf143	ENSG00000237489	387723	0.0856707
ENSG00000179133.15	2	142149	C10orf67	ENSG00000179133	256815	0.0547266
ENSG00000177354.12	3	28322	C10orf71	ENSG00000177354	118461	0.412012
ENSG00000165863.17	9	6568	C10orf82	ENSG00000165863	143379	5.32993
ENSG00000119965.13	168	23410	C10orf88	ENSG00000119965	80007	27.9139
ENSG00000154493.19	1	373711	C10orf90	ENSG00000154493	118611	0.0104082
ENSG00000120055.7	4	1706	C10orf95	ENSG00000120055	79946	9.11996
ENSG00000137720.8	106	7040	C11orf1	ENSG00000137720	64776	58.566
ENSG00000176029.14	2	12930	C11orf16	ENSG00000176029	56673	0.60165
ENSG00000110665.11	1	7404	C11orf21	ENSG00000110665	29125	0.525346
ENSG00000171067.11	295	10663	C11orf24	ENSG00000171067	53838	107.611
ENSG00000180878.3	4	5578	C11orf42	ENSG00000180878	160298	2.78929
ENSG00000174370.10	20	6504	C11orf45	ENSG00000174370	219833	11.9608
ENSG00000149179.13	214	227696	C11orf49	ENSG00000149179	79096	3.6557
ENSG00000182919.14	55	23158	C11orf54	ENSG00000182919	28970	9.23791
ENSG00000110696.10	554	145208	C11orf58	ENSG00000110696	10944	14.8399
ENSG00000166323.13	18	159012	C11orf65	ENSG00000166323	160140	0.440306
ENSG00000175573.7	159	2252	C11orf68	ENSG00000175573	83638	274.625
ENSG00000180425.11	17	9068	C11orf71	ENSG00000180425	54494	7.29205
ENSG00000166352.16	158	64797	C11orf74	ENSG00000166352	119710	9.4845
ENSG00000173715.16	45	98877	C11orf80	ENSG00000173715	79703	1.77023
ENSG00000173237.4	1	1727	C11orf86	ENSG00000173237	254439	2.25227
ENSG00000205177.6	1	2540	C11orf91	ENSG00000205177	100131378	1.53136
ENSG00000234776.5	1	759	C11orf94	ENSG00000234776	143678	5.12472
ENSG00000188070.9	456	8883	C11orf95	ENSG00000188070	65998	199.672
ENSG00000187479.8	60	18536	C11orf96	ENSG00000187479	387763	12.5906
ENSG00000257057.3	1	19662	C11orf97	ENSG00000257057	643037	0.197826
ENSG00000278615.4	14	2401	C11orf98	ENSG00000278615	102288414	22.6803
ENSG00000139637.14	302	7482	C12orf10	ENSG00000139637	60314	157.001
ENSG00000133641.18	323	16314	C12orf29	ENSG00000133641	91298	77.0112
ENSG00000047621.12	325	50773	C12orf4	ENSG00000047621	57102	24.8979
ENSG00000179088.14	2	258419	C12orf42	ENSG00000179088	374470	0.0301035
ENSG00000157895.11	228	16016	C12orf43	ENSG00000157895	64897	55.3723
ENSG00000151131.11	415	87881	C12orf45	ENSG00000151131	121053	18.3681
ENSG00000111412.6	410	27899	C12orf49	ENSG00000111412	79794	57.162
ENSG00000165805.10	2	54002	C12orf50	ENSG00000165805	160419	0.144056
ENSG00000177627.10	1	13888	C12orf54	ENSG00000177627	121273	0.280074
ENSG00000185306.13	1	125996	C12orf56	ENSG00000185306	115749	0.0308713
ENSG00000111678.11	72	3025	C12orf57	ENSG00000111678	113246	92.5804
ENSG00000182993.5	30	102920	C12orf60	ENSG00000182993	144608	1.13379
ENSG00000130921.8	197	24524	C12orf65	ENSG00000130921	91574	31.2455
ENSG00000174206.12	130	35980	C12orf66	ENSG00000174206	144577	14.0538
ENSG00000214700.5	2	1456	C12orf71	ENSG00000214700	728858	5.34295
ENSG00000204954.10	146	24945	C12orf73	ENSG00000204954	728568	22.7657
ENSG00000235162.8	130	160807	C12orf75	ENSG00000235162	387882	3.14449
ENSG00000174456.14	46	46606	C12orf76	ENSG00000174456	400073	3.83909
ENSG00000226792.7	2	118133	C13orf42	ENSG00000226792	647166	0.0658523
ENSG00000283199.3	1	20371	C13orf46	ENSG00000283199	100507747	0.190941
ENSG00000179933.6	231	4951	C14orf119	ENSG00000179933	55017	181.481
ENSG00000227051.6	160	54565	C14orf132	ENSG00000227051	56967	11.4056
ENSG00000179476.8	16	9982	C14orf28	ENSG00000179476	122525	6.23468
ENSG00000179008.9	11	119074	C14orf39	ENSG00000179008	317761	0.359325
ENSG00000100802.15	66	24272	C14orf93	ENSG00000100802	60686	10.5767
ENSG00000167173.19	819	16526	C15orf39	ENSG00000167173	56905	192.765
ENSG00000169609.14	201	23200	C15orf40	ENSG00000169609	123207	33.6992
ENSG00000186073.14	109	230622	C15orf41	ENSG00000186073	84529	1.83839
ENSG00000166920.12	6	18232	C15orf48	ENSG00000166920	84419	1.28006
ENSG00000189227.6	120	9015	C15orf61	ENSG00000189227	145853	51.7759
ENSG00000188277.10	17	2469	C15orf62	ENSG00000188277	643338	26.7818
ENSG00000261652.3	13	10303	C15orf65	ENSG00000261652	145788	4.90786
ENSG00000185905.4	4	3527	C16orf54	ENSG00000185905	283897	4.4113
ENSG00000140688.17	190	19838	C16orf58	ENSG00000140688	64755	37.2536
ENSG00000125149.12	236	38603	C16orf70	ENSG00000125149	80262	23.7795
ENSG00000166246.14	13	15052	C16orf71	ENSG00000166246	146562	3.3594
ENSG00000182831.12	681	29991	C16orf72	ENSG00000182831	29035	88.3219
ENSG00000154102.11	21	61045	C16orf74	ENSG00000154102	404550	1.33808
ENSG00000159761.15	10	1943	C16orf86	ENSG00000159761	388284	20.0189
ENSG00000155330.10	247	34577	C16orf87	ENSG00000155330	388272	27.7857
ENSG00000153446.15	5	21988	C16orf89	ENSG00000153446	146556	0.884497
ENSG00000174109.5	171	1004	C16orf91	ENSG00000174109	283951	662.483
ENSG00000260456.6	34	233858	C16orf95	ENSG00000260456	100506581	0.565508
ENSG00000205832.7	8	44224	C16orf96	ENSG00000205832	342346	0.70363
ENSG00000256806.6	34	41440	C17orf100	ENSG00000256806	388327	3.19133
ENSG00000205710.4	4	3516	C17orf107	ENSG00000205710	100130311	4.4251
ENSG00000267221.3	37	12369	C17orf113	ENSG00000267221	110806298	11.6353
ENSG00000258315.5	2	3030	C17orf49	ENSG00000258315	124944	2.56744
ENSG00000270806.2	3	4192	C17orf50	ENSG00000270806	146853	2.78363
ENSG00000186665.9	183	5330	C17orf58	ENSG00000186665	284018	133.548
ENSG00000141371.13	2	38997	C17orf64	ENSG00000141371	124773	0.199485
ENSG00000214226.9	35	46860	C17orf67	ENSG00000214226	339210	2.90521
ENSG00000108666.10	292	25458	C17orf75	ENSG00000108666	64149	44.6139
ENSG00000278505.5	1	16723	C17orf78	ENSG00000278505	284099	0.232594
ENSG00000141219.15	364	16714	C17orf80	ENSG00000141219	55028	84.7097
ENSG00000187624.9	19	20737	C17orf97	ENSG00000187624	400566	3.56385
ENSG00000187997.11	2	19824	C17orf99	ENSG00000187997	100141515	0.39242
ENSG00000141428.17	264	6661	C18orf21	ENSG00000141428	83608	154.162
ENSG00000152242.11	347	93439	C18orf25	ENSG00000152242	147339	14.4449
ENSG00000177576.11	14	10002	C18orf32	ENSG00000177576	497661	5.44444
ENSG00000166845.15	132	27312	C18orf54	ENSG00000166845	162681	18.7989
ENSG00000206043.7	1	43350	C18orf63	ENSG00000206043	644041	0.089727
ENSG00000131943.17	177	16903	C19orf12	ENSG00000131943	83636	40.7307
ENSG00000177025.3	1	16097	C19orf18	ENSG00000177025	147685	0.241639
ENSG00000119559.16	242	18413	C19orf25	ENSG00000119559	148223	51.1214
ENSG00000214212.9	8	33215	C19orf38	ENSG00000214212	255809	0.936845
ENSG00000105072.9	170	24958	C19orf44	ENSG00000105072	84167	26.4942
ENSG00000160392.13	280	28991	C19orf47	ENSG00000160392	126526	37.567
ENSG00000167747.14	482	7225	C19orf48	ENSG00000167747	84798	259.49
ENSG00000104979.9	263	4317	C19orf53	ENSG00000104979	28974	236.966
ENSG00000188493.15	290	10697	C19orf54	ENSG00000188493	284325	105.45
ENSG00000132016.11	50	24104	C19orf57	ENSG00000132016	79173	8.0685
ENSG00000188032.10	1	4251	C19orf67	ENSG00000188032	646457	0.915
ENSG00000183397.5	27	4876	C19orf71	ENSG00000183397	100128569	21.5383
ENSG00000221916.4	23	741	C19orf73	ENSG00000221916	55150	120.732
ENSG00000235034.7	63	9865	C19orf81	ENSG00000235034	342918	24.8402
ENSG00000262874.2	1	2302	C19orf84	ENSG00000262874	147646	1.68969
ENSG00000197223.11	157	69818	C1D	ENSG00000197223	10438	8.7467
ENSG00000106392.11	185	91682	C1GALT1	ENSG00000106392	56913	7.84874
ENSG00000171155.8	202	4380	C1GALT1C1	ENSG00000171155	29071	179.386
ENSG00000223658.8	15	1278	C1GALT1C1L	ENSG00000223658	728819	45.6533
ENSG00000173728.11	1	37028	C1orf100	ENSG00000173728	200159	0.105047
ENSG00000116922.14	346	10679	C1orf109	ENSG00000116922	54955	126.025
ENSG00000000460.17	370	192073	C1orf112	ENSG00000000460	55732	7.49286
ENSG00000162817.7	182	8790	C1orf115	ENSG00000162817	79762	80.5368
ENSG00000182795.13	3	14234	C1orf116	ENSG00000182795	79098	0.819797
ENSG00000197982.14	188	2475	C1orf122	ENSG00000197982	127687	295.457
ENSG00000175262.14	2	35566	C1orf127	ENSG00000175262	148345	0.218729
ENSG00000143633.13	360	17424	C1orf131	ENSG00000143633	128061	80.365
ENSG00000131591.17	149	34543	C1orf159	ENSG00000131591	54991	16.7779
ENSG00000143110.11	2	4720	C1orf162	ENSG00000143110	128346	1.64816
ENSG00000215910.7	2	27798	C1orf167	ENSG00000215910	284498	0.279852
ENSG00000198912.11	231	11168	C1orf174	ENSG00000198912	339448	80.4542
ENSG00000179902.12	3	7906	C1orf194	ENSG00000179902	127003	1.47597
ENSG00000119280.17	425	32470	C1orf198	ENSG00000119280	84886	50.9118
ENSG00000116667.14	235	241990	C1orf21	ENSG00000116667	81563	3.77731
ENSG00000142686.8	111	5017	C1orf216	ENSG00000142686	127703	86.0579
ENSG00000239887.6	40	7971	C1orf226	ENSG00000239887	400793	19.5191
ENSG00000282872.1	3	4420	C1orf232	ENSG00000282872	110806296	2.64004
ENSG00000143793.13	457	4685	C1orf35	ENSG00000143793	79169	379.419
ENSG00000143612.20	565	13941	C1orf43	ENSG00000143612	25912	157.64
ENSG00000164008.16	17	12242	C1orf50	ENSG00000164008	79078	5.40143
ENSG00000162642.14	296	9719	C1orf52	ENSG00000162642	148423	118.463
ENSG00000203724.11	46	4737	C1orf53	ENSG00000203724	388722	37.7717
ENSG00000118292.9	18	12716	C1orf54	ENSG00000118292	79630	5.50597
ENSG00000143443.10	79	4235	C1orf56	ENSG00000143443	54964	72.5581
ENSG00000125462.18	42	52513	C1orf61	ENSG00000125462	10485	3.11096
ENSG00000162757.4	56	5351	C1orf74	ENSG00000162757	148304	40.7066
ENSG00000162598.13	1	86501	C1orf87	ENSG00000162598	127795	0.0449667
ENSG00000142698.15	1	52248	C1orf94	ENSG00000142698	84970	0.0744462
ENSG00000173369.16	2	8875	C1QB	ENSG00000173369	713	0.876544
ENSG00000108561.8	733	16053	C1QBP	ENSG00000108561	708	177.607
ENSG00000159189.12	1	4477	C1QC	ENSG00000159189	714	0.86881
ENSG00000131094.4	68	8610	C1QL1	ENSG00000131094	10882	30.7198
ENSG00000144119.4	3	2508	C1QL2	ENSG00000144119	165257	4.65271
ENSG00000165985.10	3	8145	C1QL3	ENSG00000165985	389941	1.43266
ENSG00000186897.5	46	4779	C1QL4	ENSG00000186897	338761	37.4397
ENSG00000173918.15	20	26974	C1QTNF1	ENSG00000173918	114897	2.88401
ENSG00000184163.3	6	4276	C1QTNF12	ENSG00000184163	388581	5.4579
ENSG00000082196.20	2	24384	C1QTNF3	ENSG00000082196	114899	0.319034
ENSG00000172247.4	2	4744	C1QTNF4	ENSG00000172247	114900	1.63982
ENSG00000133466.14	28	19219	C1QTNF6	ENSG00000133466	114904	5.66682
ENSG00000184471.8	2	8018	C1QTNF8	ENSG00000184471	390664	0.970233
ENSG00000240654.6	2	15369	C1QTNF9	ENSG00000240654	338872	0.50617
ENSG00000159403.18	10	12326	C1R	ENSG00000159403	715	3.15566
ENSG00000139178.11	4	19651	C1RL	ENSG00000139178	51279	0.791749
ENSG00000182326.15	4	82773	C1S	ENSG00000182326	716	0.187968
ENSG00000258713.2	1	846	C20orf141	ENSG00000258713	128653	4.59771
ENSG00000149609.6	9	3292	C20orf144	ENSG00000149609	128864	10.634
ENSG00000125975.13	1	6466	C20orf173	ENSG00000125975	140873	0.601556
ENSG00000088854.12	149	158320	C20orf194	ENSG00000088854	25943	3.66069
ENSG00000198547.9	1	42316	C20orf203	ENSG00000198547	284805	0.0919195
ENSG00000196421.8	23	5618	C20orf204	ENSG00000196421	284739	15.9242
ENSG00000101220.17	450	14879	C20orf27	ENSG00000101220	54976	117.639
ENSG00000196476.12	65	19915	C20orf96	ENSG00000196476	140680	12.6954
ENSG00000160298.17	164	23694	C21orf58	ENSG00000160298	54058	26.9226
ENSG00000265590.10	23	210354	C21orf59-TCP10L	ENSG00000265590	110091775	0.425294
ENSG00000154642.11	234	30412	C21orf91	ENSG00000154642	54149	29.9284
ENSG00000169314.14	3	2840	C22orf15	ENSG00000169314	150248	4.1088
ENSG00000128346.11	21	10619	C22orf23	ENSG00000128346	84645	7.69215
ENSG00000242259.8	187	96864	C22orf39	ENSG00000242259	128977	7.50916
ENSG00000205856.4	1	10316	C22orf42	ENSG00000205856	150297	0.377052
ENSG00000157617.17	3	68906	C2CD2	ENSG00000157617	25966	0.169347
ENSG00000172375.13	126	16346	C2CD2L	ENSG00000172375	9854	29.9827
ENSG00000168014.16	467	158496	C2CD3	ENSG00000168014	26005	11.4607
ENSG00000198535.5	13	3940	C2CD4A	ENSG00000198535	145741	12.8339
ENSG00000205502.4	4	1750	C2CD4B	ENSG00000205502	388125	8.89066
ENSG00000183186.8	13	3702	C2CD4C	ENSG00000183186	126567	13.659
ENSG00000225556.1	5	2738	C2CD4D	ENSG00000225556	100191040	7.10311
ENSG00000111731.12	417	95963	C2CD5	ENSG00000111731	9847	16.9022
ENSG00000155754.15	1	131757	C2CD6	ENSG00000155754	151254	0.0295215
ENSG00000273045.6	13	10002	C2orf15	ENSG00000273045	150590	5.05555
ENSG00000221843.4	21	45335	C2orf16	ENSG00000221843	84226	1.80176
ENSG00000115998.7	84	98735	C2orf42	ENSG00000115998	54980	3.30918
ENSG00000135974.10	261	11679	C2orf49	ENSG00000135974	79074	86.9254
ENSG00000150873.12	7	18189	C2orf50	ENSG00000150873	130813	1.49693
ENSG00000187944.3	3	5861	C2orf66	ENSG00000187944	401027	1.99096
ENSG00000168887.11	172	6812	C2orf68	ENSG00000168887	388969	98.2123
ENSG00000178074.6	229	44642	C2orf69	ENSG00000178074	205327	19.9528
ENSG00000204128.6	39	12196	C2orf72	ENSG00000204128	257407	12.4383
ENSG00000237651.6	19	19761	C2orf74	ENSG00000237651	339804	3.73987
ENSG00000186132.15	87	64609	C2orf76	ENSG00000186132	130355	5.23767
ENSG00000284308.1	15	7415	C2orf81	ENSG00000284308	388963	7.8685
ENSG00000042304.11	2	38516	C2orf83	ENSG00000042304	56918	0.201977
ENSG00000187699.10	26	323875	C2orf88	ENSG00000187699	84281	0.312254
ENSG00000228486.10	7	38847	C2orf92	ENSG00000228486	728537	0.700894
ENSG00000125730.17	10	52858	C3	ENSG00000125730	718	0.73587
ENSG00000171860.5	1	9515	C3AR1	ENSG00000171860	719	0.408793
ENSG00000114405.10	154	17240	C3orf14	ENSG00000114405	57415	34.7453
ENSG00000088543.15	40	13002	C3orf18	ENSG00000088543	51161	11.9664
ENSG00000131379.10	1	97895	C3orf20	ENSG00000131379	84077	0.039733
ENSG00000174928.16	19	43661	C3orf33	ENSG00000174928	285315	1.69267
ENSG00000179021.10	288	18770	C3orf38	ENSG00000179021	285237	59.6816
ENSG00000163632.14	4	29337	C3orf49	ENSG00000163632	132200	0.530342
ENSG00000114529.12	107	44669	C3orf52	ENSG00000114529	79669	9.31729
ENSG00000188315.8	42	8636	C3orf62	ENSG00000188315	375341	18.9168
ENSG00000163689.20	46	332719	C3orf67	ENSG00000163689	200844	0.537765
ENSG00000187068.3	42	76222	C3orf70	ENSG00000187068	285382	2.14329
ENSG00000180044.5	40	2717	C3orf80	ENSG00000180044	401097	57.2641
ENSG00000244731.8	4	20624	C4A	ENSG00000244731	720	0.754396
ENSG00000224389.9	5	20623	C4B	ENSG00000224389	721	0.94304
ENSG00000154274.15	4	169570	C4orf19	ENSG00000154274	55286	0.0917536
ENSG00000164096.13	229	8026	C4orf3	ENSG00000164096	401152	110.981
ENSG00000151470.13	107	23323	C4orf33	ENSG00000151470	132321	17.8448
ENSG00000163633.12	2	16217	C4orf36	ENSG00000163633	132989	0.479702
ENSG00000205208.5	199	5580	C4orf46	ENSG00000205208	201725	138.717
ENSG00000205129.8	6	23577	C4orf47	ENSG00000205129	441054	0.989862
ENSG00000243449.6	155	1977	C4orf48	ENSG00000243449	401115	304.956
ENSG00000181215.15	1	303182	C4orf50	ENSG00000181215	389197	0.0128295
ENSG00000248713.1	1	18119	C4orf54	ENSG00000248713	285556	0.214673
ENSG00000106804.8	10	97940	C5	ENSG00000106804	727	0.397148
ENSG00000197405.8	5	32043	C5AR1	ENSG00000197405	728	0.606944
ENSG00000134830.6	2	15154	C5AR2	ENSG00000134830	27202	0.513351
ENSG00000113583.8	454	13164	C5orf15	ENSG00000113583	56951	134.147
ENSG00000082213.18	401	22766	C5orf22	ENSG00000082213	55322	68.5125
ENSG00000181904.9	351	14055	C5orf24	ENSG00000181904	134553	97.1378
ENSG00000181751.10	164	19897	C5orf30	ENSG00000181751	90355	32.0604
ENSG00000172244.9	196	28439	C5orf34	ENSG00000172244	375444	26.8073
ENSG00000186493.12	1	3266	C5orf38	ENSG00000186493	153571	1.19096
ENSG00000215217.7	1	20773	C5orf49	ENSG00000215217	134121	0.187246
ENSG00000205765.9	501	17448	C5orf51	ENSG00000205765	285636	111.687
ENSG00000234511.10	1	20128	C5orf58	ENSG00000234511	133874	0.193246
ENSG00000164241.13	56	30934	C5orf63	ENSG00000164241	401207	7.04148
ENSG00000112539.15	5	29941	C6orf118	ENSG00000112539	168090	0.649555
ENSG00000185127.6	272	2666	C6orf120	ENSG00000185127	387263	396.845
ENSG00000188112.9	4	41501	C6orf132	ENSG00000188112	647024	0.374898
ENSG00000204564.12	22	6171	C6orf136	ENSG00000204564	221545	13.8669
ENSG00000197261.11	6	11261	C6orf141	ENSG00000197261	135398	2.07246
ENSG00000203872.7	5	20650	C6orf163	ENSG00000203872	206412	0.941807
ENSG00000185689.16	3	51745	C6orf201	ENSG00000185689	404220	0.22551
ENSG00000221821.4	27	556	C6orf226	ENSG00000221821	441150	188.887
ENSG00000204439.4	28	2480	C6orf47	ENSG00000204439	57827	43.9156
ENSG00000137434.11	22	23379	C6orf52	ENSG00000137434	347744	3.66023
ENSG00000112308.13	276	15137	C6orf62	ENSG00000112308	81688	70.9221
ENSG00000198663.16	479	57094	C6orf89	ENSG00000198663	221477	32.633
ENSG00000136197.12	7	3579	C7orf25	ENSG00000136197	79020	7.60761
ENSG00000146576.13	228	18705	C7orf26	ENSG00000146576	79034	47.4121
ENSG00000153790.12	52	45664	C7orf31	ENSG00000153790	136895	4.42937
ENSG00000170279.3	1	25094	C7orf33	ENSG00000170279	202865	0.155004
ENSG00000146540.15	403	141274	C7orf50	ENSG00000146540	84310	11.0957
ENSG00000164746.14	4	25793	C7orf57	ENSG00000164746	136288	0.603212
ENSG00000157131.11	1	63426	C8A	ENSG00000157131	731	0.061326
ENSG00000182307.14	527	14220	C8orf33	ENSG00000182307	65265	144.153
ENSG00000165084.16	74	488068	C8orf34	ENSG00000165084	116328	0.589744
ENSG00000156172.6	24	24288	C8orf37	ENSG00000156172	157657	3.84354
ENSG00000164743.5	1	1419	C8orf48	ENSG00000164743	157773	2.74113
ENSG00000241852.10	19	4551	C8orf58	ENSG00000241852	541565	16.239
ENSG00000171060.11	1	27962	C8orf74	ENSG00000171060	203076	0.139105
ENSG00000189376.12	61	21410	C8orf76	ENSG00000189376	84933	11.0822
ENSG00000213563.7	283	3399	C8orf82	ENSG00000213563	414919	323.853
ENSG00000196166.4	3	50105	C8orf86	ENSG00000196166	389649	0.232891
ENSG00000253250.3	105	26767	C8orf88	ENSG00000253250	100127983	15.2581
ENSG00000274443.4	2	18173	C8orf89	ENSG00000274443	100130301	0.428071
ENSG00000160345.13	55	6553	C9orf116	ENSG00000160345	138162	32.6463
ENSG00000204352.3	77	28215	C9orf129	ENSG00000204352	445577	10.6151
ENSG00000174038.13	3	4891	C9orf131	ENSG00000174038	138724	2.38581
ENSG00000187753.13	1	39392	C9orf153	ENSG00000187753	389766	0.0987425
ENSG00000171159.5	148	3659	C9orf16	ENSG00000171159	79095	157.33
ENSG00000135045.7	330	6329	C9orf40	ENSG00000135045	55071	202.811
ENSG00000157653.11	3	19630	C9orf43	ENSG00000157653	257169	0.594447
ENSG00000179058.7	4	8551	C9orf50	ENSG00000179058	375759	1.81951
ENSG00000165118.15	368	18675	C9orf64	ENSG00000165118	84267	76.6477
ENSG00000147894.17	123	38226	C9orf72	ENSG00000147894	203228	12.5158
ENSG00000136819.15	363	8573	C9orf78	ENSG00000136819	51759	164.697
ENSG00000155621.15	121	74544	C9orf85	ENSG00000155621	138241	6.31371
ENSG00000205549.9	1	207055	C9orf92	ENSG00000205549	100129385	0.0187857
ENSG00000133742.13	1	51406	CA1	ENSG00000133742	759	0.0756656
ENSG00000154975.14	1	529704	CA10	ENSG00000154975	56934	0.00734309
ENSG00000063180.9	115	8241	CA11	ENSG00000063180	770	54.2788
ENSG00000074410.14	50	60468	CA12	ENSG00000074410	771	3.2163
ENSG00000185015.8	45	63486	CA13	ENSG00000185015	377677	2.75706
ENSG00000118298.12	8	7827	CA14	ENSG00000118298	23632	3.97564
ENSG00000104267.10	704	17525	CA2	ENSG00000104267	760	156.252
ENSG00000167434.10	1	20957	CA4	ENSG00000167434	762	0.185602
ENSG00000174990.7	1	55034	CA5A	ENSG00000174990	763	0.0706775
ENSG00000169239.13	89	99581	CA5B	ENSG00000169239	11238	3.47637
ENSG00000168748.14	4	9739	CA7	ENSG00000168748	766	1.59756
ENSG00000178538.10	486	95988	CA8	ENSG00000178538	767	19.6939
ENSG00000120159.13	346	52118	CAAP1	ENSG00000120159	79886	25.8226
ENSG00000135932.11	532	108233	CAB39	ENSG00000135932	51719	19.1189
ENSG00000102547.19	28	135414	CAB39L	ENSG00000102547	81617	0.804279
ENSG00000183346.7	7	103805	CABCOCO1	ENSG00000183346	219621	0.262296
ENSG00000099991.18	1153	167436	CABIN1	ENSG00000099991	23523	26.7851
ENSG00000134508.12	521	125903	CABLES1	ENSG00000134508	91768	16.0958
ENSG00000149679.11	155	18653	CABLES2	ENSG00000149679	81928	32.3218
ENSG00000157782.9	27	26772	CABP1	ENSG00000157782	9478	3.92279
ENSG00000175544.13	3	7907	CABP4	ENSG00000175544	57010	1.47578
ENSG00000100314.4	8	11830	CABP7	ENSG00000100314	164633	2.63037
ENSG00000154040.20	92	22647	CABYR	ENSG00000154040	26256	15.8012
ENSG00000160325.14	48	10883	CACFD1	ENSG00000160325	11094	17.1556
ENSG00000158966.16	521	222929	CACHD1	ENSG00000158966	57685	9.09041
ENSG00000141837.21	20	426583	CACNA1A	ENSG00000141837	773	0.182364
ENSG00000148408.13	40	246842	CACNA1B	ENSG00000148408	774	0.630308
ENSG00000151067.22	21	727164	CACNA1C	ENSG00000151067	775	0.112331
ENSG00000157388.19	27	484770	CACNA1D	ENSG00000157388	776	0.216641
ENSG00000198216.12	6	490394	CACNA1E	ENSG00000198216	777	0.0475903
ENSG00000102001.12	8	28308	CACNA1F	ENSG00000102001	778	1.09924
ENSG00000006283.18	22	66759	CACNA1G	ENSG00000006283	8913	1.28181
ENSG00000196557.13	279	68665	CACNA1H	ENSG00000196557	8912	15.8045
ENSG00000100346.18	12	118982	CACNA1I	ENSG00000100346	8911	0.392294
ENSG00000081248.11	4	72939	CACNA1S	ENSG00000081248	779	0.213311
ENSG00000153956.16	187	497333	CACNA2D1	ENSG00000153956	781	1.46254
ENSG00000007402.11	121	141445	CACNA2D2	ENSG00000007402	9254	3.32744
ENSG00000157445.15	63	952010	CACNA2D3	ENSG00000157445	55799	0.257402
ENSG00000151062.15	3	126703	CACNA2D4	ENSG00000151062	93589	0.0920972
ENSG00000067191.16	39	24250	CACNB1	ENSG00000067191	782	6.25554
ENSG00000165995.20	39	402880	CACNB2	ENSG00000165995	783	0.376531
ENSG00000167535.8	66	15147	CACNB3	ENSG00000167535	784	16.9484
ENSG00000182389.19	53	266707	CACNB4	ENSG00000182389	785	0.772954
ENSG00000166862.6	3	139637	CACNG2	ENSG00000166862	10369	0.0835666
ENSG00000075461.6	3	68691	CACNG4	ENSG00000075461	27092	0.169877
ENSG00000075429.9	15	59634	CACNG5	ENSG00000075429	27091	0.978384
ENSG00000130433.7	7	20381	CACNG6	ENSG00000130433	59285	1.33593
ENSG00000105605.7	7	34606	CACNG7	ENSG00000105605	59284	0.78679
ENSG00000142408.4	88	27175	CACNG8	ENSG00000142408	59283	12.5958
ENSG00000105298.14	328	16170	CACTIN	ENSG00000105298	58509	78.8998
ENSG00000151893.15	652	81082	CACUL1	ENSG00000151893	143384	31.2777
ENSG00000116161.18	615	12864	CACYBP	ENSG00000116161	27101	185.956
ENSG00000084774.14	1840	26574	CAD	ENSG00000084774	790	269.323
ENSG00000182985.17	487	335739	CADM1	ENSG00000182985	23705	5.64208
ENSG00000175161.13	29	1115448	CADM2	ENSG00000175161	253559	0.101126
ENSG00000105767.3	120	17482	CADM4	ENSG00000105767	199731	26.6994
ENSG00000163618.18	6	477070	CADPS	ENSG00000163618	8618	0.0489194
ENSG00000081803.16	221	568348	CADPS2	ENSG00000081803	93664	1.51248
ENSG00000164304.16	4	63086	CAGE1	ENSG00000164304	285782	0.246626
ENSG00000172137.19	2	31723	CALB2	ENSG00000172137	794	0.245227
ENSG00000110680.12	24	5686	CALCA	ENSG00000110680	796	16.4179
ENSG00000175868.14	210	177345	CALCB	ENSG00000175868	797	4.60588
ENSG00000012822.16	230	19228	CALCOCO1	ENSG00000012822	57658	46.5271
ENSG00000136436.14	475	35534	CALCOCO2	ENSG00000136436	10241	51.995
ENSG00000004948.15	4	150243	CALCR	ENSG00000004948	799	0.103557
ENSG00000064989.13	16	106496	CALCRL	ENSG00000064989	10203	0.584385
ENSG00000122786.20	646	226477	CALD1	ENSG00000122786	800	11.0948
ENSG00000185933.6	2	5501	CALHM1	ENSG00000185933	255022	1.41417
ENSG00000138172.11	18	5616	CALHM2	ENSG00000138172	51063	12.4669
ENSG00000183128.7	3	6436	CALHM3	ENSG00000183128	119395	1.81308
ENSG00000178033.6	3	13149	CALHM5	ENSG00000178033	254228	0.887443
ENSG00000198668.12	721	11766	CALM1	ENSG00000198668	801	238.352
ENSG00000143933.18	406	16838	CALM2	ENSG00000143933	805	93.7881
ENSG00000160014.17	879	9708	CALM3	ENSG00000160014	808	352.185
ENSG00000178363.5	2	1810	CALML3	ENSG00000178363	810	4.29797
ENSG00000129007.14	9	15405	CALML4	ENSG00000129007	91860	2.27244
ENSG00000178372.8	3	873	CALML5	ENSG00000178372	51806	13.3665
ENSG00000169885.10	2	2188	CALML6	ENSG00000169885	163688	3.55545
ENSG00000183166.11	5	667660	CALN1	ENSG00000183166	83698	0.0291291
ENSG00000179218.13	997	5911	CALR	ENSG00000179218	811	656.064
ENSG00000269058.5	2	17135	CALR3	ENSG00000269058	125972	0.454002
ENSG00000128595.17	874	34108	CALU	ENSG00000128595	813	99.6706
ENSG00000130643.9	25	12863	CALY	ENSG00000130643	50632	7.55979
ENSG00000134072.11	127	12645	CAMK1	ENSG00000134072	8536	39.0658
ENSG00000183049.12	114	486063	CAMK1D	ENSG00000183049	57118	0.912272
ENSG00000008118.10	2	30225	CAMK1G	ENSG00000008118	57172	0.257381
ENSG00000070808.16	2	70800	CAMK2A	ENSG00000070808	815	0.109878
ENSG00000058404.20	55	117427	CAMK2B	ENSG00000058404	816	1.82183
ENSG00000145349.17	364	310895	CAMK2D	ENSG00000145349	817	4.55407
ENSG00000148660.20	274	62090	CAMK2G	ENSG00000148660	818	17.1649
ENSG00000162545.6	68	3819	CAMK2N1	ENSG00000162545	55450	69.2582
ENSG00000163888.4	26	2340	CAMK2N2	ENSG00000163888	94032	43.2185
ENSG00000152495.11	119	271233	CAMK4	ENSG00000152495	814	1.70654
ENSG00000004660.15	233	34576	CAMKK1	ENSG00000004660	84254	26.2116
ENSG00000110931.19	482	60633	CAMKK2	ENSG00000110931	10645	30.9208
ENSG00000143919.15	143	410645	CAMKMT	ENSG00000143919	79823	1.35451
ENSG00000164076.17	164	11947	CAMKV	ENSG00000164076	79012	53.3946
ENSG00000164615.5	339	13609	CAMLG	ENSG00000164615	819	96.8915
ENSG00000130559.19	624	99059	CAMSAP1	ENSG00000130559	157922	24.5021
ENSG00000118200.14	721	121146	CAMSAP2	ENSG00000118200	23271	23.1493
ENSG00000076826.9	272	22402	CAMSAP3	ENSG00000076826	57662	47.2274
ENSG00000171735.19	294	984252	CAMTA1	ENSG00000171735	23261	1.16186
ENSG00000108509.21	332	19683	CAMTA2	ENSG00000108509	23125	65.6083
ENSG00000111530.13	1838	50595	CAND1	ENSG00000111530	55832	141.303
ENSG00000144712.12	379	75444	CAND2	ENSG00000144712	23066	19.5401
ENSG00000171302.17	494	18151	CANT1	ENSG00000171302	124583	105.862
ENSG00000127022.15	1579	53013	CANX	ENSG00000127022	821	115.854
ENSG00000131236.17	532	32416	CAP1	ENSG00000131236	10487	63.8358
ENSG00000112186.12	178	164285	CAP2	ENSG00000112186	10486	4.21438
ENSG00000042493.16	23	23679	CAPG	ENSG00000042493	822	3.77813
ENSG00000014216.15	485	31440	CAPN1	ENSG00000014216	823	60.0028
ENSG00000142330.20	219	30971	CAPN10	ENSG00000142330	11132	27.5043
ENSG00000137225.13	2	25590	CAPN11	ENSG00000137225	11131	0.303999
ENSG00000182472.9	3	39717	CAPN12	ENSG00000182472	147968	0.293803
ENSG00000214711.10	1	60802	CAPN14	ENSG00000214711	440854	0.0639726
ENSG00000103326.12	950	26924	CAPN15	ENSG00000103326	6650	137.245
[truncated: 14,755 more rows]

## Sheet: Hek Hneg ONT
Gene	Counts	Gene_Length	Gene_Name	Gene_Stripped	Entrez	TPMs
ENSG00000178295.15	5	35088	GEN1	ENSG00000178295	348654	13.995
ENSG00000092847.12	5	60724	AGO1	ENSG00000092847	26523	8.08671
ENSG00000123908.12	3	115477	AGO2	ENSG00000123908	27161	2.55146
ENSG00000126070.20	3	141782	AGO3	ENSG00000126070	192669	2.07808
ENSG00000134698.11	1	49874	AGO4	ENSG00000134698	192670	1.96919
*GFP*	797	958	*GFP*	*GFP*	*GFP*	81706.2
ENSG00000094914.14	6	17408	AAAS	ENSG00000094914	8086	33.8505
ENSG00000081760.17	7	77899	AACS	ENSG00000081760	65985	8.82528
ENSG00000109576.14	2	31477	AADAT	ENSG00000109576	51166	6.24021
ENSG00000103591.13	16	54528	AAGAB	ENSG00000103591	79719	28.8179
ENSG00000115977.19	3	216352	AAK1	ENSG00000115977	22848	1.36183
ENSG00000127837.9	13	6134	AAMP	ENSG00000127837	14	208.143
ENSG00000131043.12	2	34459	AAR2	ENSG00000131043	25980	5.70019
ENSG00000090861.15	26	37248	AARS1	ENSG00000090861	16	68.554
ENSG00000124608.5	6	14616	AARS2	ENSG00000124608	57505	40.3167
ENSG00000157426.14	1	49221	AASDH	ENSG00000157426	132949	1.99532
ENSG00000149313.11	9	23198	AASDHPPT	ENSG00000149313	60496	38.1026
ENSG00000008311.15	6	70706	AASS	ENSG00000008311	10157	8.33407
ENSG00000275700.5	9	107917	AATF	ENSG00000275700	26574	8.19058
ENSG00000107331.17	1	21688	ABCA2	ENSG00000107331	20	4.52838
ENSG00000167972.14	2	64865	ABCA3	ENSG00000167972	21	3.02818
ENSG00000154262.13	1	63193	ABCA6	ENSG00000154262	23460	1.55415
ENSG00000085563.15	15	210306	ABCB1	ENSG00000085563	5243	7.0049
ENSG00000135776.5	3	42125	ABCB10	ENSG00000135776	23456	6.99429
ENSG00000131269.19	9	105684	ABCB7	ENSG00000131269	22	8.36364
ENSG00000197150.12	4	19360	ABCB8	ENSG00000197150	11194	20.2916
ENSG00000103222.19	3	193497	ABCC1	ENSG00000103222	4363	1.52268
ENSG00000124574.15	2	23061	ABCC10	ENSG00000124574	89845	8.51754
ENSG00000125257.16	6	281640	ABCC4	ENSG00000125257	10257	2.09228
ENSG00000114770.17	7	98005	ABCC5	ENSG00000114770	10057	7.01475
ENSG00000117528.14	20	100277	ABCD3	ENSG00000117528	5825	19.588
ENSG00000119688.21	2	17786	ABCD4	ENSG00000119688	5826	11.0437
ENSG00000164163.11	17	31236	ABCE1	ENSG00000164163	6059	53.451
ENSG00000204574.13	3	25786	ABCF1	ENSG00000204574	23	11.4261
ENSG00000161204.11	3	7989	ABCF3	ENSG00000161204	55324	36.88
ENSG00000144827.9	5	14358	ABHD10	ENSG00000144827	55347	34.201
ENSG00000106077.18	3	2773	ABHD11	ENSG00000106077	83451	106.251
ENSG00000100997.20	3	96093	ABHD12	ENSG00000100997	26090	3.06614
ENSG00000139826.6	3	15851	ABHD13	ENSG00000139826	84945	18.5877
ENSG00000168792.5	1	6490	ABHD15	ENSG00000168792	116236	15.1327
ENSG00000107362.13	5	48479	ABHD17B	ENSG00000107362	51104	10.1293
ENSG00000136379.12	1	75937	ABHD17C	ENSG00000136379	58489	1.29333
ENSG00000140526.18	11	114896	ABHD2	ENSG00000140526	11057	9.40264
ENSG00000158201.10	1	53879	ABHD3	ENSG00000158201	171586	1.82282
ENSG00000100439.10	1	14978	ABHD4	ENSG00000100439	63874	6.55705
ENSG00000011198.10	3	44263	ABHD5	ENSG00000011198	51099	6.65645
ENSG00000127220.6	5	18105	ABHD8	ENSG00000127220	79575	27.1227
ENSG00000136754.17	11	114494	ABI1	ENSG00000136754	10006	9.43566
ENSG00000138443.16	5	119489	ABI2	ENSG00000138443	10152	4.10964
ENSG00000119328.12	1	16344	ABITRAM	ENSG00000119328	54942	6.00902
ENSG00000097007.19	4	174659	ABL1	ENSG00000097007	25	2.24922
ENSG00000143322.21	3	130354	ABL2	ENSG00000143322	27	2.26026
ENSG00000099204.20	3	336948	ABLIM1	ENSG00000099204	3983	0.874421
ENSG00000173210.19	1	119059	ABLIM3	ENSG00000173210	22885	0.824897
ENSG00000159842.15	3	226220	ABR	ENSG00000159842	29	1.30242
ENSG00000146386.8	11	14557	ABRACL	ENSG00000146386	58527	74.2135
ENSG00000165660.8	2	34848	ABRAXAS2	ENSG00000165660	23172	5.63656
ENSG00000146109.5	6	3786	ABT1	ENSG00000146109	29777	155.644
ENSG00000166016.6	2	207023	ABTB2	ENSG00000166016	25841	0.948798
ENSG00000132359.15	1	282036	AC002316.1	ENSG00000132359	23108	0.348223
ENSG00000131845.14	3	8591	AC005261.1	ENSG00000131845	57343	34.2957
ENSG00000152454.4	3	6873	AC010326.1	ENSG00000152454	10172	42.8684
ENSG00000256294.8	1	22641	AC021092.2	ENSG00000256294	7768	4.33777
ENSG00000055483.19	4	54060	AC022966.1	ENSG00000055483	57602	7.26685
ENSG00000140474.14	2	7228	AC091230.1	ENSG00000140474	25989	27.1753
ENSG00000213096.10	4	96556	AC092279.1	ENSG00000213096	9534	4.06858
ENSG00000198001.13	1	30599	AC093012.1	ENSG00000198001	51135	3.20963
ENSG00000188897.9	1	167400	AC099489.1	ENSG00000188897	400499	0.586687
ENSG00000036549.13	3	121003	AC118549.1	ENSG00000036549	26009	2.43493
ENSG00000060971.18	2	34113	ACAA1	ENSG00000060971	30	5.75801
ENSG00000167315.18	9	31789	ACAA2	ENSG00000167315	10449	27.8053
ENSG00000278540.5	16	321844	ACACA	ENSG00000278540	31	4.88244
ENSG00000076555.15	1	151631	ACACB	ENSG00000076555	32	0.6477
ENSG00000111271.14	2	71051	ACAD10	ENSG00000111271	80724	2.76453
ENSG00000177646.19	1	36471	ACAD9	ENSG00000177646	28976	2.69286
ENSG00000115361.8	1	38321	ACADL	ENSG00000115361	33	2.56286
ENSG00000117054.13	9	63228	ACADM	ENSG00000117054	34	13.9796
ENSG00000196177.13	2	49311	ACADSB	ENSG00000196177	36	3.98335
ENSG00000072778.20	6	8141	ACADVL	ENSG00000072778	37	72.3829
ENSG00000114331.15	8	168299	ACAP2	ENSG00000114331	23527	4.66843
ENSG00000131584.19	4	17219	ACAP3	ENSG00000131584	116983	22.8147
ENSG00000075239.14	25	30908	ACAT1	ENSG00000075239	38	79.4386
ENSG00000120437.9	46	17067	ACAT2	ENSG00000120437	39	264.705
ENSG00000182827.9	11	42062	ACBD3	ENSG00000182827	64746	25.6841
ENSG00000181513.14	2	11581	ACBD4	ENSG00000181513	79777	16.9608
ENSG00000107897.19	10	46916	ACBD5	ENSG00000107897	91452	20.9335
ENSG00000230124.8	4	233301	ACBD6	ENSG00000230124	84320	1.68386
ENSG00000176244.7	1	13301	ACBD7	ENSG00000176244	414149	7.38377
ENSG00000110455.14	1	18312	ACCS	ENSG00000110455	84680	5.36323
ENSG00000078124.12	1	165930	ACER3	ENSG00000078124	55331	0.591885
ENSG00000087085.15	1	6980	ACHE	ENSG00000087085	43	14.0704
ENSG00000100813.14	18	37050	ACIN1	ENSG00000100813	22985	47.7141
ENSG00000131473.17	75	63625	ACLY	ENSG00000131473	47	115.77
ENSG00000122729.19	6	70166	ACO1	ENSG00000122729	48	8.39821
ENSG00000100412.16	4	59872	ACO2	ENSG00000100412	50	6.56143
ENSG00000162390.17	2	96935	ACOT11	ENSG00000162390	26027	2.02634
ENSG00000112304.11	7	38030	ACOT13	ENSG00000112304	55856	18.0773
ENSG00000119673.14	4	8038	ACOT2	ENSG00000119673	10965	48.8736
ENSG00000097021.19	9	130122	ACOT7	ENSG00000097021	11332	6.79288
ENSG00000101473.17	2	15684	ACOT8	ENSG00000101473	10005	12.5238
ENSG00000123130.17	9	65420	ACOT9	ENSG00000123130	23597	13.5112
ENSG00000161533.12	10	37670	ACOX1	ENSG00000161533	51	26.0715
ENSG00000168306.13	1	32147	ACOX2	ENSG00000168306	8309	3.05507
ENSG00000087008.16	1	74441	ACOX3	ENSG00000087008	8310	1.31932
ENSG00000153093.18	1	385649	ACOXL	ENSG00000153093	55289	0.254665
ENSG00000143727.16	14	14143	ACP1	ENSG00000143727	52	97.2185
ENSG00000162836.12	1	40872	ACP6	ENSG00000162836	51205	2.4029
ENSG00000167107.12	4	48687	ACSF2	ENSG00000167107	80221	8.0688
ENSG00000151726.14	4	71223	ACSL1	ENSG00000151726	2180	5.51572
ENSG00000123983.14	21	83697	ACSL3	ENSG00000123983	2181	24.6418
ENSG00000068366.20	15	109159	ACSL4	ENSG00000068366	2182	13.4957
ENSG00000005187.12	1	187338	ACSM3	ENSG00000005187	6296	0.524247
ENSG00000131069.20	1	55816	ACSS2	ENSG00000131069	55902	1.75956
ENSG00000143632.14	6	2853	ACTA1	ENSG00000143632	58	206.544
ENSG00000075624.16	330	36636	ACTB	ENSG00000075624	60	884.643
ENSG00000169067.4	14	2793	ACTBL2	ENSG00000169067	345651	492.288
ENSG00000159251.8	2	5319	ACTC1	ENSG00000159251	70	36.9285
ENSG00000184009.12	341	13876	ACTG1	ENSG00000184009	71	2413.53
ENSG00000136518.17	29	25521	ACTL6A	ENSG00000136518	86	111.6
ENSG00000072110.13	33	105297	ACTN1	ENSG00000072110	87	30.7794
ENSG00000130402.12	7	83940	ACTN4	ENSG00000130402	81	8.19014
ENSG00000131966.14	11	35556	ACTR10	ENSG00000131966	55860	30.3838
ENSG00000138107.13	19	40831	ACTR1A	ENSG00000138107	10121	45.701
ENSG00000115073.8	3	8105	ACTR1B	ENSG00000115073	10120	36.3522
ENSG00000138071.13	31	43500	ACTR2	ENSG00000138071	10097	69.9898
ENSG00000115091.12	27	72533	ACTR3	ENSG00000115091	10096	36.5587
ENSG00000101442.10	2	24060	ACTR5	ENSG00000101442	79913	8.16388
ENSG00000075089.9	10	42743	ACTR6	ENSG00000075089	64431	22.9772
ENSG00000113812.14	2	15086	ACTR8	ENSG00000113812	93973	13.0202
ENSG00000115170.15	4	139886	ACVR1	ENSG00000115170	90	2.80833
ENSG00000135503.13	1	45379	ACVR1B	ENSG00000135503	91	2.16425
ENSG00000121989.15	2	86309	ACVR2A	ENSG00000121989	92	2.27581
ENSG00000114739.14	2	39252	ACVR2B	ENSG00000114739	93	5.00415
ENSG00000139567.13	1	16453	ACVRL1	ENSG00000139567	94	5.96921
ENSG00000119640.9	4	16246	ACYP1	ENSG00000119640	97	24.1811
ENSG00000196839.13	1	32711	ADA	ENSG00000196839	100	3.0024
ENSG00000137845.15	16	160982	ADAM10	ENSG00000137845	102	9.76124
ENSG00000143537.13	6	12209	ADAM15	ENSG00000143537	8751	48.2651
ENSG00000151694.14	6	68246	ADAM17	ENSG00000151694	6868	8.63448
ENSG00000008277.14	2	268746	ADAM22	ENSG00000008277	53616	0.730887
ENSG00000168615.12	8	108392	ADAM9	ENSG00000168615	8754	7.24861
ENSG00000154734.15	17	9654	ADAMTS1	ENSG00000154734	9510	172.943
ENSG00000166106.3	3	27667	ADAMTS15	ENSG00000166106	170689	10.6493
ENSG00000145536.15	1	179974	ADAMTS16	ENSG00000145536	170690	0.545698
ENSG00000140470.14	1	370568	ADAMTS17	ENSG00000140470	170691	0.26503
ENSG00000173157.17	2	198337	ADAMTS20	ENSG00000173157	80070	0.990349
ENSG00000156140.10	1	288252	ADAMTS3	ENSG00000156140	9508	0.340714
ENSG00000136378.15	2	52258	ADAMTS7	ENSG00000136378	11173	3.75872
ENSG00000134917.10	4	23686	ADAMTS8	ENSG00000134917	11095	16.5856
ENSG00000184060.11	2	52978	ADAP2	ENSG00000184060	55803	3.70763
ENSG00000160710.17	28	45956	ADAR	ENSG00000160710	103	59.8381
ENSG00000065457.10	1	26319	ADAT1	ENSG00000065457	23536	3.73158
ENSG00000189007.16	1	27863	ADAT2	ENSG00000189007	134637	3.5248
ENSG00000133597.11	4	23316	ADCK2	ENSG00000133597	90956	16.8488
ENSG00000138031.14	1	100670	ADCY3	ENSG00000138031	109	0.975578
ENSG00000173175.14	1	167462	ADCY5	ENSG00000173175	111	0.58647
ENSG00000174233.11	4	22843	ADCY6	ENSG00000174233	112	17.1976
ENSG00000162104.10	5	163055	ADCY9	ENSG00000162104	115	3.01161
ENSG00000087274.17	16	86219	ADD1	ENSG00000087274	118	18.2255
ENSG00000075340.23	1	160607	ADD2	ENSG00000075340	119	0.611502
ENSG00000148700.15	19	139197	ADD3	ENSG00000148700	120	13.4056
ENSG00000152990.14	2	170995	ADGRA3	ENSG00000152990	166647	1.14871
ENSG00000135298.14	1	754224	ADGRB3	ENSG00000135298	577	0.130215
ENSG00000127507.18	1	46168	ADGRE2	ENSG00000127507	30817	2.12726
ENSG00000123146.20	5	28224	ADGRE5	ENSG00000123146	976	17.3986
ENSG00000069122.19	1	102421	ADGRF5	ENSG00000069122	221395	0.9589
ENSG00000173698.18	1	133330	ADGRG2	ENSG00000173698	10149	0.736604
ENSG00000112414.15	6	144412	ADGRG6	ENSG00000112414	57211	4.08047
ENSG00000072071.16	1	58444	ADGRL1	ENSG00000072071	22859	1.68044
ENSG00000117114.19	16	686276	ADGRL2	ENSG00000117114	23266	2.28973
ENSG00000150471.16	3	877077	ADGRL3	ENSG00000150471	23284	0.335928
ENSG00000164199.18	7	635093	ADGRV1	ENSG00000164199	84059	1.08249
ENSG00000197894.11	7	17823	ADH5	ENSG00000197894	128	38.5726
ENSG00000182551.14	4	22165	ADI1	ENSG00000182551	55256	17.7237
ENSG00000159346.13	4	17746	ADIPOR1	ENSG00000159346	51094	22.1372
ENSG00000006831.10	4	100100	ADIPOR2	ENSG00000006831	79602	3.92453
ENSG00000156110.14	9	558761	ADK	ENSG00000156110	132	1.5819
ENSG00000148926.10	1	2324	ADM	ENSG00000148926	133	42.2597
ENSG00000101126.18	19	42521	ADNP	ENSG00000101126	23394	43.8846
ENSG00000101544.9	9	38261	ADNP2	ENSG00000101544	22850	23.1019
ENSG00000181915.5	5	3759	ADO	ENSG00000181915	84890	130.635
ENSG00000159322.17	8	34477	ADPGK	ENSG00000159322	83440	22.7889
ENSG00000116863.11	7	5040	ADPRHL2	ENSG00000116863	54936	136.405
ENSG00000170222.12	4	13964	ADPRM	ENSG00000170222	56985	28.1328
ENSG00000130706.13	9	6769	ADRM1	ENSG00000130706	11047	130.581
ENSG00000239900.12	2	43963	ADSL	ENSG00000239900	158	4.46791
ENSG00000035687.10	13	43415	ADSS2	ENSG00000035687	159	29.408
ENSG00000139154.16	6	316756	AEBP2	ENSG00000139154	121536	1.86032
ENSG00000181026.15	5	10944	AEN	ENSG00000181026	64782	44.87
ENSG00000169129.15	1	109932	AFAP1L2	ENSG00000169129	84632	0.893384
ENSG00000130396.20	14	145101	AFDN	ENSG00000130396	4301	9.47589
ENSG00000172493.21	3	206052	AFF1	ENSG00000172493	4299	1.4299
ENSG00000155966.14	3	500046	AFF2	ENSG00000155966	2334	0.589215
ENSG00000144218.19	1	647009	AFF3	ENSG00000144218	3899	0.151793
ENSG00000072364.13	11	88239	AFF4	ENSG00000072364	27125	12.2432
ENSG00000141385.10	16	48283	AFG3L2	ENSG00000141385	10939	32.5453
ENSG00000183077.15	3	20384	AFMID	ENSG00000183077	125061	14.4542
ENSG00000119844.15	3	68700	AFTPH	ENSG00000119844	54812	4.28871
ENSG00000038002.9	6	11663	AGA	ENSG00000038002	175	50.5246
ENSG00000157985.19	2	637757	AGAP1	ENSG00000157985	116987	0.30799
ENSG00000133612.19	2	58605	AGAP3	ENSG00000133612	116988	3.35164
ENSG00000084693.16	2	28258	AGBL5	ENSG00000084693	60509	6.95106
ENSG00000173744.17	3	89062	AGFG1	ENSG00000173744	3267	3.30819
ENSG00000164252.13	1	35983	AGGF1	ENSG00000164252	55109	2.72939
ENSG00000006530.18	3	103966	AGK	ENSG00000006530	55750	2.83395
ENSG00000162688.17	10	73662	AGL	ENSG00000162688	178	13.3327
ENSG00000169692.13	2	14314	AGPAT2	ENSG00000169692	10555	13.7224
ENSG00000160216.20	4	122369	AGPAT3	ENSG00000160216	56894	3.21034
ENSG00000026652.15	1	144094	AGPAT4	ENSG00000026652	56895	0.681579
ENSG00000018510.16	13	166542	AGPS	ENSG00000018510	8540	7.66623
ENSG00000188157.15	14	35998	AGRN	ENSG00000188157	375790	38.1955
ENSG00000135049.15	6	195490	AGTPBP1	ENSG00000135049	23287	3.01432
ENSG00000177674.16	2	18718	AGTRAP	ENSG00000177674	57085	10.4938
ENSG00000153207.15	7	92869	AHCTF1	ENSG00000153207	25909	7.40269
ENSG00000101444.13	10	31534	AHCY	ENSG00000101444	191	31.1446
ENSG00000168710.18	17	38977	AHCYL1	ENSG00000168710	10768	42.8354
ENSG00000158467.16	3	205188	AHCYL2	ENSG00000158467	23382	1.43592
ENSG00000135541.21	4	214233	AHI1	ENSG00000135541	54806	1.83373
ENSG00000124942.14	14	122693	AHNAK	ENSG00000124942	79026	11.2065
ENSG00000185567.7	2	41130	AHNAK2	ENSG00000185567	113146	4.77566
ENSG00000106546.14	1	429793	AHR	ENSG00000106546	196	0.228509
ENSG00000100591.8	42	11602	AHSA1	ENSG00000100591	10598	355.532
ENSG00000186063.13	2	45197	AIDA	ENSG00000186063	64853	4.34593
ENSG00000126878.13	3	26676	AIF1L	ENSG00000126878	83543	11.0449
ENSG00000156709.14	15	36525	AIFM1	ENSG00000156709	9131	40.3333
ENSG00000042286.15	4	34711	AIFM2	ENSG00000042286	84883	11.3176
ENSG00000146416.19	7	280562	AIG1	ENSG00000146416	51390	2.45037
ENSG00000164022.17	6	33912	AIMP1	ENSG00000164022	9255	17.3764
ENSG00000106305.10	16	14579	AIMP2	ENSG00000106305	7965	107.784
ENSG00000110711.10	8	8077	AIP	ENSG00000110711	9049	97.2752
ENSG00000129474.16	2	11374	AJUBA	ENSG00000129474	84962	17.2695
ENSG00000004455.17	5	73056	AK2	ENSG00000004455	204	6.72166
ENSG00000147853.17	2	32487	AK3	ENSG00000147853	50808	6.0462
ENSG00000162433.15	3	84596	AK4	ENSG00000162433	205	3.48284
ENSG00000154027.19	1	277947	AK5	ENSG00000154027	26289	0.353346
ENSG00000085231.14	2	19029	AK6	ENSG00000085231	102157402	10.3223
ENSG00000121057.13	8	36254	AKAP1	ENSG00000121057	8165	21.6719
ENSG00000108599.15	1	74041	AKAP10	ENSG00000108599	11216	1.32645
ENSG00000023516.9	11	51109	AKAP11	ENSG00000023516	11215	21.1377
ENSG00000131016.17	46	118592	AKAP12	ENSG00000131016	9590	38.0947
ENSG00000170776.21	11	368787	AKAP13	ENSG00000170776	11214	2.9294
ENSG00000197976.12_PAR_Y	5	10916	AKAP17A	ENSG00000197976	8227	44.9851
ENSG00000197976.12	1	10916	AKAP17A	ENSG00000197976	8227	8.99702
ENSG00000179841.8	1	9004	AKAP5	ENSG00000179841	9495	10.9075
ENSG00000151320.11	1	508386	AKAP6	ENSG00000151320	9472	0.193183
ENSG00000118507.17	1	148068	AKAP7	ENSG00000118507	9465	0.663286
ENSG00000105127.9	4	26413	AKAP8	ENSG00000105127	10270	14.8732
ENSG00000011243.18	8	39091	AKAP8L	ENSG00000011243	26993	20.099
ENSG00000127914.16	20	169806	AKAP9	ENSG00000127914	10142	11.5675
ENSG00000166452.12	3	8945	AKIP1	ENSG00000166452	56672	32.9384
ENSG00000174574.16	6	14783	AKIRIN1	ENSG00000174574	79647	39.8612
ENSG00000135334.9	14	27373	AKIRIN2	ENSG00000135334	55122	50.2305
ENSG00000117448.13	3	19506	AKR1A1	ENSG00000117448	10327	15.1048
ENSG00000085662.14	14	16928	AKR1B1	ENSG00000085662	231	81.224
ENSG00000196139.14	3	72332	AKR1C3	ENSG00000196139	8644	4.07336
ENSG00000142208.16	2	26402	AKT1	ENSG00000142208	207	7.4397
ENSG00000204673.10	9	9426	AKT1S1	ENSG00000204673	84335	93.7729
ENSG00000105221.18	6	55219	AKT2	ENSG00000105221	208	10.6715
ENSG00000117020.18	2	362846	AKT3	ENSG00000117020	10000	0.54134
ENSG00000042317.17	1	85426	AL049834.1	ENSG00000042317	55812	1.14967
ENSG00000100599.16	1	175213	AL159141.1	ENSG00000100599	79890	0.560526
ENSG00000023330.15	5	16241	ALAS1	ENSG00000023330	211	30.2357
ENSG00000170017.12	19	209991	ALCAM	ENSG00000170017	214	8.88618
ENSG00000161618.10	4	17825	ALDH16A1	ENSG00000161618	126133	22.039
ENSG00000059573.9	11	50770	ALDH18A1	ENSG00000059573	5832	21.2788
ENSG00000128918.15	17	544442	ALDH1A2	ENSG00000128918	8854	3.06662
ENSG00000184254.17	1	38912	ALDH1A3	ENSG00000184254	220	2.52394
ENSG00000137124.8	3	5959	ALDH1B1	ENSG00000137124	219	49.4436
ENSG00000111275.13	1	50645	ALDH2	ENSG00000111275	217	1.93921
ENSG00000072210.19	8	37624	ALDH3A2	ENSG00000072210	224	20.8827
ENSG00000159423.17	1	31294	ALDH4A1	ENSG00000159423	8659	3.13835
ENSG00000112294.13	1	42340	ALDH5A1	ENSG00000112294	7915	2.31959
ENSG00000119711.13	1	27645	ALDH6A1	ENSG00000119711	4329	3.55259
ENSG00000164904.18	8	64162	ALDH7A1	ENSG00000164904	501	12.2454
ENSG00000143149.12	12	36647	ALDH9A1	ENSG00000143149	223	32.1592
ENSG00000149925.20	1	6293	ALDOA	ENSG00000149925	226	15.6065
ENSG00000139133.7	3	7226	ALG10	ENSG00000139133	84920	40.7742
ENSG00000175548.9	3	12959	ALG10B	ENSG00000175548	144245	22.7359
ENSG00000253710.4	2	21202	ALG11	ENSG00000253710	440138	9.26436
ENSG00000182858.14	1	18209	ALG12	ENSG00000182858	79087	5.39357
ENSG00000101901.12	9	94838	ALG13	ENSG00000101901	79868	9.32014
ENSG00000119523.10	2	5517	ALG2	ENSG00000119523	85365	35.6032
ENSG00000214160.10	9	7247	ALG3	ENSG00000214160	10195	121.968
ENSG00000120697.9	6	50523	ALG5	ENSG00000120697	29880	11.6634
ENSG00000088035.18	5	70978	ALG6	ENSG00000088035	29929	6.91844
ENSG00000159063.13	16	38717	ALG8	ENSG00000159063	79053	40.5864
ENSG00000196711.9	1	31393	ALKAL1	ENSG00000196711	389658	3.12845
ENSG00000100601.10	2	35619	ALKBH1	ENSG00000100601	8846	5.51456
ENSG00000189046.11	4	5443	ALKBH2	ENSG00000189046	121642	72.1745
ENSG00000166199.13	3	39463	ALKBH3	ENSG00000166199	221120	7.46609
ENSG00000160993.4	2	8625	ALKBH4	ENSG00000160993	54784	22.7737
ENSG00000091542.9	4	26876	ALKBH5	ENSG00000091542	54890	14.617
ENSG00000125652.8	3	2456	ALKBH7	ENSG00000125652	84266	119.965
ENSG00000137760.14	7	63020	ALKBH8	ENSG00000137760	91801	10.9089
ENSG00000116127.18	3	239408	ALMS1	ENSG00000116127	7840	1.23068
ENSG00000012779.11	2	71943	ALOX5	ENSG00000012779	240	2.73026
ENSG00000198796.7	1	147844	ALPK2	ENSG00000198796	115701	0.664291
ENSG00000136383.6	1	56802	ALPK3	ENSG00000136383	57538	1.72901
ENSG00000003393.15	2	80689	ALS2	ENSG00000003393	57679	2.43432
ENSG00000180318.4	3	21564	ALX1	ENSG00000180318	8092	13.6633
ENSG00000183684.8	19	3751	ALYREF	ENSG00000183684	10189	497.472
ENSG00000110497.14	11	197711	AMBRA1	ENSG00000110497	55626	5.46417
ENSG00000178171.10	1	12699	AMER3	ENSG00000178171	205147	7.7338
ENSG00000159461.15	4	64093	AMFR	ENSG00000159461	267	6.12931
ENSG00000101935.10	2	246047	AMMECR1	ENSG00000101935	9949	0.798315
ENSG00000144233.9	1	24292	AMMECR1L	ENSG00000144233	83607	4.04296
ENSG00000126016.15	16	66312	AMOT	ENSG00000126016	154796	23.6968
ENSG00000166025.18	9	170317	AMOTL1	ENSG00000166025	154810	5.18975
ENSG00000114019.14	2	19605	AMOTL2	ENSG00000114019	51421	10.019
ENSG00000116337.19	6	15949	AMPD2	ENSG00000116337	271	36.9471
ENSG00000133805.15	1	199266	AMPD3	ENSG00000133805	272	0.492866
ENSG00000078053.17	2	247716	AMPH	ENSG00000078053	273	0.792936
ENSG00000196704.12	2	9234	AMZ2	ENSG00000196704	51321	21.2717
ENSG00000153107.13	5	273051	ANAPC1	ENSG00000153107	64682	1.79841
ENSG00000141552.17	7	10201	ANAPC11	ENSG00000141552	51529	67.3934
ENSG00000129055.12	5	9010	ANAPC13	ENSG00000129055	25847	54.5014
ENSG00000110200.8	1	6402	ANAPC15	ENSG00000110200	25906	15.3407
ENSG00000166295.9	7	19860	ANAPC16	ENSG00000166295	119504	34.6163
ENSG00000176248.9	2	13776	ANAPC2	ENSG00000176248	29882	14.2583
ENSG00000053900.10	4	41285	ANAPC4	ENSG00000053900	29945	9.51546
ENSG00000089053.13	23	91651	ANAPC5	ENSG00000089053	51433	24.6464
ENSG00000196510.12	11	30830	ANAPC7	ENSG00000196510	51434	35.0414
ENSG00000013523.10	1	40078	ANGEL1	ENSG00000013523	23357	2.45051
ENSG00000174606.14	1	23685	ANGEL2	ENSG00000174606	90806	4.14657
ENSG00000145362.20	4	566189	ANK2	ENSG00000145362	287	0.693842
ENSG00000151150.22	4	707192	ANK3	ENSG00000151150	288	0.555501
ENSG00000151687.14	1	86903	ANKAR	ENSG00000151687	150709	1.13013
ENSG00000185722.18	20	100174	ANKFY1	ENSG00000185722	51479	19.6082
ENSG00000154122.14	3	166978	ANKH	ENSG00000154122	56172	1.76451
ENSG00000001629.10	3	155409	ANKIB1	ENSG00000001629	54467	1.89586
ENSG00000176915.15	6	36329	ANKLE2	ENSG00000176915	23141	16.2203
ENSG00000106524.9	4	46038	ANKMY2	ENSG00000106524	57037	8.53308
ENSG00000164331.10	2	13477	ANKRA2	ENSG00000164331	57763	14.5747
ENSG00000148677.6	29	9180	ANKRD1	ENSG00000148677	27063	310.254
ENSG00000088448.14	3	36529	ANKRD10	ENSG00000088448	55608	8.06577
ENSG00000167522.16	8	222931	ANKRD11	ENSG00000167522	29123	3.52437
ENSG00000101745.17	5	149757	ANKRD12	ENSG00000101745	23253	3.27903
ENSG00000198720.13	2	24992	ANKRD13B	ENSG00000198720	124930	7.85943
ENSG00000118454.13	5	95735	ANKRD13C	ENSG00000118454	81573	5.12934
ENSG00000172932.15	2	13185	ANKRD13D	ENSG00000172932	338692	14.8975
ENSG00000134461.16	1	28290	ANKRD16	ENSG00000134461	54522	3.4716
ENSG00000132466.19	18	185422	ANKRD17	ENSG00000132466	26057	9.53396
ENSG00000180071.20	2	49238	ANKRD18A	ENSG00000180071	253650	3.98926
ENSG00000230453.9	2	48615	ANKRD18B	ENSG00000230453	441459	4.04038
ENSG00000107890.16	4	108584	ANKRD26	ENSG00000107890	22852	3.6179
ENSG00000105186.16	2	79591	ANKRD27	ENSG00000105186	84079	2.4679
ENSG00000206560.11	6	192535	ANKRD28	ENSG00000206560	23243	3.06058
ENSG00000135976.19	1	151216	ANKRD36	ENSG00000135976	375248	0.649478
ENSG00000174501.14	1	154912	ANKRD36C	ENSG00000174501	400986	0.633982
ENSG00000213337.9	5	21405	ANKRD39	ENSG00000213337	51239	22.9412
ENSG00000154945.7	4	14716	ANKRD40	ENSG00000154945	91369	26.6952
ENSG00000137494.14	4	66982	ANKRD42	ENSG00000137494	338699	5.86495
ENSG00000065413.20	1	344156	ANKRD44	ENSG00000065413	91526	0.285369
ENSG00000186106.11	2	50032	ANKRD46	ENSG00000186106	157567	3.92595
ENSG00000168876.9	2	5599	ANKRD49	ENSG00000168876	54851	35.0818
ENSG00000151458.12	6	48684	ANKRD50	ENSG00000151458	57182	12.104
ENSG00000139645.10	10	20577	ANKRD52	ENSG00000139645	283373	47.7288
ENSG00000100124.15	1	18472	ANKRD54	ENSG00000100124	129138	5.31678
ENSG00000135299.17	1	200682	ANKRD6	ENSG00000135299	22881	0.489389
ENSG00000064999.15	7	202151	ANKS1A	ENSG00000064999	23294	3.40083
ENSG00000185046.18	1	1258197	ANKS1B	ENSG00000185046	56899	0.0780573
ENSG00000165138.18	1	65636	ANKS6	ENSG00000165138	203286	1.4963
ENSG00000163516.14	2	6896	ANKZF1	ENSG00000163516	55139	28.4836
ENSG00000011426.11	27	63970	ANLN	ENSG00000011426	54443	41.4524
ENSG00000160746.13	2	336735	ANO10	ENSG00000160746	55129	0.583316
ENSG00000047617.15	2	414363	ANO2	ENSG00000047617	57101	0.474036
ENSG00000171714.11	3	483423	ANO5	ENSG00000171714	203859	0.609475
ENSG00000177119.16	7	224417	ANO6	ENSG00000177119	196527	3.06341
ENSG00000011201.12	4	203263	ANOS1	ENSG00000011201	3730	1.9327
ENSG00000140350.15	27	42362	ANP32A	ENSG00000140350	8125	62.5964
ENSG00000136938.9	27	32602	ANP32B	ENSG00000136938	10541	81.3358
ENSG00000139223.3	5	957	ANP32D	ENSG00000139223	23519	513.122
ENSG00000143401.15	34	17739	ANP32E	ENSG00000143401	81611	188.24
ENSG00000103254.10	3	2009	ANTKMT	ENSG00000103254	65990	146.657
ENSG00000169604.19	2	236149	ANTXR1	ENSG00000169604	84168	0.831775
ENSG00000163297.17	2	224308	ANTXR2	ENSG00000163297	118429	0.875684
ENSG00000135046.14	27	18528	ANXA1	ENSG00000135046	301	143.119
ENSG00000122359.18	8	54683	ANXA11	ENSG00000122359	311	14.3681
ENSG00000182718.16	35	55749	ANXA2	ENSG00000182718	302	61.6585
ENSG00000138772.13	9	58704	ANXA3	ENSG00000138772	306	15.057
ENSG00000196975.16	6	182687	ANXA4	ENSG00000196975	307	3.22557
ENSG00000164111.15	37	29049	ANXA5	ENSG00000164111	308	125.093
ENSG00000197043.14	12	57079	ANXA6	ENSG00000197043	309	20.6475
ENSG00000138279.16	14	38975	ANXA7	ENSG00000138279	310	35.278
ENSG00000148120.16	3	360517	AOPEP	ENSG00000148120	84909	0.817255
ENSG00000126500.3	1	15985	AP006333.1	ENSG00000126500	23769	6.14398
ENSG00000138660.12	3	41370	AP1AR	ENSG00000138660	55435	7.12193
ENSG00000100280.16	26	95499	AP1B1	ENSG00000100280	162	26.7385
ENSG00000166747.12	16	80201	AP1G1	ENSG00000166747	164	19.5931
ENSG00000213983.12	1	8505	AP1G2	ENSG00000213983	8906	11.5475
ENSG00000072958.8	8	48329	AP1M1	ENSG00000072958	8907	16.2571
ENSG00000106367.15	5	7140	AP1S1	ENSG00000106367	1174	68.7755
ENSG00000182287.15	10	29125	AP1S2	ENSG00000182287	8905	33.7207
ENSG00000196961.12	7	40145	AP2A1	ENSG00000196961	160	17.1249
ENSG00000183020.13	5	87351	AP2A2	ENSG00000183020	161	5.62166
ENSG00000006125.18	44	148367	AP2B1	ENSG00000006125	163	29.1258
ENSG00000161203.13	36	9402	AP2M1	ENSG00000161203	1173	376.049
ENSG00000042753.11	15	12856	AP2S1	ENSG00000042753	1175	114.59
ENSG00000132842.13	16	294230	AP3B1	ENSG00000132842	8546	5.34066
ENSG00000065000.18	15	63480	AP3D1	ENSG00000065000	8943	23.2069
ENSG00000185009.12	17	30808	AP3M1	ENSG00000185009	26985	54.1936
ENSG00000070718.12	4	18727	AP3M2	ENSG00000070718	10947	20.9775
ENSG00000177879.16	11	72489	AP3S1	ENSG00000177879	1176	14.9033
ENSG00000157823.17	4	64039	AP3S2	ENSG00000157823	10239	6.13448
ENSG00000134262.13	1	11007	AP4B1	ENSG00000134262	10717	8.92264
ENSG00000081014.11	9	97223	AP4E1	ENSG00000081014	23431	9.0915
ENSG00000254470.3	1	7078	AP5B1	ENSG00000254470	91056	13.8756
ENSG00000053770.12	4	29818	AP5M1	ENSG00000053770	55745	13.1748
ENSG00000125843.11	1	8314	AP5S1	ENSG00000125843	55317	11.8128
ENSG00000242802.9	2	18782	AP5Z1	ENSG00000242802	9907	10.458
ENSG00000120868.13	6	90292	APAF1	ENSG00000120868	317	6.52626
ENSG00000011132.12	1	10920	APBA3	ENSG00000011132	9546	8.99372
ENSG00000166313.19	2	24290	APBB1	ENSG00000166313	322	8.08658
ENSG00000113108.19	3	6513	APBB3	ENSG00000113108	10307	45.2379
ENSG00000134982.17	9	138741	APC	ENSG00000134982	324	6.37089
ENSG00000164062.13	1	9957	APEH	ENSG00000164062	327	9.86356
ENSG00000100823.12	19	2581	APEX1	ENSG00000100823	328	722.983
ENSG00000169188.5	4	8694	APEX2	ENSG00000169188	27301	45.1859
ENSG00000117362.13	5	4181	APH1A	ENSG00000117362	51107	117.45
ENSG00000166181.13	11	32566	API5	ENSG00000166181	8539	33.1734
ENSG00000149089.13	2	63285	APIP	ENSG00000149089	51074	3.10378
ENSG00000105290.12	1	11892	APLP1	ENSG00000105290	333	8.25862
ENSG00000084234.17	105	76664	APLP2	ENSG00000084234	334	134.512
ENSG00000101474.12	6	29826	APMAP	ENSG00000101474	57136	19.7569
ENSG00000118137.9	1	2199	APOA1	ENSG00000118137	335	44.6619
ENSG00000179750.16	2	10457	APOBEC3B	ENSG00000179750	9582	18.7839
ENSG00000244509.4	5	6095	APOBEC3C	ENSG00000244509	27350	80.5672
ENSG00000128394.17	2	15368	APOBEC3F	ENSG00000128394	200316	12.7813
ENSG00000100298.15	1	6843	APOBEC3H	ENSG00000100298	164668	14.3521
ENSG00000130208.9	1	5102	APOC1	ENSG00000130208	341	19.2496
ENSG00000130203.10	1	3602	APOE	ENSG00000130203	348	27.2658
ENSG00000128335.14	11	13745	APOL2	ENSG00000128335	23780	78.5978
ENSG00000184831.14	2	74585	APOO	ENSG00000184831	79135	2.63354
ENSG00000155008.14	7	89439	APOOL	ENSG00000155008	139322	7.68658
ENSG00000142192.21	86	290578	APP	ENSG00000142192	351	29.0668
ENSG00000062725.10	13	83084	APPBP2	ENSG00000062725	10513	15.367
ENSG00000157500.12	10	50379	APPL1	ENSG00000157500	26060	19.4945
ENSG00000136044.12	7	62906	APPL2	ENSG00000136044	55198	10.9287
ENSG00000198931.11	11	2598	APRT	ENSG00000198931	353	415.83
ENSG00000137074.19	4	138529	APTX	ENSG00000137074	54840	2.83584
ENSG00000021776.11	4	117960	AQR	ENSG00000021776	9716	3.33033
ENSG00000169083.17	2	186598	AR	ENSG00000169083	367	1.05265
ENSG00000078061.13	1	10820	ARAF	ENSG00000078061	369	9.07685
ENSG00000186635.14	8	108530	ARAP1	ENSG00000186635	116985	7.2394
ENSG00000047365.12	2	296293	ARAP2	ENSG00000047365	116984	0.662935
ENSG00000198576.4	1	3430	ARC	ENSG00000198576	23237	28.6331
ENSG00000095139.14	41	30643	ARCN1	ENSG00000095139	372	131.406
ENSG00000119682.17	3	59671	AREL1	ENSG00000119682	9870	4.93765
ENSG00000143761.16	36	16552	ARF1	ENSG00000143761	375	213.606
ENSG00000134287.10	1	21764	ARF3	ENSG00000134287	377	4.51257
ENSG00000168374.11	11	26857	ARF4	ENSG00000168374	378	40.2251
ENSG00000004059.11	12	3314	ARF5	ENSG00000004059	381	355.624
ENSG00000165527.7	4	3972	ARF6	ENSG00000165527	382	98.9038
ENSG00000101199.13	6	17005	ARFGAP1	ENSG00000101199	55738	34.6527
ENSG00000149182.15	10	12826	ARFGAP2	ENSG00000149182	84364	76.5722
ENSG00000242247.11	9	61604	ARFGAP3	ENSG00000242247	26286	14.3481
ENSG00000066777.9	7	170270	ARFGEF1	ENSG00000066777	10565	4.03759
ENSG00000124198.9	3	114982	ARFGEF2	ENSG00000124198	10564	2.56244
ENSG00000112379.9	7	182724	ARFGEF3	ENSG00000112379	57221	3.7624
ENSG00000164144.16	3	138526	ARFIP1	ENSG00000164144	27236	2.12692
ENSG00000132254.12	9	6796	ARFIP2	ENSG00000132254	23647	130.062
ENSG00000101246.20	1	9383	ARFRP1	ENSG00000101246	10139	10.467
ENSG00000081181.8	1	31788	ARG2	ENSG00000081181	384	3.08958
ENSG00000134884.15	6	26464	ARGLU1	ENSG00000134884	55082	22.2668
ENSG00000175220.12	5	23539	ARHGAP1	ENSG00000175220	392	20.8614
ENSG00000071205.12	6	340713	ARHGAP10	ENSG00000071205	79658	1.72952
ENSG00000198826.11	1	24797	ARHGAP11A	ENSG00000198826	9824	3.96062
ENSG00000165322.18	3	123478	ARHGAP12	ENSG00000165322	94134	2.38613
ENSG00000140750.17	2	96277	ARHGAP17	ENSG00000140750	55114	2.04019
ENSG00000146376.11	3	134045	ARHGAP18	ENSG00000146376	93663	2.19803
ENSG00000137727.12	1	136147	ARHGAP20	ENSG00000137727	57569	0.721363
ENSG00000107863.18	4	140278	ARHGAP21	ENSG00000107863	57584	2.80048
ENSG00000128805.14	1	210231	ARHGAP22	ENSG00000128805	58504	0.46716
ENSG00000145819.18	2	458634	ARHGAP26	ENSG00000145819	23092	0.428278
ENSG00000137962.13	4	126080	ARHGAP29	ENSG00000137962	9411	3.11585
ENSG00000186517.14	1	23024	ARHGAP30	ENSG00000186517	257106	4.26561
ENSG00000031081.11	1	126331	ARHGAP31	ENSG00000031081	57514	0.777414
ENSG00000134909.18	1	314264	ARHGAP32	ENSG00000134909	9743	0.312513
ENSG00000160007.19	10	144080	ARHGAP35	ENSG00000160007	2909	6.81645
ENSG00000147799.11	1	76637	ARHGAP39	ENSG00000147799	80728	1.28152
ENSG00000165895.19	2	306653	ARHGAP42	ENSG00000165895	143872	0.640538
ENSG00000006740.17	1	202145	ARHGAP44	ENSG00000006740	9912	0.485847
ENSG00000100852.13	5	83614	ARHGAP5	ENSG00000100852	394	5.87291
ENSG00000141522.12	25	3657	ARHGDIA	ENSG00000141522	396	671.394
ENSG00000076928.17	3	46989	ARHGEF1	ENSG00000076928	9138	6.27028
ENSG00000132694.18	3	110530	ARHGEF11	ENSG00000132694	9826	2.66565
ENSG00000196914.9	19	153524	ARHGEF12	ENSG00000196914	23365	12.1546
ENSG00000130762.15	1	26448	ARHGEF16	ENSG00000130762	27237	3.71338
ENSG00000116584.20	10	60219	ARHGEF2	ENSG00000116584	9181	16.3091
ENSG00000114790.13	3	136824	ARHGEF26	ENSG00000114790	26084	2.15338
ENSG00000214944.9	2	315835	ARHGEF28	ENSG00000214944	64283	0.621916
ENSG00000163947.11	1	351911	ARHGEF3	ENSG00000163947	50650	0.27908
ENSG00000213214.4	1	9572	ARHGEF35	ENSG00000213214	445328	10.2603
ENSG00000137135.18	3	16991	ARHGEF39	ENSG00000137135	84904	17.3406
ENSG00000136002.19	1	210347	ARHGEF4	ENSG00000136002	50649	0.466902
ENSG00000165801.10	2	19975	ARHGEF40	ENSG00000165801	55701	9.83344
ENSG00000129675.16	1	115385	ARHGEF6	ENSG00000129675	9459	0.851163
ENSG00000102606.18	6	191178	ARHGEF7	ENSG00000102606	8874	3.0823
ENSG00000117713.20	3	88868	ARID1A	ENSG00000117713	8289	3.31542
ENSG00000049618.23	8	434759	ARID1B	ENSG00000049618	57492	1.80719
ENSG00000189079.17	10	178334	ARID2	ENSG00000189079	196528	5.50716
ENSG00000116017.11	1	50158	ARID3A	ENSG00000116017	1820	1.95804
ENSG00000179361.17	4	56954	ARID3B	ENSG00000179361	10620	6.8976
ENSG00000032219.19	5	75383	ARID4A	ENSG00000032219	5926	6.51417
ENSG00000054267.22	13	196585	ARID4B	ENSG00000054267	51742	6.49464
ENSG00000196843.17	3	15891	ARID5A	ENSG00000196843	10865	18.541
ENSG00000150347.16	5	195260	ARID5B	ENSG00000150347	84159	2.51489
ENSG00000166233.15	12	128657	ARIH1	ENSG00000166233	25820	9.16031
ENSG00000177479.19	8	67561	ARIH2	ENSG00000177479	10425	11.6294
ENSG00000120805.14	8	14656	ARL1	ENSG00000120805	400	53.6089
ENSG00000169379.16	1	75539	ARL13B	ENSG00000169379	200894	1.30014
ENSG00000179674.4	1	1288	ARL14	ENSG00000179674	80117	76.2511
ENSG00000152219.5	9	15119	ARL14EP	ENSG00000152219	120534	58.4631
ENSG00000185305.11	4	426640	ARL15	ENSG00000185305	54622	0.92079
ENSG00000214087.8	1	2750	ARL16	ENSG00000214087	339231	35.7133
ENSG00000102931.8	1	8376	ARL2BP	ENSG00000102931	23568	11.7253
ENSG00000138175.9	7	40666	ARL3	ENSG00000138175	403	16.9055
ENSG00000122644.13	2	4102	ARL4A	ENSG00000122644	10124	47.8847
ENSG00000188042.8	1	4040	ARL4C	ENSG00000188042	10123	24.3098
ENSG00000162980.17	2	39508	ARL5A	ENSG00000162980	26225	4.97173
ENSG00000165997.5	8	22208	ARL5B	ENSG00000165997	221079	35.3788
ENSG00000170540.15	1	9903	ARL6IP1	ENSG00000170540	23204	9.91735
ENSG00000144746.7	6	21155	ARL6IP5	ENSG00000144746	10550	27.8548
ENSG00000177917.10	2	43360	ARL6IP6	ENSG00000177917	151188	4.53005
ENSG00000143862.8	6	11339	ARL8A	ENSG00000143862	127829	51.9683
ENSG00000134108.13	4	58667	ARL8B	ENSG00000134108	55207	6.6962
ENSG00000104442.10	6	31759	ARMC1	ENSG00000104442	55156	18.5544
ENSG00000118690.13	1	126060	ARMC2	ENSG00000118690	84071	0.779085
ENSG00000169126.16	1	223893	ARMC4	ENSG00000169126	55130	0.438654
ENSG00000105676.14	13	26736	ARMC6	ENSG00000105676	93436	47.7539
ENSG00000125449.7	2	20320	ARMC7	ENSG00000125449	79637	9.66648
ENSG00000114098.18	7	111136	ARMC8	ENSG00000114098	25852	6.18594
ENSG00000135931.17	2	176291	ARMC9	ENSG00000135931	80210	1.1142
ENSG00000102401.20	4	5046	ARMCX3	ENSG00000102401	51566	77.8529
ENSG00000196440.11	1	115172	ARMCX4	ENSG00000196440	100131755	0.852737
ENSG00000125962.14	3	4991	ARMCX5	ENSG00000125962	64860	59.0331
ENSG00000198960.11	2	2883	ARMCX6	ENSG00000198960	54470	68.1314
ENSG00000120029.13	4	210594	ARMH3	ENSG00000120029	79591	1.86542
ENSG00000146476.11	14	17843	ARMT1	ENSG00000146476	79624	77.0588
ENSG00000143437.21	6	66995	ARNT	ENSG00000143437	405	8.79571
ENSG00000172379.21	1	193583	ARNT2	ENSG00000172379	9915	0.507335
ENSG00000029153.14	2	92435	ARNTL2	ENSG00000029153	56938	2.12498
ENSG00000163466.16	14	37215	ARPC2	ENSG00000163466	10109	36.9464
ENSG00000111229.16	12	15599	ARPC3	ENSG00000111229	10094	75.5521
ENSG00000162704.16	15	14937	ARPC5	ENSG00000162704	10092	98.6257
ENSG00000136950.13	8	15603	ARPC5L	ENSG00000136950	81873	50.3552
ENSG00000128989.10	13	22838	ARPP19	ENSG00000128989	10776	55.9046
ENSG00000141480.18	6	10903	ARRB2	ENSG00000141480	409	54.0465
ENSG00000197070.14	2	9675	ARRDC1	ENSG00000197070	92714	20.3021
ENSG00000113369.9	1	14686	ARRDC3	ENSG00000113369	57561	6.68742
ENSG00000140450.9	1	13130	ARRDC4	ENSG00000140450	91947	7.47993
ENSG00000100299.18	2	5419	ARSA	ENSG00000100299	410	36.2471
ENSG00000113273.17	3	208878	ARSB	ENSG00000113273	411	1.41056
ENSG00000141337.12	1	163549	ARSG	ENSG00000141337	22901	0.600502
ENSG00000183876.9	1	42964	ARSI	ENSG00000183876	340075	2.2859
ENSG00000180801.14	1	79443	ARSJ	ENSG00000180801	79642	1.23625
ENSG00000164291.17	5	50001	ARSK	ENSG00000164291	153642	9.82095
ENSG00000157399.16	1	33954	ARSL	ENSG00000157399	415	2.89249
ENSG00000173409.14	3	21752	ARV1	ENSG00000173409	64801	13.5452
ENSG00000099889.14	3	46927	ARVCF	ENSG00000099889	421	6.27857
ENSG00000104763.19	6	29006	ASAH1	ENSG00000104763	427	20.3154
ENSG00000153317.15	6	391570	ASAP1	ENSG00000153317	50807	1.50489
ENSG00000151693.11	3	198918	ASAP2	ENSG00000151693	8853	1.48119
ENSG00000065802.12	1	25508	ASB1	ENSG00000065802	51665	3.85022
ENSG00000196372.13	3	27728	ASB13	ENSG00000196372	79754	10.6259
ENSG00000115239.23	2	327488	ASB3	ENSG00000115239	51130	0.599787
ENSG00000148331.12	5	7565	ASB6	ENSG00000148331	140459	64.9117
ENSG00000183475.12	1	49171	ASB7	ENSG00000183475	140460	1.99735
ENSG00000177981.11	2	33424	ASB8	ENSG00000177981	140461	5.8767
ENSG00000138303.18	8	121102	ASCC1	ENSG00000138303	51008	6.48785
ENSG00000100325.15	13	49695	ASCC2	ENSG00000100325	84164	25.6917
ENSG00000112249.14	22	373178	ASCC3	ENSG00000112249	10973	5.78987
ENSG00000111875.8	11	15019	ASF1A	ENSG00000111875	25842	71.9306
ENSG00000105011.9	4	17101	ASF1B	ENSG00000105011	55723	22.9721
ENSG00000116539.13	12	227539	ASH1L	ENSG00000116539	55870	5.1795
ENSG00000129691.16	1	38583	ASH2L	ENSG00000129691	9070	2.54546
ENSG00000110881.11	3	26063	ASIC1	ENSG00000110881	41	11.3047
ENSG00000169093.16_PAR_Y	1	50623	ASMTL	ENSG00000169093	8623	1.94006
ENSG00000138381.10	1	9446	ASNSD1	ENSG00000138381	54529	10.3971
ENSG00000198363.18	17	214084	ASPH	ENSG00000198363	444	7.79878
ENSG00000128203.7	2	15755	ASPHD2	ENSG00000128203	57168	12.4673
ENSG00000066279.18	37	62567	ASPM	ENSG00000066279	259266	58.0789
ENSG00000169696.16	5	40599	ASPSCR1	ENSG00000169696	79058	12.0953
ENSG00000162174.12	5	55964	ASRGL1	ENSG00000162174	80150	8.77452
ENSG00000130707.18	4	56313	ASS1	ENSG00000130707	445	6.97611
ENSG00000034533.11	3	13774	ASTE1	ENSG00000034533	28990	21.3906
ENSG00000171456.20	7	80989	ASXL1	ENSG00000171456	171023	8.48856
ENSG00000143970.17	3	144734	ASXL2	ENSG00000143970	55252	2.0357
ENSG00000141431.12	4	172976	ASXL3	ENSG00000141431	80816	2.2711
ENSG00000138138.13	5	89831	ATAD1	ENSG00000138138	84896	5.46646
ENSG00000156802.13	36	96500	ATAD2	ENSG00000156802	29028	36.6385
ENSG00000119778.15	8	178459	ATAD2B	ENSG00000119778	54454	4.40265
ENSG00000197785.14	13	22523	ATAD3A	ENSG00000197785	55210	56.6865
ENSG00000160072.20	1	26083	ATAD3B	ENSG00000160072	83858	3.76534
ENSG00000215915.10	1	20474	ATAD3C	ENSG00000215915	219293	4.79689
ENSG00000176208.9	8	63903	ATAD5	ENSG00000176208	79915	12.2951
ENSG00000107669.17	1	188380	ATE1	ENSG00000107669	11101	0.521348
ENSG00000123268.9	2	57452	ATF1	ENSG00000123268	466	3.41891
ENSG00000115966.17	4	96132	ATF2	ENSG00000115966	1386	4.08653
ENSG00000162772.17	21	55443	ATF3	ENSG00000162772	467	37.1993
ENSG00000128272.14	14	2990	ATF4	ENSG00000128272	468	459.853
ENSG00000118217.6	11	197750	ATF6	ENSG00000118217	22926	5.46309
ENSG00000213676.13	1	12989	ATF6B	ENSG00000213676	1388	7.56113
ENSG00000171681.12	25	137303	ATF7IP	ENSG00000171681	55729	17.8823
ENSG00000166669.13	2	157204	ATF7IP2	ENSG00000166669	80063	1.24948
ENSG00000123395.14	3	8248	ATG101	ENSG00000123395	60673	35.7219
ENSG00000145782.13	1	13637	ATG12	ENSG00000145782	9140	7.20184
ENSG00000175224.16	7	57291	ATG13	ENSG00000175224	9776	11.9998
ENSG00000126775.9	2	45439	ATG14	ENSG00000126775	22863	4.32278
ENSG00000085978.22	2	85623	ATG16L1	ENSG00000085978	55054	2.29404
ENSG00000110046.13	2	22665	ATG2A	ENSG00000110046	23130	8.66636
ENSG00000066739.12	7	84146	ATG2B	ENSG00000066739	55102	8.17009
ENSG00000144848.11	10	29536	ATG3	ENSG00000144848	64422	33.2514
ENSG00000125703.15	1	81384	ATG4C	ENSG00000125703	84938	1.20677
ENSG00000130734.10	2	9523	ATG4D	ENSG00000130734	84971	20.6262
ENSG00000057663.16	9	280368	ATG5	ENSG00000057663	9474	3.15265
ENSG00000197548.12	6	285356	ATG7	ENSG00000197548	10533	2.06503
ENSG00000198925.12	4	10337	ATG9A	ENSG00000198925	79065	38.0039
ENSG00000138363.15	34	37817	ATIC	ENSG00000138363	471	88.2986
ENSG00000119787.14	14	83331	ATL2	ENSG00000119787	64225	16.5
ENSG00000184743.13	4	47834	ATL3	ENSG00000184743	25923	8.21269
ENSG00000149311.18	19	146618	ATM	ENSG00000149311	472	12.7271
ENSG00000166454.10	2	11508	ATMIN	ENSG00000166454	23300	17.0684
ENSG00000111676.15	4	17858	ATN1	ENSG00000111676	1822	21.9983
ENSG00000168874.13	1	40039	ATOH8	ENSG00000168874	84913	2.4529
ENSG00000177556.12	9	30216	ATOX1	ENSG00000177556	475	29.2528
ENSG00000145246.14	2	108211	ATP10D	ENSG00000145246	57205	1.81518
ENSG00000068650.18	3	196839	ATP11A	ENSG00000068650	23250	1.49683
ENSG00000058063.16	6	128126	ATP11B	ENSG00000058063	23200	4.59914
ENSG00000101974.14	8	218930	ATP11C	ENSG00000101974	286410	3.58878
ENSG00000105726.17	12	18478	ATP13A1	ENSG00000105726	57130	63.7806
ENSG00000159363.18	3	25970	ATP13A2	ENSG00000159363	23400	11.3452
ENSG00000133657.15	13	95692	ATP13A3	ENSG00000133657	79572	13.3423
ENSG00000163399.16	71	37593	ATP1A1	ENSG00000163399	476	185.487
ENSG00000143153.13	13	27025	ATP1B1	ENSG00000143153	481	47.2433
ENSG00000129244.9	1	11143	ATP1B2	ENSG00000129244	482	8.81374
ENSG00000069849.11	30	50425	ATP1B3	ENSG00000069849	483	58.4302
ENSG00000166896.9	2	53109	ATP23	ENSG00000166896	91419	3.69849
ENSG00000174437.17	45	70337	ATP2A2	ENSG00000174437	488	62.8334
ENSG00000070961.15	31	121251	ATP2B1	ENSG00000070961	490	25.1095
ENSG00000058668.14	4	117520	ATP2B4	ENSG00000058668	493	3.3428
ENSG00000017260.19	14	166117	ATP2C1	ENSG00000017260	27032	8.27706
ENSG00000152234.16	112	24086	ATP5F1A	ENSG00000152234	498	456.684
ENSG00000110955.9	113	7809	ATP5F1B	ENSG00000110955	506	1421.17
ENSG00000165629.20	30	19668	ATP5F1C	ENSG00000165629	509	149.804
ENSG00000099624.8	6	3079	ATP5F1D	ENSG00000099624	513	191.383
ENSG00000124172.10	30	6870	ATP5F1E	ENSG00000124172	514	428.871
ENSG00000130770.18	11	10797	ATP5IF1	ENSG00000130770	93974	100.058
ENSG00000159199.14	14	3106	ATP5MC1	ENSG00000159199	516	442.679
ENSG00000135390.20	21	44682	ATP5MC2	ENSG00000135390	517	46.1582
ENSG00000154518.9	40	8349	ATP5MC3	ENSG00000154518	518	470.53
ENSG00000173915.16	21	7451	ATP5MD	ENSG00000173915	84833	276.801
ENSG00000169020.10	9	1894	ATP5ME	ENSG00000169020	521	466.686
ENSG00000241468.7	11	17856	ATP5MF	ENSG00000241468	9551	60.5021
ENSG00000167283.8	7	29890	ATP5MG	ENSG00000167283	10632	23.0003
ENSG00000249222.1	3	798	ATP5MGL	ENSG00000249222	267020	369.216
ENSG00000156411.9	8	15981	ATP5MPL	ENSG00000156411	9556	49.1641
ENSG00000116459.11	33	13909	ATP5PB	ENSG00000116459	515	233.013
ENSG00000167863.12	12	8122	ATP5PD	ENSG00000167863	10476	145.104
ENSG00000154723.12	25	19170	ATP5PF	ENSG00000154723	522	128.08
ENSG00000241837.7	14	12361	ATP5PO	ENSG00000241837	539	111.234
ENSG00000071553.17	20	7871	ATP6AP1	ENSG00000071553	537	249.553
ENSG00000182220.15	20	27476	ATP6AP2	ENSG00000182220	10159	71.4889
ENSG00000033627.16	9	63767	ATP6V0A1	ENSG00000033627	535	13.8615
ENSG00000185344.14	4	49402	ATP6V0A2	ENSG00000185344	23545	7.95202
ENSG00000117410.14	9	3808	ATP6V0B	ENSG00000117410	533	232.117
ENSG00000159720.12	5	43167	ATP6V0D1	ENSG00000159720	9114	11.3758
ENSG00000113732.9	8	51674	ATP6V0E1	ENSG00000113732	8992	15.2048
ENSG00000171130.18	1	18236	ATP6V0E2	ENSG00000171130	155066	5.38558
ENSG00000114573.10	12	65023	ATP6V1A	ENSG00000114573	523	18.1249
ENSG00000147416.11	5	29438	ATP6V1B2	ENSG00000147416	526	16.6811
ENSG00000155097.12	14	51988	ATP6V1C1	ENSG00000155097	528	26.4477
ENSG00000100554.12	6	65894	ATP6V1D	ENSG00000100554	51382	8.94268
ENSG00000131100.13	24	36613	ATP6V1E1	ENSG00000131100	529	64.3781
ENSG00000128524.5	3	2991	ATP6V1F	ENSG00000128524	9296	98.507
ENSG00000136888.7	12	11110	ATP6V1G1	ENSG00000136888	9550	106.079
ENSG00000047249.18	12	128015	ATP6V1H	ENSG00000047249	51606	9.20625
ENSG00000165240.20	7	139739	ATP7A	ENSG00000165240	538	4.91975
ENSG00000124406.16	2	248732	ATP8A1	ENSG00000124406	10396	0.789697
ENSG00000054793.14	3	171876	ATP9A	ENSG00000054793	10079	1.71423
ENSG00000166377.20	2	309002	ATP9B	ENSG00000166377	374868	0.635669
ENSG00000123472.12	6	41130	ATPAF1	ENSG00000123472	64756	14.327
ENSG00000171953.16	1	61800	ATPAF2	ENSG00000171953	91647	1.58918
ENSG00000150756.14	2	24390	ATPSCKMT	ENSG00000150756	134145	8.05342
ENSG00000175054.16	6	129726	ATR	ENSG00000175054	545	4.54241
ENSG00000138085.16	3	5151	ATRAID	ENSG00000138085	51374	57.1995
ENSG00000164053.21	4	20935	ATRIP	ENSG00000164053	84126	18.765
ENSG00000088812.18	5	180100	ATRN	ENSG00000088812	8455	2.72658
ENSG00000107518.18	3	855634	ATRNL1	ENSG00000107518	26033	0.344346
ENSG00000085224.22	17	281355	ATRX	ENSG00000085224	546	5.93412
ENSG00000124788.18	1	462379	ATXN1	ENSG00000124788	6310	0.212405
ENSG00000130638.17	34	173509	ATXN10	ENSG00000130638	25814	19.2451
ENSG00000224470.8	2	39292	ATXN1L	ENSG00000224470	342371	4.99906
ENSG00000204842.18	10	156191	ATXN2	ENSG00000204842	6311	6.28791
ENSG00000168488.18	16	14202	ATXN2L	ENSG00000168488	11273	110.645
ENSG00000066427.24	7	62125	ATXN3	ENSG00000066427	4287	11.0661
ENSG00000146776.14	1	271537	ATXN7L1	ENSG00000146776	222255	0.361687
ENSG00000162650.16	1	9325	ATXN7L2	ENSG00000162650	127002	10.5321
ENSG00000087152.15	3	8308	ATXN7L3	ENSG00000087152	56970	35.4639
ENSG00000253719.4	4	7595	ATXN7L3B	ENSG00000253719	552889	51.7243
ENSG00000148090.11	1	148098	AUH	ENSG00000148090	549	0.663152
ENSG00000127423.10	2	27545	AUNIP	ENSG00000127423	79000	7.13098
ENSG00000115307.17	6	3115	AUP1	ENSG00000115307	550	189.171
ENSG00000087586.17	19	22948	AURKA	ENSG00000087586	6790	81.3151
ENSG00000175756.13	10	1765	AURKAIP1	ENSG00000175756	54998	556.439
ENSG00000178999.13	15	5867	AURKB	ENSG00000178999	9212	251.095
ENSG00000158321.18	3	1195210	AUTS2	ENSG00000158321	26053	0.246513
ENSG00000169857.8	1	172977	AVEN	ENSG00000169857	57099	0.567772
ENSG00000105778.19	3	93300	AVL9	ENSG00000105778	23080	3.15793
ENSG00000103126.15	3	65283	AXIN1	ENSG00000103126	8312	4.51319
ENSG00000167601.12	1	42543	AXL	ENSG00000167601	558	2.30852
ENSG00000163512.14	1	34047	AZI2	ENSG00000163512	64343	2.88459
ENSG00000155096.14	8	67556	AZIN1	ENSG00000155096	51582	11.6302
ENSG00000166710.20	8	7390	B2M	ENSG00000166710	567	106.318
ENSG00000176022.7	1	2804	B3GALT6	ENSG00000176022	126792	35.0255
ENSG00000149541.10	8	6858	B3GAT3	ENSG00000149541	26229	114.566
ENSG00000187676.8	2	132301	B3GLCT	ENSG00000187676	145173	1.48467
ENSG00000170340.11	1	28616	B3GNT2	ENSG00000170340	10678	3.43205
ENSG00000176597.12	2	45251	B3GNT5	ENSG00000176597	84002	4.34074
ENSG00000182272.12	1	12618	B4GALNT4	ENSG00000182272	338707	7.78344
ENSG00000086062.12	4	63274	B4GALT1	ENSG00000086062	2683	6.20865
ENSG00000117411.16	2	12227	B4GALT2	ENSG00000117411	8704	16.0647
ENSG00000158850.15	1	6658	B4GALT3	ENSG00000158850	8703	14.7509
ENSG00000121578.13	2	29214	B4GALT4	ENSG00000121578	8702	6.72359
ENSG00000158470.5	4	80933	B4GALT5	ENSG00000158470	9334	4.85396
ENSG00000118276.11	1	63589	B4GALT6	ENSG00000118276	9331	1.54447
ENSG00000027847.14	1	10198	B4GALT7	ENSG00000027847	11285	9.63046
ENSG00000174684.7	6	2255	B4GAT1	ENSG00000174684	11041	261.317
ENSG00000108641.17	3	43885	B9D1	ENSG00000108641	27077	6.71378
ENSG00000105393.16	3	13873	BABAM1	ENSG00000105393	29086	21.238
ENSG00000158019.20	3	448960	BABAM2	ENSG00000158019	9577	0.65626
ENSG00000182240.16	1	114729	BACE2	ENSG00000182240	25825	0.85603
ENSG00000156273.16	10	436680	BACH1	ENSG00000156273	571	2.24905
ENSG00000112182.15	2	370380	BACH2	ENSG00000112182	60468	0.530328
ENSG00000002330.13	1	14874	BAD	ENSG00000002330	572	6.6029
ENSG00000107262.24	1	16900	BAG1	ENSG00000107262	573	5.81133
ENSG00000112208.11	9	17507	BAG2	ENSG00000112208	9532	50.4886
ENSG00000151929.9	6	26449	BAG3	ENSG00000151929	9531	22.2794
ENSG00000156735.11	2	36768	BAG4	ENSG00000156735	9530	5.34223
ENSG00000166170.9	6	6287	BAG5	ENSG00000166170	9529	93.7281
ENSG00000204463.12	8	13677	BAG6	ENSG00000204463	7917	57.4462
ENSG00000266074.8	1	70857	BAHCC1	ENSG00000266074	57597	1.38605
ENSG00000140320.12	2	28515	BAHD1	ENSG00000140320	22893	6.88841
ENSG00000175866.15	1	82310	BAIAP2	ENSG00000175866	10458	1.19319
ENSG00000006453.14	7	109440	BAIAP2L1	ENSG00000006453	55971	6.2818
ENSG00000030110.13	3	7746	BAK1	ENSG00000030110	578	38.037
ENSG00000095739.11	2	5422	BAMBI	ENSG00000095739	25805	36.227
ENSG00000175334.8	12	1921	BANF1	ENSG00000175334	8815	613.502
ENSG00000172530.20	8	128074	BANP	ENSG00000172530	54971	6.13467
ENSG00000163930.10	1	9000	BAP1	ENSG00000163930	8314	10.9124
ENSG00000138376.11	6	84037	BARD1	ENSG00000138376	580	7.01202
ENSG00000176788.9	15	211245	BASP1	ENSG00000176788	10409	6.97376
ENSG00000123685.9	2	13423	BATF3	ENSG00000123685	55509	14.6333
ENSG00000087088.20	5	6983	BAX	ENSG00000087088	581	70.3218
ENSG00000198604.11	25	122916	BAZ1A	ENSG00000198604	11177	19.9753
ENSG00000009954.11	33	81887	BAZ1B	ENSG00000009954	9031	39.5787
ENSG00000076108.11	12	41220	BAZ2A	ENSG00000076108	11176	28.5914
ENSG00000123636.18	9	297590	BAZ2B	ENSG00000123636	29994	2.9702
ENSG00000105327.17	4	11944	BBC3	ENSG00000105327	27113	32.8906
ENSG00000214413.8	2	20473	BBIP1	ENSG00000214413	92482	9.59424
ENSG00000179941.9	1	3941	BBS10	ENSG00000179941	79738	24.9204
ENSG00000181004.10	1	12240	BBS12	ENSG00000181004	166379	8.02381
ENSG00000140463.14	2	52296	BBS4	ENSG00000140463	585	3.75598
ENSG00000138686.10	6	46158	BBS7	ENSG00000138686	55212	12.7663
ENSG00000122507.21	1	767623	BBS9	ENSG00000122507	27241	0.127942
ENSG00000114439.19	12	288403	BBX	ENSG00000114439	56987	4.08643
ENSG00000187244.12	1	12350	BCAM	ENSG00000187244	4059	7.95235
ENSG00000185825.17	38	24073	BCAP31	ENSG00000185825	10134	155.03
ENSG00000050820.17	1	39872	BCAR1	ENSG00000050820	9564	2.46317
ENSG00000116752.6	21	14072	BCAS2	ENSG00000116752	10286	146.563
ENSG00000141376.22	3	715385	BCAS3	ENSG00000141376	54828	0.411854
ENSG00000060982.15	5	139077	BCAT1	ENSG00000060982	586	3.53083
ENSG00000105552.15	2	15967	BCAT2	ENSG00000105552	587	12.3018
ENSG00000107949.17	12	30149	BCCIP	ENSG00000107949	56647	39.0904
ENSG00000114200.10	1	64558	BCHE	ENSG00000114200	590	1.52129
ENSG00000083123.15	2	239623	BCKDHB	ENSG00000083123	594	0.819717
ENSG00000103507.14	2	6684	BCKDK	ENSG00000103507	10295	29.387
ENSG00000142867.14	8	10856	BCL10	ENSG00000142867	8915	72.374
ENSG00000119866.22	6	103947	BCL11A	ENSG00000119866	53335	5.66894
ENSG00000127152.18	1	102910	BCL11B	ENSG00000127152	64919	0.954343
ENSG00000171552.13	1	59537	BCL2L1	ENSG00000171552	598	1.64959
ENSG00000126453.9	3	8774	BCL2L12	ENSG00000126453	83596	33.5804
ENSG00000099968.18	10	102000	BCL2L13	ENSG00000099968	23786	9.62858
ENSG00000110987.8	2	42622	BCL7A	ENSG00000110987	605	4.60849
ENSG00000106635.8	2	21334	BCL7B	ENSG00000106635	9275	9.20704
ENSG00000099385.11	1	61334	BCL7C	ENSG00000099385	9274	1.60126
ENSG00000116128.11	2	84715	BCL9	ENSG00000116128	607	2.31863
ENSG00000186174.12	1	31733	BCL9L	ENSG00000186174	283149	3.09493
ENSG00000029363.17	23	33224	BCLAF1	ENSG00000029363	9774	67.9889
ENSG00000183337.17	31	127514	BCOR	ENSG00000183337	54880	23.8762
ENSG00000085185.15	4	76976	BCORL1	ENSG00000085185	63035	5.10349
ENSG00000186716.21	3	138333	BCR	ENSG00000186716	613	2.12989
ENSG00000074582.14	5	4679	BCS1L	ENSG00000074582	617	104.949
ENSG00000164039.15	1	22278	BDH2	ENSG00000164039	56898	4.40845
ENSG00000145734.19	5	112169	BDP1	ENSG00000145734	55814	4.37783
ENSG00000126581.13	3	23216	BECN1	ENSG00000126581	8678	12.691
ENSG00000183092.16	2	50266	BEGAIN	ENSG00000183092	57596	3.90767
ENSG00000162373.13	1	49450	BEND5	ENSG00000162373	79656	1.98608
ENSG00000151917.18	1	72239	BEND6	ENSG00000151917	221336	1.35954
ENSG00000165626.17	3	90490	BEND7	ENSG00000165626	222389	3.25599
ENSG00000105829.13	3	41620	BET1	ENSG00000105829	10282	7.07915
ENSG00000133169.6	2	1520	BEX1	ENSG00000133169	55859	129.226
ENSG00000166681.14	25	1769	BEX3	ENSG00000166681	27018	1387.95
ENSG00000102409.10	5	2138	BEX4	ENSG00000102409	56271	229.681
ENSG00000180535.3	1	1552	BHLHA15	ENSG00000180535	168620	63.2806
ENSG00000134107.5	15	5886	BHLHE40	ENSG00000134107	8553	250.284
ENSG00000123095.6	2	5007	BHLHE41	ENSG00000123095	79365	39.2297
ENSG00000237452.2	1	31283	BHMG1	ENSG00000237452	388553	3.13945
ENSG00000132840.10	1	20302	BHMT2	ENSG00000132840	23743	4.83753
ENSG00000122870.12	7	318563	BICC1	ENSG00000122870	80114	2.15807
ENSG00000151746.14	4	276798	BICD1	ENSG00000151746	636	1.41925
ENSG00000185963.14	6	53470	BICD2	ENSG00000185963	23299	11.0206
ENSG00000063169.10	1	95081	BICRA	ENSG00000063169	29998	1.03292
ENSG00000015475.18	2	40632	BID	ENSG00000015475	637	4.83419
ENSG00000100290.3	1	18962	BIK	ENSG00000100290	638	5.17938
ENSG00000147439.13	2	48730	BIN3	ENSG00000147439	55909	4.03084
ENSG00000110330.8	3	31459	BIRC2	ENSG00000110330	329	9.36566
ENSG00000089685.15	18	11450	BIRC5	ENSG00000089685	332	154.394
ENSG00000115760.14	38	261871	BIRC6	ENSG00000115760	57448	14.2514
ENSG00000166619.15	1	35459	BLCAP	ENSG00000166619	10904	2.76972
ENSG00000197299.12	6	98820	BLM	ENSG00000197299	641	5.96305
ENSG00000108578.15	23	43853	BLMH	ENSG00000108578	642	51.5099
ENSG00000196072.12	3	13400	BLOC1S2	ENSG00000196072	282991	21.9876
ENSG00000104164.11	1	28731	BLOC1S6	ENSG00000104164	26258	3.41831
ENSG00000106605.11	9	48662	BLVRA	ENSG00000106605	644	18.1641
ENSG00000090013.11	2	17999	BLVRB	ENSG00000090013	645	10.913
ENSG00000117475.14	3	28570	BLZF1	ENSG00000117475	8548	10.3127
ENSG00000104081.14	1	21002	BMF	ENSG00000104081	90427	4.67629
ENSG00000168487.19	2	47186	BMP1	ENSG00000168487	649	4.16274
ENSG00000125845.7	6	12560	BMP2	ENSG00000125845	650	46.9163
ENSG00000138756.17	1	140030	BMP2K	ENSG00000138756	55589	0.70136
ENSG00000153162.9	3	155629	BMP6	ENSG00000153162	654	1.89318
ENSG00000101144.13	3	97888	BMP7	ENSG00000101144	655	3.00991
ENSG00000107779.13	3	176237	BMPR1A	ENSG00000107779	657	1.67181
ENSG00000204217.15	12	191424	BMPR2	ENSG00000204217	659	6.15669
ENSG00000165733.8	19	52142	BMS1	ENSG00000165733	9790	35.7872
ENSG00000164603.12	2	120728	BMT2	ENSG00000164603	154743	1.62699
ENSG00000173068.18	1	461340	BNC2	ENSG00000173068	54796	0.212883
ENSG00000140299.12	7	30388	BNIP2	ENSG00000140299	663	22.6234
ENSG00000104765.16	2	122582	BNIP3L	ENSG00000104765	665	1.60238
ENSG00000145919.11	1	9514	BOD1	ENSG00000145919	91272	10.3228
ENSG00000038219.13	11	58987	BOD1L1	ENSG00000038219	259282	18.3146
ENSG00000178096.9	1	12908	BOLA1	ENSG00000178096	51027	7.60857
ENSG00000169627.9	4	1374	BOLA2B	ENSG00000169627	654483	285.914
ENSG00000163170.12	2	12512	BOLA3	ENSG00000163170	388962	15.6988
ENSG00000261236.8	6	29393	BOP1	ENSG00000261236	23246	20.0479
ENSG00000136122.17	1	28449	BORA	ENSG00000136122	79866	3.45219
ENSG00000172331.12	1	33005	BPGM	ENSG00000172331	669	2.97565
ENSG00000137274.13	2	35204	BPHL	ENSG00000137274	670	5.57956
ENSG00000162813.18	4	32980	BPNT1	ENSG00000162813	10380	11.9116
ENSG00000171634.18	19	158875	BPTF	ENSG00000171634	2186	11.7452
ENSG00000089234.16	5	43810	BRAP	ENSG00000089234	8315	11.2088
ENSG00000106009.16	2	17884	BRAT1	ENSG00000106009	221927	10.9832
ENSG00000012048.23	23	125950	BRCA1	ENSG00000012048	672	17.9346
ENSG00000139618.15	9	85180	BRCA2	ENSG00000139618	675	10.3769
ENSG00000185515.14	4	51654	BRCC3	ENSG00000185515	79184	7.60533
ENSG00000100425.18	7	54229	BRD1	ENSG00000100425	23774	12.6774
ENSG00000204256.13	6	12911	BRD2	ENSG00000204256	6046	45.6408
ENSG00000169925.17	2	38230	BRD3	ENSG00000169925	8019	5.13793
ENSG00000141867.17	11	97026	BRD4	ENSG00000141867	23476	11.1344
ENSG00000166164.15	4	55447	BRD7	ENSG00000166164	29117	7.08507
ENSG00000112983.17	13	39220	BRD8	ENSG00000112983	10902	32.5535
ENSG00000028310.18	9	42510	BRD9	ENSG00000028310	65980	20.7928
ENSG00000185024.17	1	106303	BRF1	ENSG00000185024	2972	0.923882
ENSG00000164713.10	2	58062	BRI3	ENSG00000164713	25798	3.38299
ENSG00000198797.7	2	111464	BRINP2	ENSG00000198797	57795	1.76221
ENSG00000136492.9	8	184389	BRIP1	ENSG00000136492	83990	4.26106
ENSG00000113460.13	16	10319	BRIX1	ENSG00000113460	55299	152.281
ENSG00000254999.4	13	11515	BRK1	ENSG00000254999	55845	110.877
ENSG00000174744.14	4	7792	BRMS1	ENSG00000174744	25855	50.4166
ENSG00000100916.14	4	105987	BRMS1L	ENSG00000100916	84312	3.70655
ENSG00000162819.12	7	22643	BROX	ENSG00000162819	148362	30.3617
ENSG00000156983.16	5	16286	BRPF1	ENSG00000156983	7862	30.1521
ENSG00000096070.19	11	36046	BRPF3	ENSG00000096070	27154	29.9708
ENSG00000160469.17	2	30490	BRSK1	ENSG00000160469	84446	6.44221
ENSG00000185658.13	8	137383	BRWD1	ENSG00000185658	54014	5.71899
ENSG00000165288.11	2	140374	BRWD3	ENSG00000165288	254065	1.39928
ENSG00000168000.14	1	19570	BSCL2	ENSG00000168000	26580	5.01847
ENSG00000160058.18	3	29628	BSDC1	ENSG00000160058	55108	9.94446
ENSG00000172270.20	65	12216	BSG	ENSG00000172270	682	522.572
ENSG00000164061.5	1	117072	BSN	ENSG00000164061	8927	0.838898
ENSG00000119411.11	1	21692	BSPRY	ENSG00000119411	54836	4.52754
ENSG00000130303.13	1	2691	BST2	ENSG00000130303	684	36.4963
ENSG00000095564.14	8	106555	BTAF1	ENSG00000095564	9044	7.37358
ENSG00000064726.10	8	50829	BTBD1	ENSG00000064726	53339	15.4575
ENSG00000148925.10	1	75296	BTBD10	ENSG00000148925	84280	1.30434
ENSG00000151136.15	2	341221	BTBD11	ENSG00000151136	121551	0.575647
ENSG00000133243.10	1	49443	BTBD2	ENSG00000133243	55643	1.98636
ENSG00000132640.15	4	35886	BTBD3	ENSG00000132640	22903	10.9471
ENSG00000184887.13	1	2603	BTBD6	ENSG00000184887	90135	37.7301
ENSG00000183826.18	3	471697	BTBD9	ENSG00000183826	114781	0.624626
ENSG00000169814.15	3	120970	BTD	ENSG00000169814	686	2.4356
ENSG00000145741.15	45	7227	BTF3	ENSG00000145741	689	611.528
ENSG00000134717.18	8	34517	BTF3L4	ENSG00000134717	91408	22.7625
ENSG00000133639.6	5	5568	BTG1	ENSG00000133639	694	88.1928
ENSG00000159388.6	2	4111	BTG2	ENSG00000159388	7832	47.7798
ENSG00000154640.14	10	19294	BTG3	ENSG00000154640	10950	50.9026
ENSG00000010671.15	2	41349	BTK	ENSG00000010671	695	4.75037
ENSG00000112763.17	5	18717	BTN2A1	ENSG00000112763	11120	26.2359
ENSG00000124508.17	3	11778	BTN2A2	ENSG00000124508	10385	25.0157
ENSG00000026950.17	4	12971	BTN3A1	ENSG00000026950	11119	30.2865
ENSG00000186470.14	2	13161	BTN3A2	ENSG00000186470	11118	14.9246
ENSG00000111801.16	2	12943	BTN3A3	ENSG00000111801	10384	15.176
ENSG00000166167.18	3	203288	BTRC	ENSG00000166167	8945	1.44934
ENSG00000169679.15	34	40535	BUB1	ENSG00000169679	699	82.3779
ENSG00000156970.12	24	60113	BUB1B	ENSG00000156970	701	39.2107
ENSG00000154473.18	21	16065	BUB3	ENSG00000154473	9184	128.381
ENSG00000071462.11	9	22136	BUD23	ENSG00000071462	114049	39.9306
ENSG00000106245.11	3	10975	BUD31	ENSG00000106245	8896	26.846
ENSG00000112276.14	7	40335	BVES	ENSG00000112276	11149	17.0443
ENSG00000112578.10	11	11547	BYSL	ENSG00000112578	705	93.559
ENSG00000082153.18	24	16744	BZW1	ENSG00000082153	9689	140.771
ENSG00000136261.15	10	60392	BZW2	ENSG00000136261	28969	16.2623
ENSG00000137720.8	2	7040	C11orf1	ENSG00000137720	64776	27.901
ENSG00000171067.11	6	10663	C11orf24	ENSG00000171067	53838	55.2629
ENSG00000149179.13	2	227696	C11orf49	ENSG00000149179	79096	0.862654
ENSG00000110696.10	42	145208	C11orf58	ENSG00000110696	10944	28.4067
ENSG00000166352.16	9	64797	C11orf74	ENSG00000166352	119710	13.6411
ENSG00000188070.9	1	8883	C11orf95	ENSG00000188070	65998	11.0561
ENSG00000139637.14	7	7482	C12orf10	ENSG00000139637	60314	91.8846
ENSG00000133641.18	4	16314	C12orf29	ENSG00000133641	91298	24.0803
ENSG00000047621.12	4	50773	C12orf4	ENSG00000047621	57102	7.7373
ENSG00000157895.11	3	16016	C12orf43	ENSG00000157895	64897	18.3963
ENSG00000151131.11	7	87881	C12orf45	ENSG00000151131	121053	7.82285
ENSG00000130921.8	1	24524	C12orf65	ENSG00000130921	91574	4.00471
ENSG00000204954.10	2	24945	C12orf73	ENSG00000204954	728568	7.87424
ENSG00000235162.8	4	160807	C12orf75	ENSG00000235162	387882	2.44297
ENSG00000179933.6	4	4951	C14orf119	ENSG00000179933	55017	79.3468
ENSG00000167173.19	2	16526	C15orf39	ENSG00000167173	56905	11.8857
ENSG00000169609.14	3	23200	C15orf40	ENSG00000169609	123207	12.6998
ENSG00000186073.14	3	230622	C15orf41	ENSG00000186073	84529	1.27756
ENSG00000189227.6	3	9015	C15orf61	ENSG00000189227	145853	32.6827
ENSG00000140688.17	1	19838	C16orf58	ENSG00000140688	64755	4.95067
ENSG00000125149.12	1	38603	C16orf70	ENSG00000125149	80262	2.54414
ENSG00000182831.12	4	29991	C16orf72	ENSG00000182831	29035	13.0988
ENSG00000155330.10	3	34577	C16orf87	ENSG00000155330	388272	8.52111
ENSG00000174109.5	1	1004	C16orf91	ENSG00000174109	283951	97.8202
ENSG00000256806.6	1	41440	C17orf100	ENSG00000256806	388327	2.36997
ENSG00000141371.13	1	38997	C17orf64	ENSG00000141371	124773	2.51844
ENSG00000108666.10	2	25458	C17orf75	ENSG00000108666	64149	7.71557
ENSG00000141219.15	4	16714	C17orf80	ENSG00000141219	55028	23.504
ENSG00000141428.17	3	6661	C18orf21	ENSG00000141428	83608	44.2328
ENSG00000152242.11	8	93439	C18orf25	ENSG00000152242	147339	8.40861
ENSG00000105072.9	2	24958	C19orf44	ENSG00000105072	84167	7.87014
ENSG00000160392.13	3	28991	C19orf47	ENSG00000160392	126526	10.163
ENSG00000167747.14	3	7225	C19orf48	ENSG00000167747	84798	40.7798
ENSG00000104979.9	9	4317	C19orf53	ENSG00000104979	28974	204.749
ENSG00000188493.15	3	10697	C19orf54	ENSG00000188493	284325	27.5436
ENSG00000197223.11	3	69818	C1D	ENSG00000197223	10438	4.22004
ENSG00000106392.11	3	91682	C1GALT1	ENSG00000106392	56913	3.21366
ENSG00000171155.8	4	4380	C1GALT1C1	ENSG00000171155	29071	89.6908
ENSG00000116922.14	2	10679	C1orf109	ENSG00000116922	54955	18.3934
ENSG00000000460.17	4	192073	C1orf112	ENSG00000000460	55732	2.04529
ENSG00000197982.14	1	2475	C1orf122	ENSG00000197982	127687	39.6814
ENSG00000143633.13	12	17424	C1orf131	ENSG00000143633	128061	67.6388
ENSG00000131591.17	1	34543	C1orf159	ENSG00000131591	54991	2.84317
ENSG00000198912.11	7	11168	C1orf174	ENSG00000198912	339448	61.558
ENSG00000119280.17	2	32470	C1orf198	ENSG00000119280	84886	6.04937
ENSG00000116667.14	1	241990	C1orf21	ENSG00000116667	81563	0.405849
ENSG00000143793.13	2	4685	C1orf35	ENSG00000143793	79169	41.9259
ENSG00000143612.20	6	13941	C1orf43	ENSG00000143612	25912	42.2688
ENSG00000162642.14	2	9719	C1orf52	ENSG00000162642	148423	20.2102
ENSG00000143443.10	1	4235	C1orf56	ENSG00000143443	54964	23.1904
ENSG00000162757.4	1	5351	C1orf74	ENSG00000162757	148304	18.3539
ENSG00000108561.8	86	16053	C1QBP	ENSG00000108561	708	526.144
ENSG00000131094.4	1	8610	C1QL1	ENSG00000131094	10882	11.4067
ENSG00000186897.5	1	4779	C1QL4	ENSG00000186897	338761	20.5506
ENSG00000145861.9	2	22887	C1QTNF2	ENSG00000145861	114898	8.58229
ENSG00000088854.12	2	158320	C20orf194	ENSG00000088854	25943	1.24067
ENSG00000101220.17	9	14879	C20orf27	ENSG00000101220	54976	59.4061
ENSG00000160298.17	1	23694	C21orf58	ENSG00000160298	54058	4.14499
ENSG00000154642.11	5	30412	C21orf91	ENSG00000154642	54149	16.1468
ENSG00000242259.8	1	96864	C22orf39	ENSG00000242259	128977	1.01391
ENSG00000172375.13	1	16346	C2CD2L	ENSG00000172375	9854	6.00829
ENSG00000168014.16	8	158496	C2CD3	ENSG00000168014	26005	4.95717
ENSG00000111731.12	4	95963	C2CD5	ENSG00000111731	9847	4.09372
ENSG00000135974.10	7	11679	C2orf49	ENSG00000135974	79074	58.8647
ENSG00000168887.11	1	6812	C2orf68	ENSG00000168887	388969	14.4174
ENSG00000178074.6	5	44642	C2orf69	ENSG00000178074	205327	10.9999
ENSG00000186132.15	1	64609	C2orf76	ENSG00000186132	130355	1.52009
ENSG00000125730.17	1	52858	C3	ENSG00000125730	718	1.85802
ENSG00000114405.10	3	17240	C3orf14	ENSG00000114405	57415	17.0902
ENSG00000179021.10	9	18770	C3orf38	ENSG00000179021	285237	47.0913
ENSG00000114529.12	1	44669	C3orf52	ENSG00000114529	79669	2.19865
ENSG00000187068.3	1	76222	C3orf70	ENSG00000187068	285382	1.28849
ENSG00000154274.15	1	169570	C4orf19	ENSG00000154274	55286	0.57918
ENSG00000164096.13	5	8026	C4orf3	ENSG00000164096	401152	61.1833
ENSG00000151470.13	4	23323	C4orf33	ENSG00000151470	132321	16.8437
ENSG00000205208.5	1	5580	C4orf46	ENSG00000205208	201725	17.6006
ENSG00000243449.6	2	1977	C4orf48	ENSG00000243449	401115	99.354
ENSG00000248713.1	1	18119	C4orf54	ENSG00000248713	285556	5.42036
ENSG00000113583.8	7	13164	C5orf15	ENSG00000113583	56951	52.2243
ENSG00000082213.18	3	22766	C5orf22	ENSG00000082213	55322	12.9419
ENSG00000181904.9	3	14055	C5orf24	ENSG00000181904	134553	20.963
ENSG00000181751.10	4	19897	C5orf30	ENSG00000181751	90355	19.744
ENSG00000172244.9	4	28439	C5orf34	ENSG00000172244	375444	13.8136
ENSG00000205765.9	2	17448	C5orf51	ENSG00000205765	285636	11.2576
ENSG00000185127.6	4	2666	C6orf120	ENSG00000185127	387263	147.354
ENSG00000204564.12	1	6171	C6orf136	ENSG00000204564	221545	15.915
ENSG00000221821.4	1	556	C6orf226	ENSG00000221821	441150	176.639
ENSG00000198663.16	7	57094	C6orf89	ENSG00000198663	221477	12.0412
ENSG00000146576.13	2	18705	C7orf26	ENSG00000146576	79034	10.5011
ENSG00000146540.15	8	141274	C7orf50	ENSG00000146540	84310	5.56147
ENSG00000182307.14	4	14220	C8orf33	ENSG00000182307	65265	27.6263
ENSG00000189376.12	1	21410	C8orf76	ENSG00000189376	84933	4.58718
ENSG00000213563.7	1	3399	C8orf82	ENSG00000213563	414919	28.8942
ENSG00000253250.3	1	26767	C8orf88	ENSG00000253250	100127983	3.66913
ENSG00000171159.5	2	3659	C9orf16	ENSG00000171159	79095	53.6821
ENSG00000135045.7	2	6329	C9orf40	ENSG00000135045	55071	31.0354
ENSG00000165118.15	3	18675	C9orf64	ENSG00000165118	84267	15.7769
ENSG00000147894.17	1	38226	C9orf72	ENSG00000147894	203228	2.56923
ENSG00000136819.15	8	8573	C9orf78	ENSG00000136819	51759	91.6472
ENSG00000155621.15	1	74544	C9orf85	ENSG00000155621	138241	1.3175
ENSG00000063180.9	1	8241	CA11	ENSG00000063180	770	11.9174
ENSG00000185015.8	2	63486	CA13	ENSG00000185015	377677	3.09396
ENSG00000104267.10	6	17525	CA2	ENSG00000104267	760	33.6245
ENSG00000169239.13	2	99581	CA5B	ENSG00000169239	11238	1.97249
ENSG00000178538.10	3	95988	CA8	ENSG00000178538	767	3.06949
ENSG00000120159.13	4	52118	CAAP1	ENSG00000120159	79886	7.53762
ENSG00000135932.11	16	108233	CAB39	ENSG00000135932	51719	14.5185
ENSG00000102547.19	1	135414	CAB39L	ENSG00000102547	81617	0.725268
ENSG00000099991.18	8	167436	CABIN1	ENSG00000099991	23523	4.69249
ENSG00000134508.12	2	125903	CABLES1	ENSG00000134508	91768	1.56011
ENSG00000160325.14	1	10883	CACFD1	ENSG00000160325	11094	9.0243
ENSG00000158966.16	11	222929	CACHD1	ENSG00000158966	57685	4.84605
ENSG00000153956.16	6	497333	CACNA2D1	ENSG00000153956	781	1.18486
ENSG00000007402.11	1	141445	CACNA2D2	ENSG00000007402	9254	0.694344
ENSG00000157445.15	1	952010	CACNA2D3	ENSG00000157445	55799	0.103162
ENSG00000067191.16	1	24250	CACNB1	ENSG00000067191	782	4.04996
ENSG00000142408.4	1	27175	CACNG8	ENSG00000142408	59283	3.61404
ENSG00000105298.14	1	16170	CACTIN	ENSG00000105298	58509	6.07368
ENSG00000151893.15	5	81082	CACUL1	ENSG00000151893	143384	6.05631
ENSG00000116161.18	20	12864	CACYBP	ENSG00000116161	27101	152.692
ENSG00000084774.14	26	26574	CAD	ENSG00000084774	790	96.0901
ENSG00000182985.17	40	335739	CADM1	ENSG00000182985	23705	11.7009
ENSG00000105767.3	4	17482	CADM4	ENSG00000105767	199731	22.4714
ENSG00000081803.16	4	568348	CADPS2	ENSG00000081803	93664	0.691207
ENSG00000012822.16	2	19228	CALCOCO1	ENSG00000012822	57658	10.2155
ENSG00000136436.14	8	35534	CALCOCO2	ENSG00000136436	10241	22.111
ENSG00000122786.20	16	226477	CALD1	ENSG00000122786	800	6.93838
ENSG00000198668.12	28	11766	CALM1	ENSG00000198668	801	233.718
ENSG00000143933.18	65	16838	CALM2	ENSG00000143933	805	379.127
ENSG00000160014.17	17	9708	CALM3	ENSG00000160014	808	171.981
ENSG00000179218.13	153	5911	CALR	ENSG00000179218	811	2542.1
ENSG00000128595.17	54	34108	CALU	ENSG00000128595	813	155.489
ENSG00000145349.17	3	310895	CAMK2D	ENSG00000145349	817	0.947697
ENSG00000152495.11	2	271233	CAMK4	ENSG00000152495	814	0.724185
ENSG00000110931.19	2	60633	CAMKK2	ENSG00000110931	10645	3.23954
ENSG00000143919.15	3	410645	CAMKMT	ENSG00000143919	79823	0.717492
ENSG00000164615.5	4	13609	CAMLG	ENSG00000164615	819	28.8666
ENSG00000130559.19	4	99059	CAMSAP1	ENSG00000130559	157922	3.96578
ENSG00000118200.14	6	121146	CAMSAP2	ENSG00000118200	23271	4.86412
ENSG00000076826.9	3	22402	CAMSAP3	ENSG00000076826	57662	13.1521
ENSG00000171735.19	3	984252	CAMTA1	ENSG00000171735	23261	0.299349
ENSG00000108509.21	2	19683	CAMTA2	ENSG00000108509	23125	9.97932
ENSG00000111530.13	62	50595	CAND1	ENSG00000111530	55832	120.35
ENSG00000171302.17	4	18151	CANT1	ENSG00000171302	124583	21.6432
ENSG00000127022.15	48	53013	CANX	ENSG00000127022	821	88.9244
ENSG00000131236.17	32	32416	CAP1	ENSG00000131236	10487	96.9511
ENSG00000112186.12	3	164285	CAP2	ENSG00000112186	10486	1.79343
ENSG00000014216.15	5	31440	CAPN1	ENSG00000014216	823	15.6189
ENSG00000142330.20	2	30971	CAPN10	ENSG00000142330	11132	6.34216
ENSG00000162909.18	15	74425	CAPN2	ENSG00000162909	824	19.794
ENSG00000131375.10	7	46764	CAPN7	ENSG00000131375	23473	14.7011
ENSG00000126247.11	14	10400	CAPNS1	ENSG00000126247	826	132.208
ENSG00000135387.21	99	50879	CAPRIN1	ENSG00000135387	4076	191.099
ENSG00000110888.17	2	45399	CAPRIN2	ENSG00000110888	65981	4.32659
ENSG00000116489.13	23	51811	CAPZA1	ENSG00000116489	829	43.5982
ENSG00000198898.14	35	110979	CAPZA2	ENSG00000198898	830	30.9734
ENSG00000077549.18	16	146764	CAPZB	ENSG00000077549	832	10.7069
ENSG00000100065.15	3	29180	CARD10	ENSG00000100065	29775	10.0971
ENSG00000132357.14	1	18867	CARD6	ENSG00000132357	84674	5.20546
ENSG00000105483.18	1	75176	CARD8	ENSG00000105483	22900	1.30642
ENSG00000153048.11	3	16070	CARHSP1	ENSG00000153048	23589	18.3344
ENSG00000142453.11	3	51557	CARM1	ENSG00000142453	10498	5.71473
ENSG00000079691.18	3	341452	CARMIL1	ENSG00000079691	55604	0.862887
ENSG00000159753.14	1	12581	CARMIL2	ENSG00000159753	146206	7.80633
ENSG00000156017.13	5	47633	CARNMT1	ENSG00000156017	138199	10.3092
ENSG00000110619.17	8	56691	CARS1	ENSG00000110619	833	13.8592
ENSG00000134905.17	8	72191	CARS2	ENSG00000134905	79587	10.8835
ENSG00000118307.19	1	86873	CASC1	ENSG00000118307	55259	1.13052
ENSG00000108349.17	7	31853	CASC3	ENSG00000108349	22794	21.5829
ENSG00000166734.20	5	127039	CASC4	ENSG00000166734	113201	3.86541
ENSG00000147044.21	11	408711	CASK	ENSG00000147044	8573	2.64325
ENSG00000003400.15	1	46508	CASP10	ENSG00000003400	843	2.11171
ENSG00000106144.20	5	19481	CASP2	ENSG00000106144	835	25.207
ENSG00000164305.19	7	21813	CASP3	ENSG00000164305	836	31.517
ENSG00000196954.14	1	26500	CASP4	ENSG00000196954	837	3.70609
ENSG00000138794.10	1	14961	CASP6	ENSG00000138794	839	6.5645
ENSG00000165806.20	9	51745	CASP7	ENSG00000165806	840	17.0819
ENSG00000064012.22	1	54268	CASP8	ENSG00000064012	841	1.80975
ENSG00000118412.12	4	44542	CASP8AP2	ENSG00000118412	9994	8.81967
ENSG00000132906.18	4	35702	CASP9	ENSG00000132906	842	11.0035
ENSG00000153113.23	24	254328	CAST	ENSG00000153113	831	9.26786
ENSG00000239521.8	2	71579	CASTOR3	ENSG00000239521	352954	2.74414
ENSG00000121691.7	4	33126	CAT	ENSG00000121691	847	11.8591
ENSG00000105974.12	5	36183	CAV1	ENSG00000105974	857	13.5715
ENSG00000105971.15	2	221161	CAV2	ENSG00000105971	858	0.888145
ENSG00000177469.13	22	20807	CAVIN1	ENSG00000177469	284119	103.843
ENSG00000078699.21	1	159961	CBFA2T2	ENSG00000078699	9139	0.613971
ENSG00000067955.15	5	72074	CBFB	ENSG00000067955	865	6.81324
ENSG00000110395.7	2	107628	CBL	ENSG00000110395	867	1.82502
ENSG00000114423.22	1	214091	CBLB	ENSG00000114423	868	0.458737
ENSG00000105879.12	3	17718	CBLL1	ENSG00000105879	79872	16.6291
ENSG00000159228.13	8	3225	CBR1	ENSG00000159228	873	243.625
ENSG00000159231.6	2	11483	CBR3	ENSG00000159231	874	17.1055
ENSG00000145439.12	3	146505	CBR4	ENSG00000145439	84869	2.01109
ENSG00000160200.17	2	23752	CBS	ENSG00000160200	875	8.26974
ENSG00000274276.4	3	23171	CBSL	ENSG00000274276	102724560	12.7157
ENSG00000172785.18	3	58109	CBWD1	ENSG00000172785	55871	5.07037
ENSG00000136682.15	4	58513	CBWD2	ENSG00000136682	150472	6.71382
ENSG00000196873.15	3	68012	CBWD3	ENSG00000196873	445571	4.33209
ENSG00000147996.16	1	65236	CBWD5	ENSG00000147996	220869	1.50548
ENSG00000215126.10	1	67955	CBWD6	ENSG00000215126	644019	1.44524
ENSG00000108468.15	8	31426	CBX1	ENSG00000108468	10951	25.0013
ENSG00000122565.19	30	12445	CBX3	ENSG00000122565	11335	236.749
ENSG00000141582.15	4	6284	CBX4	ENSG00000141582	8535	62.5153
ENSG00000094916.16	21	49191	CBX5	ENSG00000094916	23468	41.9272
ENSG00000183741.12	4	10827	CBX6	ENSG00000183741	23466	36.2839
ENSG00000100211.10	1	17218	CBY1	ENSG00000100211	25776	5.704
ENSG00000132024.17	1	24678	CC2D1A	ENSG00000132024	54862	3.97972
ENSG00000154222.14	2	20470	CC2D1B	ENSG00000154222	200014	9.59565
ENSG00000048342.16	1	131692	CC2D2A	ENSG00000048342	57545	0.745766
ENSG00000060339.14	14	71365	CCAR1	ENSG00000060339	55749	19.2666
ENSG00000158941.16	5	16882	CCAR2	ENSG00000158941	57805	29.0876
ENSG00000183287.14	1	266723	CCBE1	ENSG00000183287	147372	0.368215
ENSG00000135736.6	1	24390	CCDC102A	ENSG00000135736	92922	4.02671
ENSG00000150636.17	1	339980	CCDC102B	ENSG00000150636	79839	0.288874
ENSG00000173581.8	6	12099	CCDC106	ENSG00000173581	29903	48.7039
ENSG00000168491.10	2	26570	CCDC110	ENSG00000168491	256309	7.39266
ENSG00000164221.13	3	29503	CCDC112	ENSG00000164221	153733	9.98659
ENSG00000136710.10	2	4766	CCDC115	ENSG00000136710	84317	41.2134
ENSG00000159873.10	9	16627	CCDC117	ENSG00000159873	150275	53.1607
ENSG00000160799.11	7	60284	CCDC12	ENSG00000160799	151903	11.404
ENSG00000147144.13	1	16285	CCDC120	ENSG00000147144	90060	6.03079
ENSG00000151773.13	1	55831	CCDC122	ENSG00000151773	160857	1.75908
ENSG00000007080.11	9	10976	CCDC124	ENSG00000007080	115098	80.5305
ENSG00000183323.13	1	52634	CCDC125	ENSG00000183323	202243	1.86593
ENSG00000169193.12	3	47326	CCDC126	ENSG00000169193	90693	6.22564
ENSG00000164366.4	3	21285	CCDC127	ENSG00000164366	133957	13.8423
ENSG00000104957.14	2	31536	CCDC130	ENSG00000104957	81576	6.22853
ENSG00000100147.13	4	25620	CCDC134	ENSG00000100147	79879	15.3336
ENSG00000128596.17	1	31375	CCDC136	ENSG00000128596	64753	3.13025
ENSG00000185298.13	6	7167	CCDC137	ENSG00000185298	339230	82.2197
ENSG00000163006.12	3	98720	CCDC138	ENSG00000163006	165055	2.98455
ENSG00000175455.15	3	64103	CCDC14	ENSG00000175455	64770	4.59627
ENSG00000153237.18	1	285680	CCDC148	ENSG00000153237	130940	0.343781
ENSG00000149548.15	1	87368	CCDC15	ENSG00000149548	80071	1.12411
ENSG00000198937.9	2	16955	CCDC167	ENSG00000198937	154467	11.585
ENSG00000154479.13	1	48980	CCDC173	ENSG00000154479	129881	2.00513
ENSG00000122483.17	7	98811	CCDC18	ENSG00000122483	343099	6.95753
ENSG00000117477.12	1	65799	CCDC181	ENSG00000117477	57821	1.4926
ENSG00000165813.20	8	53370	CCDC186	ENSG00000165813	55088	14.7216
ENSG00000101997.13	3	15050	CCDC22	ENSG00000101997	28952	19.577
ENSG00000147419.18	1	39337	CCDC25	ENSG00000147419	55246	2.49667
ENSG00000024862.17	3	19810	CCDC28A	ENSG00000024862	25901	14.873
ENSG00000160050.14	1	5001	CCDC28B	ENSG00000160050	79140	19.6384
ENSG00000128891.15	1	36374	CCDC32	ENSG00000128891	90416	2.70005
ENSG00000141519.15	1	63981	CCDC40	ENSG00000141519	55036	1.53501
ENSG00000180329.14	8	16710	CCDC43	ENSG00000180329	124808	47.0193
ENSG00000108588.14	40	31096	CCDC47	ENSG00000108588	57003	126.333
ENSG00000152492.15	11	69574	CCDC50	ENSG00000152492	152137	15.5277
ENSG00000164051.14	5	8292	CCDC51	ENSG00000164051	79714	59.2206
ENSG00000160124.9	2	23640	CCDC58	ENSG00000160124	131076	8.30892
ENSG00000133773.12	13	135124	CCDC59	ENSG00000133773	29080	9.44872
ENSG00000108091.11	7	117809	CCDC6	ENSG00000108091	8030	5.83555
ENSG00000180376.17	3	64676	CCDC66	ENSG00000180376	285331	4.55554
ENSG00000177352.10	1	3796	CCDC71	ENSG00000177352	64925	25.8724
ENSG00000253276.3	2	6798	CCDC71L	ENSG00000253276	168455	28.8942
ENSG00000120647.10	4	53369	CCDC77	ENSG00000120647	84318	7.36094
ENSG00000149231.14	2	37187	CCDC82	ENSG00000149231	79780	5.28203
ENSG00000205476.9	3	104017	CCDC85C	ENSG00000205476	317762	2.83256
ENSG00000110104.13	10	8968	CCDC86	ENSG00000110104	79080	109.513
ENSG00000115355.17	9	132053	CCDC88A	ENSG00000115355	55704	6.69355
ENSG00000015133.19	1	146521	CCDC88C	ENSG00000015133	440193	0.670289
ENSG00000137500.9	1	27310	CCDC90B	ENSG00000137500	60492	3.59617
ENSG00000123106.10	1	448262	CCDC91	ENSG00000123106	55297	0.219094
ENSG00000125633.11	2	98655	CCDC93	ENSG00000125633	54520	1.99101
ENSG00000142039.4	2	14701	CCDC97	ENSG00000142039	90324	13.3612
ENSG00000110148.10	1	12321	CCKBR	ENSG00000110148	887	7.97106
ENSG00000108691.9	2	1985	CCL2	ENSG00000108691	6347	98.9536
ENSG00000136280.16	2	76994	CCM2	ENSG00000136280	83605	2.55115
ENSG00000142871.17	42	3189	CCN1	ENSG00000142871	3491	1293.47
ENSG00000118523.6	34	3196	CCN2	ENSG00000118523	1490	1044.8
ENSG00000136999.5	1	7988	CCN3	ENSG00000136999	4856	12.2949
ENSG00000133101.10	1	11350	CCNA1	ENSG00000133101	8900	8.65299
ENSG00000145386.10	32	7489	CCNA2	ENSG00000145386	890	419.651
ENSG00000134057.15	55	11110	CCNB1	ENSG00000134057	891	486.195
ENSG00000100814.18	4	21944	CCNB1IP1	ENSG00000100814	57820	17.9022
ENSG00000157456.8	12	19919	CCNB2	ENSG00000157456	9133	59.1665
ENSG00000112237.13	8	26438	CCNC	ENSG00000112237	892	29.7183
ENSG00000110092.4	7	13318	CCND1	ENSG00000110092	595	51.6204
ENSG00000118971.8	1	31591	CCND2	ENSG00000118971	894	3.10884
ENSG00000112576.12	7	115424	CCND3	ENSG00000112576	896	5.95613
ENSG00000166946.14	5	12059	CCNDBP1	ENSG00000166946	23582	40.7212
ENSG00000105173.14	6	12321	CCNE1	ENSG00000105173	898	47.8264
ENSG00000175305.17	6	16908	CCNE2	ENSG00000175305	9134	34.8515
ENSG00000162063.13	4	29460	CCNF	ENSG00000162063	899	13.3349
ENSG00000113328.19	22	8582	CCNG1	ENSG00000113328	900	251.766
ENSG00000138764.15	1	276181	CCNG2	ENSG00000138764	901	0.355605
ENSG00000134480.15	4	94514	CCNH	ENSG00000134480	902	4.15648
ENSG00000118816.10	6	28834	CCNI	ENSG00000118816	10983	20.4366
ENSG00000107443.16	1	17476	CCNJ	ENSG00000107443	54619	5.61979
ENSG00000090061.17	1	53875	CCNK	ENSG00000090061	8812	1.82295
ENSG00000163660.11	3	14252	CCNL1	ENSG00000163660	57018	20.6732
ENSG00000221978.12	3	13624	CCNL2	ENSG00000221978	81669	21.6261
ENSG00000262919.8	1	12120	CCNQ	ENSG00000262919	92002	8.10326
ENSG00000129315.11	9	28540	CCNT1	ENSG00000129315	904	30.9707
ENSG00000082258.13	4	41107	CCNT2	ENSG00000082258	905	9.55667
ENSG00000163249.12	3	50299	CCNYL1	ENSG00000163249	151195	5.85766
ENSG00000103540.16	5	29597	CCP110	ENSG00000103540	9738	16.5915
ENSG00000173992.9	1	12866	CCS	ENSG00000173992	9973	7.63341
ENSG00000154429.11	5	22283	CCSAP	ENSG00000154429	126731	22.0373
ENSG00000107771.17	5	189935	CCSER2	ENSG00000107771	54462	2.5854
ENSG00000166226.13	106	16144	CCT2	ENSG00000166226	10576	644.847
ENSG00000163468.15	89	58905	CCT3	ENSG00000163468	7203	148.388
ENSG00000115484.15	141	20586	CCT4	ENSG00000115484	10575	672.681
ENSG00000150753.12	111	16460	CCT5	ENSG00000150753	22948	662.301
ENSG00000146731.11	85	12304	CCT6A	ENSG00000146731	908	678.477
ENSG00000135624.16	112	19601	CCT7	ENSG00000135624	10574	561.18
ENSG00000156261.13	100	17992	CCT8	ENSG00000156261	10694	545.862
ENSG00000122674.12	4	27825	CCZ1	ENSG00000122674	51622	14.1185
ENSG00000146574.15	6	32636	CCZ1B	ENSG00000146574	221960	18.0558
ENSG00000156535.15	12	132531	CD109	ENSG00000156535	135228	8.89254
ENSG00000177697.19	20	6944	CD151	ENSG00000177697	977	282.867
ENSG00000135535.17	33	15953	CD164	ENSG00000135535	8763	203.158
ENSG00000272398.6	1	5796	CD24	ENSG00000272398	100133941	16.9447
ENSG00000103855.18	10	30548	CD276	ENSG00000103855	80381	32.1499
ENSG00000198087.7	23	149474	CD2AP	ENSG00000198087	23607	15.1121
ENSG00000169217.9	11	4535	CD2BP2	ENSG00000169217	10421	238.22
ENSG00000167775.11	5	6231	CD320	ENSG00000167775	51293	78.8088
ENSG00000104894.12	1	8164	CD37	ENSG00000104894	951	12.0298
ENSG00000026508.19	33	93532	CD44	ENSG00000026508	960	34.651
ENSG00000117335.19	25	43456	CD46	ENSG00000117335	4179	56.5005
ENSG00000196776.16	11	48771	CD47	ENSG00000196776	961	22.151
ENSG00000196352.15	9	65428	CD55	ENSG00000196352	1604	13.5096
ENSG00000116815.16	2	56505	CD58	ENSG00000116815	965	3.4762
ENSG00000135404.11	33	4384	CD63	ENSG00000135404	967	739.274
ENSG00000110651.11	23	21242	CD81	ENSG00000110651	975	106.34
ENSG00000010278.14	9	38556	CD9	ENSG00000010278	928	22.9252
ENSG00000002586.20	10	50122	CD99	ENSG00000002586	4267	19.5945
ENSG00000002586.20_PAR_Y	8	50122	CD99	ENSG00000002586	4267	15.6756
ENSG00000102181.21	1	132480	CD99L2	ENSG00000102181	83692	0.741331
ENSG00000151465.14	22	54624	CDC123	ENSG00000151465	8872	39.555
ENSG00000079335.20	1	175276	CDC14A	ENSG00000079335	8556	0.560325
ENSG00000218305.4	1	7689	CDC14C	ENSG00000218305	168448	12.773
ENSG00000130177.16	6	37836	CDC16	ENSG00000130177	8881	15.5743
ENSG00000117399.14	24	4222	CDC20	ENSG00000117399	991	558.284
ENSG00000094880.11	9	25693	CDC23	ENSG00000094880	8697	34.4025
ENSG00000164045.12	5	31271	CDC25A	ENSG00000164045	993	15.7033
ENSG00000101224.17	12	19349	CDC25B	ENSG00000101224	994	60.9095
ENSG00000158402.20	6	53090	CDC25C	ENSG00000158402	995	11.0994
ENSG00000176386.9	1	19737	CDC26	ENSG00000176386	246184	4.97601
ENSG00000004897.12	8	71719	CDC27	ENSG00000004897	996	10.9551
ENSG00000099804.9	9	10332	CDC34	ENSG00000099804	997	85.5501
ENSG00000105401.9	18	28988	CDC37	ENSG00000105401	11140	60.9841
ENSG00000106993.12	5	28840	CDC37L1	ENSG00000106993	55664	17.027
ENSG00000168438.15	6	74134	CDC40	ENSG00000168438	51362	7.9487
ENSG00000070831.17	11	75849	CDC42	ENSG00000070831	998	14.2431
ENSG00000143776.18	14	328609	CDC42BPA	ENSG00000143776	8476	4.18418
ENSG00000198752.11	6	125169	CDC42BPB	ENSG00000198752	9578	4.70779
ENSG00000171219.9	1	21601	CDC42BPG	ENSG00000171219	55561	4.54662
ENSG00000128283.7	4	8925	CDC42EP1	ENSG00000128283	11135	44.0163
ENSG00000163171.8	1	96586	CDC42EP3	ENSG00000163171	10602	1.01683
ENSG00000179604.10	1	28381	CDC42EP4	ENSG00000179604	23580	3.46047
ENSG00000197622.13	5	19354	CDC42SE1	ENSG00000197622	56882	25.3724
ENSG00000158985.13	2	152954	CDC42SE2	ENSG00000158985	56990	1.2842
ENSG00000093009.10	15	41155	CDC45	ENSG00000093009	8318	35.7957
ENSG00000096401.8	32	62719	CDC5L	ENSG00000096401	988	50.1087
ENSG00000094804.12	30	16778	CDC6	ENSG00000094804	990	175.608
ENSG00000097046.13	9	24913	CDC7	ENSG00000097046	8317	35.4796
ENSG00000134371.13	11	132857	CDC73	ENSG00000134371	79577	8.1315
ENSG00000184661.14	9	48712	CDCA2	ENSG00000184661	157313	18.1455
ENSG00000111665.11	4	7273	CDCA3	ENSG00000111665	83461	54.0143
ENSG00000170779.11	8	11510	CDCA4	ENSG00000170779	55038	68.2617
ENSG00000144354.14	5	14177	CDCA7	ENSG00000144354	83879	34.6376
ENSG00000164649.20	4	45004	CDCA7L	ENSG00000164649	55536	8.72913
ENSG00000134690.11	6	17238	CDCA8	ENSG00000134690	55143	34.1843
ENSG00000163814.8	1	64145	CDCP1	ENSG00000163814	64866	1.53109
ENSG00000039068.19	2	98249	CDH1	ENSG00000039068	999	1.99924
ENSG00000140937.14	2	182359	CDH11	ENSG00000140937	1009	1.07712
ENSG00000129910.8	1	23744	CDH15	ENSG00000129910	1013	4.13626
ENSG00000170558.9	38	226164	CDH2	ENSG00000170558	1000	16.5015
ENSG00000107736.21	1	419027	CDH23	ENSG00000107736	64072	0.23438
ENSG00000148600.15	2	25084	CDHR1	ENSG00000148600	92211	7.83061
ENSG00000103502.14	5	5057	CDIPT	ENSG00000103502	10423	97.1045
ENSG00000170312.16	34	16521	CDK1	ENSG00000170312	983	202.118
ENSG00000185324.22	2	15617	CDK10	ENSG00000185324	8558	12.5775
ENSG00000248333.8	10	23785	CDK11B	ENSG00000248333	984	41.2913
ENSG00000167258.14	11	103421	CDK12	ENSG00000167258	51755	10.4459
ENSG00000065883.16	9	149459	CDK13	ENSG00000065883	8621	5.91402
ENSG00000058091.17	1	744166	CDK14	ENSG00000058091	5218	0.131975
ENSG00000102225.16	15	12137	CDK16	ENSG00000102225	5127	121.379
ENSG00000059758.8	9	122219	CDK17	ENSG00000059758	5128	7.23213
ENSG00000117266.15	1	28198	CDK18	ENSG00000117266	5129	3.48292
ENSG00000123374.11	5	6008	CDK2	ENSG00000123374	1017	81.7339
ENSG00000111328.7	13	22222	CDK2AP1	ENSG00000111328	8099	57.4543
ENSG00000167797.7	3	2152	CDK2AP2	ENSG00000167797	10263	136.912
ENSG00000135446.17	11	8286	CDK4	ENSG00000135446	1019	130.38
ENSG00000164885.13	6	4082	CDK5	ENSG00000164885	1020	144.358
ENSG00000176749.9	1	4260	CDK5R1	ENSG00000176749	8851	23.0543
ENSG00000101391.21	7	42722	CDK5RAP1	ENSG00000101391	51654	16.0919
ENSG00000136861.18	12	191301	CDK5RAP2	ENSG00000136861	55755	6.16065
ENSG00000105810.9	6	231673	CDK6	ENSG00000105810	1021	2.54354
ENSG00000134058.12	3	42635	CDK7	ENSG00000134058	1022	6.91062
ENSG00000132964.12	2	151134	CDK8	ENSG00000132964	1024	1.29966
ENSG00000136807.14	6	5113	CDK9	ENSG00000136807	1025	115.249
ENSG00000145996.11	7	697947	CDKAL1	ENSG00000145996	54901	0.985004
ENSG00000100490.9	1	87057	CDKL1	ENSG00000100490	8814	1.12813
ENSG00000006837.12	1	84697	CDKL3	ENSG00000006837	51265	1.15956
ENSG00000008086.13	2	228046	CDKL5	ENSG00000008086	6792	0.86133
ENSG00000124762.13	8	10879	CDKN1A	ENSG00000124762	1026	72.221
ENSG00000111276.11	1	7311	CDKN1B	ENSG00000111276	1027	13.4334
ENSG00000147889.17	11	27548	CDKN2A	ENSG00000147889	1029	39.2161
ENSG00000168564.6	2	4429	CDKN2AIP	ENSG00000168564	55602	44.3493
ENSG00000147883.12	9	6402	CDKN2B	ENSG00000147883	1030	138.067
ENSG00000123080.12	9	13889	CDKN2C	ENSG00000123080	1031	63.6405
ENSG00000129355.7	1	2599	CDKN2D	ENSG00000129355	1032	37.7882
ENSG00000100526.20	2	23369	CDKN3	ENSG00000100526	1033	8.40528
ENSG00000129596.5	3	11926	CDO1	ENSG00000129596	1036	24.7052
ENSG00000064309.14	1	107539	CDON	ENSG00000064309	50937	0.913264
ENSG00000140743.8	3	91229	CDR2	ENSG00000140743	1039	3.22961
ENSG00000109089.7	1	18168	CDR2L	ENSG00000109089	30850	5.40574
ENSG00000163624.6	3	68207	CDS1	ENSG00000163624	1040	4.31971
ENSG00000101290.14	4	71008	CDS2	ENSG00000101290	8760	5.53242
ENSG00000167513.9	5	5469	CDT1	ENSG00000167513	81620	89.7892
ENSG00000091527.15	11	16531	CDV3	ENSG00000091527	55573	65.3515
ENSG00000165556.10	1	8397	CDX2	ENSG00000165556	1045	11.696
ENSG00000153046.18	11	249392	CDYL	ENSG00000153046	9425	4.33184
ENSG00000166446.15	2	206691	CDYL2	ENSG00000166446	124359	0.950322
ENSG00000245848.3	1	2600	CEBPA	ENSG00000245848	1050	37.7736
ENSG00000172216.6	2	1838	CEBPB	ENSG00000172216	1051	106.868
ENSG00000221869.5	1	1251	CEBPD	ENSG00000221869	1052	78.5064
ENSG00000153879.9	13	9001	CEBPG	ENSG00000153879	1054	141.845
ENSG00000115816.15	12	29984	CEBPZ	ENSG00000115816	10153	39.3056
ENSG00000218739.10	4	19705	CEBPZOS	ENSG00000218739	100505876	19.9364
ENSG00000099954.18	1	198200	CECR2	ENSG00000099954	27443	0.495517
ENSG00000149187.18	11	99636	CELF1	ENSG00000149187	10658	10.8427
ENSG00000048740.18	2	538278	CELF2	ENSG00000048740	10659	0.36491
ENSG00000075275.16	1	176336	CELSR1	ENSG00000075275	9620	0.556956
ENSG00000143126.8	6	26212	CELSR2	ENSG00000143126	1952	22.4809
ENSG00000135048.14	10	133324	CEMIP2	ENSG00000135048	23670	7.36638
ENSG00000115163.15	4	36778	CENPA	ENSG00000115163	1058	10.6815
ENSG00000177946.6	1	3059	CENPBD1	ENSG00000177946	92806	32.1057
ENSG00000145241.11	3	76741	CENPC	ENSG00000145241	1060	3.83934
ENSG00000138778.13	14	93096	CENPE	ENSG00000138778	1062	14.7693
ENSG00000117724.13	71	61376	CENPF	ENSG00000117724	1063	113.611
ENSG00000153044.10	5	20783	CENPH	ENSG00000153044	64946	23.6278
ENSG00000102384.13	9	65463	CENPI	ENSG00000102384	2491	13.5023
ENSG00000151849.15	9	40610	CENPJ	ENSG00000151849	55835	21.7657
ENSG00000123219.13	6	45402	CENPK	ENSG00000123219	64105	12.9789
ENSG00000120334.15	2	25170	CENPL	ENSG00000120334	91687	7.80385
ENSG00000100162.15	5	8415	CENPM	ENSG00000100162	79019	58.355
ENSG00000166451.13	2	26616	CENPN	ENSG00000166451	55839	7.37988
ENSG00000138092.11	4	29240	CENPO	ENSG00000138092	79172	13.4352
ENSG00000031691.7	3	29737	CENPQ	ENSG00000031691	55166	9.90801
ENSG00000102901.13	6	19654	CENPT	ENSG00000102901	80152	29.9821
ENSG00000151725.12	15	40045	CENPU	ENSG00000151725	79682	36.7879
ENSG00000166582.10	5	11122	CENPV	ENSG00000166582	201161	44.1519
ENSG00000203760.8	13	8701	CENPW	ENSG00000203760	387103	146.736
ENSG00000169689.15	2	5405	CENPX	ENSG00000169689	201254	36.341
ENSG00000116198.13	3	45128	CEP104	ENSG00000116198	9731	6.52886
ENSG00000154240.17	2	556596	CEP112	ENSG00000154240	201134	0.3529
ENSG00000110318.15	1	86052	CEP126	ENSG00000110318	57562	1.1413
ENSG00000100629.17	2	482534	CEP128	ENSG00000100629	145508	0.407065
ENSG00000141577.14	4	33406	CEP131	ENSG00000141577	22994	11.7597
ENSG00000174799.11	8	84490	CEP135	ENSG00000174799	9662	9.29923
ENSG00000103995.14	2	98218	CEP152	ENSG00000103995	22995	1.99987
ENSG00000135315.12	1	103402	CEP162	ENSG00000135315	22832	0.949802
ENSG00000110274.16	4	98709	CEP164	ENSG00000110274	22897	3.97984
ENSG00000143702.16	5	130920	CEP170	ENSG00000143702	9859	3.75082
ENSG00000099814.16	2	31502	CEP170B	ENSG00000099814	283638	6.23525
ENSG00000174007.8	1	5973	CEP19	ENSG00000174007	84984	16.4426
ENSG00000101639.18	6	133690	CEP192	ENSG00000101639	55125	4.40773
ENSG00000126001.16	3	64116	CEP250	ENSG00000126001	11190	4.59533
ENSG00000198707.16	5	93074	CEP290	ENSG00000198707	80184	5.27599
ENSG00000166004.15	6	68676	CEP295	ENSG00000166004	85459	8.58042
ENSG00000135837.16	8	160102	CEP350	ENSG00000135837	9857	4.90744
ENSG00000106477.19	1	48662	CEP41	ENSG00000106477	95681	2.01824
ENSG00000164118.13	6	49650	CEP44	ENSG00000164118	80817	11.8685
ENSG00000138180.16	10	32480	CEP55	ENSG00000138180	55165	30.2375
ENSG00000166037.11	5	42728	CEP57	ENSG00000166037	9702	11.4926
ENSG00000183137.14	2	68822	CEP57L1	ENSG00000183137	285753	2.85407
ENSG00000182923.17	2	89296	CEP63	ENSG00000182923	80254	2.19968
ENSG00000011523.14	2	30638	CEP68	ENSG00000011523	23177	6.41109
ENSG00000114107.9	5	100194	CEP70	ENSG00000114107	80321	4.90107
ENSG00000112877.8	3	54828	CEP72	ENSG00000112877	55722	5.37379
ENSG00000101624.11	6	40944	CEP76	ENSG00000101624	79959	14.3921
ENSG00000148019.13	7	43628	CEP78	ENSG00000148019	84131	15.7578
ENSG00000173588.15	3	153539	CEP83	ENSG00000173588	51134	1.91895
ENSG00000130695.15	5	44608	CEP85	ENSG00000130695	64793	11.0083
ENSG00000111860.14	3	249303	CEP85L	ENSG00000111860	387119	1.18183
ENSG00000121289.18	4	96066	CEP89	ENSG00000121289	84902	4.08933
ENSG00000258890.7	3	35596	CEP95	ENSG00000258890	90799	8.27718
ENSG00000182504.11	4	45969	CEP97	ENSG00000182504	79598	8.54589
ENSG00000134255.14	3	45477	CEPT1	ENSG00000134255	10390	6.47876
ENSG00000167123.19	7	25600	CERCAM	ENSG00000167123	51148	26.8547
ENSG00000100422.14	4	53842	CERK	ENSG00000100422	64781	7.29627
ENSG00000143418.19	20	14421	CERS2	ENSG00000143418	29956	136.206
ENSG00000090661.12	3	55685	CERS4	ENSG00000090661	79603	5.29109
ENSG00000139624.14	3	38244	CERS5	ENSG00000139624	91012	7.70407
ENSG00000172292.14	5	319275	CERS6	ENSG00000172292	253782	1.53804
ENSG00000113163.17	3	155793	CERT1	ENSG00000113163	10087	1.89119
ENSG00000172831.13	1	10652	CES2	ENSG00000172831	8824	9.22
ENSG00000147400.10	8	3763	CETN2	ENSG00000147400	1069	208.794
ENSG00000153140.8	6	17525	CETN3	ENSG00000153140	1070	33.6245
ENSG00000070761.8	7	15789	CFAP20	ENSG00000070761	29105	43.5417
ENSG00000159079.19	1	20524	CFAP298	ENSG00000159079	56683	4.7852
ENSG00000163001.11	6	26275	CFAP36	ENSG00000163001	112942	22.427
ENSG00000181378.14	1	38681	CFAP65	ENSG00000181378	255101	2.53901
ENSG00000105792.19	1	65889	CFAP69	ENSG00000105792	79846	1.49056
ENSG00000164323.14	5	49839	CFAP97	ENSG00000164323	57587	9.85287
ENSG00000153774.9	6	139805	CFDP1	ENSG00000153774	10428	4.21493
ENSG00000172757.13	42	39004	CFL1	ENSG00000172757	1072	105.755
ENSG00000165410.15	11	5710	CFL2	ENSG00000165410	1073	189.199
ENSG00000003402.20	1	60533	CFLAR	ENSG00000003402	8837	1.62245
ENSG00000135346.8	1	9908	CGA	ENSG00000135346	1081	9.91234
ENSG00000163320.11	7	97941	CGGBP1	ENSG00000163320	8545	7.01933
ENSG00000128849.10	1	174760	CGNL1	ENSG00000128849	84952	0.561979
ENSG00000100532.12	2	29480	CGRRF1	ENSG00000100532	10668	6.66292
ENSG00000143942.5	1	7392	CHAC2	ENSG00000143942	494143	13.2862
ENSG00000167670.16	16	42378	CHAF1A	ENSG00000167670	10036	37.0802
ENSG00000159259.8	8	33623	CHAF1B	ENSG00000159259	8208	23.3677
ENSG00000198824.7	11	23144	CHAMP1	ENSG00000198824	283489	46.6785
ENSG00000172586.8	5	1605	CHCHD1	ENSG00000172586	118487	305.955
ENSG00000250479.8	1	2609	CHCHD10	ENSG00000250479	400916	37.6433
ENSG00000106153.13	26	4903	CHCHD2	ENSG00000106153	51142	520.803
ENSG00000106554.13	12	297220	CHCHD3	ENSG00000106554	54927	3.9652
ENSG00000163528.13	1	12793	CHCHD4	ENSG00000163528	131474	7.67697
ENSG00000125611.15	1	5035	CHCHD5	ENSG00000125611	84269	19.5058
ENSG00000159685.11	2	256180	CHCHD6	ENSG00000159685	84303	0.766738
ENSG00000170791.18	3	7123	CHCHD7	ENSG00000170791	79145	41.3638
ENSG00000153922.10	22	74972	CHD1	ENSG00000153922	1105	28.8195
ENSG00000173575.22	2	127807	CHD2	ENSG00000173575	1106	1.53687
ENSG00000170004.17	10	27964	CHD3	ENSG00000170004	1107	35.1207
ENSG00000116254.18	1	78534	CHD5	ENSG00000116254	26038	1.25056
ENSG00000124177.15	8	216301	CHD6	ENSG00000124177	84181	3.6324
ENSG00000171316.12	11	189288	CHD7	ENSG00000171316	55636	5.70731
ENSG00000100888.14	25	70932	CHD8	ENSG00000100888	57680	34.6147
ENSG00000177200.17	11	274117	CHD9	ENSG00000177200	80205	3.94111
ENSG00000149554.13	9	50590	CHEK1	ENSG00000149554	1111	17.4719
ENSG00000183765.22	8	54679	CHEK2	ENSG00000183765	11200	14.3692
ENSG00000085872.15	13	24543	CHERP	ENSG00000085872	10523	52.0209
ENSG00000072609.17	4	134117	CHFR	ENSG00000072609	55743	2.92913
ENSG00000109220.11	1	54816	CHIC2	ENSG00000109220	26511	1.79166
ENSG00000177830.18	12	47199	CHID1	ENSG00000177830	66005	24.9695
ENSG00000110721.12	2	68585	CHKA	ENSG00000110721	1119	2.86393
ENSG00000188419.14	6	186381	CHM	ENSG00000188419	1121	3.16164
ENSG00000203668.2	8	11401	CHML	ENSG00000203668	1122	68.9143
ENSG00000131165.15	5	13286	CHMP1A	ENSG00000131165	5119	36.9605
ENSG00000255112.3	7	3031	CHMP1B	ENSG00000255112	57132	226.816
ENSG00000130724.9	41	3539	CHMP2A	ENSG00000130724	27243	1137.8
ENSG00000083937.9	13	28285	CHMP2B	ENSG00000083937	25978	45.1387
ENSG00000101421.4	23	43018	CHMP4B	ENSG00000101421	128866	52.5097
ENSG00000164695.5	3	27067	CHMP4C	ENSG00000164695	92421	10.8854
ENSG00000086065.14	16	17191	CHMP5	ENSG00000086065	51510	91.4073
ENSG00000176108.9	1	17919	CHMP6	ENSG00000176108	79643	5.48086
ENSG00000147457.14	1	18363	CHMP7	ENSG00000147457	91782	5.34833
ENSG00000128656.14	2	206068	CHN1	ENSG00000128656	1123	0.953195
ENSG00000110172.12	9	22648	CHORDC1	ENSG00000110172	26973	39.0279
ENSG00000187446.12	4	51048	CHP1	ENSG00000187446	11261	7.69562
ENSG00000123989.14	2	4861	CHPF	ENSG00000123989	79586	40.4079
ENSG00000033100.16	4	6338	CHPF2	ENSG00000033100	54480	61.9826
ENSG00000111666.11	2	47193	CHPT1	ENSG00000111666	56994	4.16212
ENSG00000104472.10	5	5843	CHRAC1	ENSG00000104472	54108	84.042
ENSG00000180720.7	1	1510	CHRM4	ENSG00000180720	1132	65.0407
ENSG00000080644.16	1	28243	CHRNA3	ENSG00000080644	1136	3.47737
ENSG00000169684.13	5	29749	CHRNA5	ENSG00000169684	1138	16.5067
ENSG00000171310.11	2	306719	CHST11	ENSG00000171310	50515	0.6404
ENSG00000136213.10	6	44896	CHST12	ENSG00000136213	55501	13.1252
ENSG00000169105.7	6	3573	CHST14	ENSG00000169105	113189	164.923
ENSG00000182022.18	3	85930	CHST15	ENSG00000182022	51363	3.42877
ENSG00000175040.6	1	4243	CHST2	ENSG00000175040	9435	23.1467
ENSG00000122863.6	1	49163	CHST3	ENSG00000122863	9469	1.99767
ENSG00000147119.4	2	24731	CHST7	ENSG00000147119	56548	7.94238
ENSG00000124302.13	1	151556	CHST8	ENSG00000124302	64377	0.648021
ENSG00000154080.14	1	278827	CHST9	ENSG00000154080	83539	0.352231
ENSG00000131873.7	2	76321	CHSY1	ENSG00000131873	22856	2.57364
ENSG00000127586.17	4	12691	CHTF18	ENSG00000127586	63922	30.9547
ENSG00000160679.13	12	12324	CHTOP	ENSG00000160679	26097	95.6295
ENSG00000213341.11	10	41296	CHUK	ENSG00000213341	1147	23.7823
ENSG00000144021.3	7	8014	CIAO1	ENSG00000144021	9391	85.7849
ENSG00000166797.11	3	21292	CIAO2A	ENSG00000166797	84191	13.8378
ENSG00000166595.12	2	2358	CIAO2B	ENSG00000166595	51647	83.3007
ENSG00000103245.14	1	11569	CIAO3	ENSG00000103245	64428	8.48919
ENSG00000005194.15	3	19233	CIAPIN1	ENSG00000005194	57019	15.3192
ENSG00000185043.12	3	4072	CIB1	ENSG00000185043	10519	72.3562
ENSG00000136425.14	2	26929	CIB2	ENSG00000136425	10518	7.2941
ENSG00000079432.7	1	27260	CIC	ENSG00000079432	23152	3.60277
ENSG00000100865.15	1	21814	CINP	ENSG00000100865	51550	4.50222
ENSG00000163507.14	8	39780	CIP2A	ENSG00000163507	57650	19.7509
ENSG00000198894.8	3	19161	CIPC	ENSG00000198894	85457	15.3768
ENSG00000138433.16	5	47690	CIR1	ENSG00000138433	9541	10.2969
ENSG00000099622.14	3	15496	CIRBP	ENSG00000099622	1153	19.0136
ENSG00000122873.12	5	20424	CISD1	ENSG00000122873	55847	24.0432
ENSG00000145354.12	1	23833	CISD2	ENSG00000145354	493856	4.12082
ENSG00000122966.16	8	191529	CIT	ENSG00000122966	11113	4.10221
ENSG00000125931.11	1	5549	CITED1	ENSG00000125931	4435	17.6989
ENSG00000164442.10	11	2841	CITED2	ENSG00000164442	10370	380.263
ENSG00000148337.21	10	43132	CIZ1	ENSG00000148337	25792	22.77
ENSG00000136108.15	52	21199	CKAP2	ENSG00000136108	26586	240.907
ENSG00000169607.13	11	28315	CKAP2L	ENSG00000169607	150468	38.1538
ENSG00000136026.14	16	66398	CKAP4	ENSG00000136026	10970	23.6661
ENSG00000175216.15	106	103260	CKAP5	ENSG00000175216	9793	100.818
ENSG00000166165.13	68	3166	CKB	ENSG00000166165	1152	2109.41
ENSG00000223572.9	2	6336	CKMT1A	ENSG00000223572	548596	31.0011
ENSG00000173207.13	8	4598	CKS1B	ENSG00000173207	1163	170.877
ENSG00000123975.5	17	5508	CKS2	ENSG00000123975	1164	303.122
ENSG00000074054.18	7	311811	CLASP1	ENSG00000074054	23332	2.2048
ENSG00000163539.17	7	222111	CLASP2	ENSG00000163539	23122	3.09521
ENSG00000104859.15	3	31911	CLASRP	ENSG00000104859	11129	9.233
ENSG00000140104.14	1	24707	CLBA1	ENSG00000140104	122616	3.97505
ENSG00000121940.15	7	33949	CLCC1	ENSG00000121940	23155	20.2504
ENSG00000109572.14	8	111040	CLCN3	ENSG00000109572	1182	7.07575
ENSG00000171365.17	3	176639	CLCN5	ENSG00000171365	1184	1.668
ENSG00000103249.18	1	30150	CLCN7	ENSG00000103249	1186	3.25743
ENSG00000163347.6	2	16739	CLDN1	ENSG00000163347	9076	11.7344
ENSG00000157224.16	1	129681	CLDN12	ENSG00000157224	9069	0.757331
ENSG00000080822.17	2	25154	CLDND1	ENSG00000080822	56650	7.80882
ENSG00000038532.16	5	237622	CLEC16A	ENSG00000038532	23274	2.06655
ENSG00000153132.13	1	39208	CLGN	ENSG00000153132	1047	2.50488
ENSG00000162994.16	1	60016	CLHC1	ENSG00000162994	130162	1.63642
ENSG00000213719.8	6	9182	CLIC1	ENSG00000213719	1192	64.1765
ENSG00000169504.15	19	98939	CLIC4	ENSG00000169504	25932	18.8603
ENSG00000113282.13	15	73432	CLINT1	ENSG00000113282	9685	20.0617
ENSG00000130779.20	3	151200	CLIP1	ENSG00000130779	6249	1.94864
ENSG00000106665.16	1	116528	CLIP2	ENSG00000106665	7461	0.842814
ENSG00000013441.16	5	11735	CLK1	ENSG00000013441	1195	41.8455
ENSG00000165959.12	4	137968	CLMN	ENSG00000165959	79789	2.84737
ENSG00000128973.13	2	50219	CLN6	ENSG00000128973	54982	3.91133
ENSG00000182372.10	1	45933	CLN8	ENSG00000182372	2055	2.13815
ENSG00000074201.9	19	122858	CLNS1A	ENSG00000074201	1207	15.1884
ENSG00000134852.15	2	119006	CLOCK	ENSG00000134852	9575	1.65053
ENSG00000172409.6	6	12873	CLP1	ENSG00000172409	10978	45.7756
ENSG00000162129.14	7	149185	CLPB	ENSG00000162129	81570	4.60824
ENSG00000125656.11	5	8711	CLPP	ENSG00000125656	8192	56.3721
ENSG00000104853.16	22	38756	CLPTM1	ENSG00000104853	1209	55.7501
ENSG00000049656.14	9	27347	CLPTM1L	ENSG00000049656	81037	32.3218
ENSG00000166855.9	11	37123	CLPX	ENSG00000166855	10845	29.1013
ENSG00000092853.14	22	49760	CLSPN	ENSG00000092853	63967	43.4215
ENSG00000171603.18	19	95058	CLSTN1	ENSG00000171603	22883	19.6303
ENSG00000158258.16	1	642212	CLSTN2	ENSG00000158258	64084	0.152927
ENSG00000139182.15	4	29247	CLSTN3	ENSG00000139182	9746	13.432
ENSG00000122705.17	35	113925	CLTA	ENSG00000122705	1211	30.1725
ENSG00000175416.14	6	24114	CLTB	ENSG00000175416	1212	24.4368
ENSG00000141367.12	166	77267	CLTC	ENSG00000141367	1213	210.997
ENSG00000070371.16	4	112246	CLTCL1	ENSG00000070371	8218	3.49987
ENSG00000120885.22	20	17783	CLU	ENSG00000120885	1191	110.455
ENSG00000103351.13	2	38072	CLUAP1	ENSG00000103351	23059	5.15925
ENSG00000132361.17	11	23277	CLUH	ENSG00000132361	23277	46.4117
ENSG00000111726.13	6	19456	CMAS	ENSG00000111726	55907	30.2873
ENSG00000164237.9	3	32027	CMBL	ENSG00000164237	134147	9.19956
ENSG00000187118.14	1	83558	CMC1	ENSG00000187118	152100	1.17537
ENSG00000103121.9	2	53822	CMC2	ENSG00000103121	56942	3.64949
ENSG00000153815.16	1	266592	CMIP	ENSG00000153815	80790	0.368396
ENSG00000162368.13	9	45042	CMPK1	ENSG00000162368	51727	19.624
ENSG00000184220.12	10	363895	CMSS1	ENSG00000184220	84319	2.6989
ENSG00000140931.20	1	10018	CMTM3	ENSG00000140931	123920	9.8035
ENSG00000183723.12	1	81957	CMTM4	ENSG00000183723	146223	1.19833
ENSG00000091317.8	4	21540	CMTM6	ENSG00000091317	54918	18.238
ENSG00000170293.9	1	131642	CMTM8	ENSG00000170293	152189	0.74605
ENSG00000137200.13	13	49608	CMTR1	ENSG00000137200	23070	25.7368
ENSG00000164309.15	1	110404	CMYA5	ENSG00000164309	202333	0.889564
ENSG00000169714.16	50	14438	CNBP	ENSG00000169714	7555	340.115
ENSG00000133313.15	13	27638	CNDP2	ENSG00000133313	55748	46.1954
ENSG00000105427.10	2	3278	CNFN	ENSG00000105427	84518	59.9216
ENSG00000100528.12	11	17830	CNIH1	ENSG00000100528	10175	60.5904
ENSG00000143771.12	15	22601	CNIH4	ENSG00000143771	29097	65.1817
ENSG00000149970.16	2	281894	CNKSR2	ENSG00000149970	22866	0.696797
ENSG00000153721.19	3	123170	CNKSR3	ENSG00000153721	154043	2.3921
ENSG00000064666.15	1	12482	CNN2	ENSG00000064666	1265	7.86825
ENSG00000117519.16	49	30274	CNN3	ENSG00000117519	1266	158.96
ENSG00000148842.18	3	171928	CNNM2	ENSG00000148842	54805	1.71371
ENSG00000168763.16	2	19137	CNNM3	ENSG00000168763	26505	10.264
ENSG00000158158.12	9	50972	CNNM4	ENSG00000158158	26504	17.341
ENSG00000125107.18	35	109934	CNOT1	ENSG00000125107	23019	31.2679
ENSG00000182973.18	14	88730	CNOT10	ENSG00000182973	25904	15.496
ENSG00000158435.8	12	17430	CNOT11	ENSG00000158435	55571	67.6155
ENSG00000111596.13	9	112263	CNOT2	ENSG00000111596	4848	7.8735
ENSG00000088038.19	2	17932	CNOT3	ENSG00000088038	4849	10.9538
ENSG00000080802.18	1	148332	CNOT4	ENSG00000080802	4850	0.662106
ENSG00000113300.13	8	83979	CNOT6	ENSG00000113300	57472	9.35581
ENSG00000138767.13	2	106228	CNOT6L	ENSG00000138767	246175	1.84907
ENSG00000198791.12	2	21912	CNOT7	ENSG00000198791	29883	8.96417
ENSG00000155508.13	9	19240	CNOT8	ENSG00000155508	9337	45.9409
ENSG00000144580.13	10	28500	CNOT9	ENSG00000144580	9125	34.4602
ENSG00000173786.17	15	10977	CNP	ENSG00000173786	1267	134.205
ENSG00000115649.16	1	6209	CNPPD1	ENSG00000115649	27013	15.8176
ENSG00000257727.6	2	6277	CNPY2	ENSG00000257727	10330	31.2925
ENSG00000137161.17	5	10102	CNPY3	ENSG00000137161	10695	48.6099
ENSG00000166997.8	2	5874	CNPY4	ENSG00000166997	245812	33.4394
ENSG00000044459.15	3	368941	CNTLN	ENSG00000044459	54875	0.798595
ENSG00000144619.15	1	959146	CNTN4	ENSG00000144619	152330	0.102395
ENSG00000119397.16	3	102747	CNTRL	ENSG00000119397	11064	2.86757
ENSG00000106603.18	5	121261	COA1	ENSG00000106603	55744	4.04959
ENSG00000183978.8	8	3557	COA3	ENSG00000183978	28958	220.886
ENSG00000181924.7	7	4234	COA4	ENSG00000181924	51287	162.371
ENSG00000183513.9	5	9201	COA5	ENSG00000183513	493753	53.37
ENSG00000168275.15	7	11612	COA6	ENSG00000168275	388753	59.2043
ENSG00000162377.6	5	13898	COA7	ENSG00000162377	65260	35.333
ENSG00000068120.15	5	4810	COASY	ENSG00000068120	80347	102.091
ENSG00000106078.19	3	300606	COBL	ENSG00000106078	23242	0.980135
ENSG00000082438.17	5	190055	COBLL1	ENSG00000082438	22837	2.58376
ENSG00000100473.18	10	20551	COCH	ENSG00000100473	1690	47.7891
ENSG00000166685.12	1	15875	COG1	ENSG00000166685	9382	6.18655
ENSG00000135775.14	11	51501	COG2	ENSG00000135775	22796	20.9768
ENSG00000136152.15	3	71803	COG3	ENSG00000136152	83548	4.10337
ENSG00000103051.19	6	42990	COG4	ENSG00000103051	25839	13.7071
ENSG00000164597.13	2	362959	COG5	ENSG00000164597	10466	0.541171
ENSG00000133103.17	6	136038	COG6	ENSG00000133103	57511	4.33165
ENSG00000168434.13	3	64696	COG7	ENSG00000168434	91949	4.55414
ENSG00000121058.5	6	22851	COIL	ENSG00000121058	8161	25.7874
ENSG00000111799.21	18	121727	COL12A1	ENSG00000111799	1303	14.5227
ENSG00000187955.12	2	313793	COL14A1	ENSG00000187955	7373	0.625963
ENSG00000108821.13	4	18343	COL1A1	ENSG00000108821	1277	21.4167
ENSG00000188517.16	2	494027	COL25A1	ENSG00000188517	84570	0.397596
ENSG00000139219.19	6	31587	COL2A1	ENSG00000139219	1280	18.6554
ENSG00000187498.16	8	158194	COL4A1	ENSG00000187498	1282	4.96663
ENSG00000134871.19	9	207397	COL4A2	ENSG00000134871	1284	4.26189
ENSG00000081052.13	2	161739	COL4A4	ENSG00000081052	1286	1.21444
ENSG00000188153.13	5	257701	COL4A5	ENSG00000188153	1287	1.90553
ENSG00000197565.16	2	283890	COL4A6	ENSG00000197565	1288	0.691898
ENSG00000130635.16	7	203040	COL5A1	ENSG00000130635	1289	3.38594
ENSG00000142173.16	4	34736	COL6A2	ENSG00000142173	1292	11.3095
ENSG00000114270.17	2	31194	COL7A1	ENSG00000114270	1294	6.29682
ENSG00000158270.12	2	183985	COLEC12	ENSG00000158270	81035	1.0676
ENSG00000130309.11	17	27513	COLGALT1	ENSG00000130309	79709	60.6839
ENSG00000198756.12	2	107875	COLGALT2	ENSG00000198756	23127	1.82084
ENSG00000173163.10	4	258523	COMMD1	ENSG00000173163	150684	1.51958
ENSG00000145781.9	1	327746	COMMD10	ENSG00000145781	51397	0.299657
ENSG00000114744.9	5	14023	COMMD2	ENSG00000114744	51122	35.018
ENSG00000140365.16	7	7204	COMMD4	ENSG00000140365	54939	95.4304
ENSG00000188243.12	1	24220	COMMD6	ENSG00000188243	170622	4.05497
ENSG00000169019.11	2	12915	COMMD8	ENSG00000169019	54951	15.2089
ENSG00000110442.12	3	20165	COMMD9	ENSG00000110442	29099	14.6112
ENSG00000093010.14	17	28242	COMT	ENSG00000093010	1312	59.1174
ENSG00000165644.11	4	2389	COMTD1	ENSG00000165644	118881	164.439
ENSG00000143207.21	2	262455	COP1	ENSG00000143207	64326	0.748406
ENSG00000122218.16	34	54679	COPA	ENSG00000122218	1314	61.069
ENSG00000129083.12	48	56587	COPB1	ENSG00000129083	1315	83.308
ENSG00000184432.10	54	34080	COPB2	ENSG00000184432	9276	155.617
ENSG00000105669.14	11	19873	COPE	ENSG00000105669	11316	54.3615
ENSG00000181789.14	14	28167	COPG1	ENSG00000181789	22820	48.8146
ENSG00000158623.14	7	162510	COPG2	ENSG00000158623	26958	4.23039
ENSG00000172301.11	8	7420	COPRS	ENSG00000172301	55352	105.888
ENSG00000166200.15	8	49593	COPS2	ENSG00000166200	9318	15.8428
ENSG00000141030.13	41	34657	COPS3	ENSG00000141030	8533	116.186
ENSG00000138663.9	27	41371	COPS4	ENSG00000138663	51138	64.0959
ENSG00000121022.14	12	40704	COPS5	ENSG00000121022	10987	28.9539
ENSG00000168090.10	20	3218	COPS6	ENSG00000168090	10980	610.388
ENSG00000111652.10	2	7861	COPS7A	ENSG00000111652	50813	24.987
ENSG00000144524.17	5	27583	COPS7B	ENSG00000144524	64708	17.8029
ENSG00000198612.11	11	14592	COPS8	ENSG00000198612	10920	74.0355
ENSG00000172428.11	9	10244	COPS9	ENSG00000172428	150678	86.285
ENSG00000111481.10	17	50644	COPZ1	ENSG00000111481	22818	32.9673
ENSG00000115520.8	5	21885	COQ10B	ENSG00000115520	80219	22.4381
ENSG00000173085.14	4	23378	COQ2	ENSG00000173085	27235	16.8041
ENSG00000132423.12	1	24794	COQ3	ENSG00000132423	51805	3.9611
ENSG00000167113.11	3	11528	COQ4	ENSG00000167113	51117	25.5582
ENSG00000110871.15	1	31155	COQ5	ENSG00000110871	84274	3.15235
ENSG00000119723.17	1	13744	COQ6	ENSG00000119723	51004	7.14577
ENSG00000167186.11	6	12481	COQ7	ENSG00000167186	10229	47.2133
ENSG00000163050.17	4	90009	COQ8A	ENSG00000163050	56997	4.36452
ENSG00000123815.12	2	26677	COQ8B	ENSG00000123815	79934	7.36301
ENSG00000088682.14	3	13845	COQ9	ENSG00000088682	57017	21.2809
ENSG00000102879.15	1	6249	CORO1A	ENSG00000102879	11151	15.7163
ENSG00000172725.14	6	8311	CORO1B	ENSG00000172725	57175	70.9023
ENSG00000110880.10	27	86487	CORO1C	ENSG00000110880	23603	30.6602
ENSG00000106789.13	1	71662	CORO2A	ENSG00000106789	7464	1.37048
ENSG00000167549.18	1	8151	CORO6	ENSG00000167549	84940	12.049
ENSG00000103187.8	6	52482	COTL1	ENSG00000103187	23406	11.228
ENSG00000006695.12	4	162246	COX10	ENSG00000006695	1352	2.4213
ENSG00000166260.12	13	16801	COX11	ENSG00000166260	1353	75.9924
ENSG00000178449.9	1	8375	COX14	ENSG00000178449	84987	11.7267
ENSG00000014919.12	2	20256	COX15	ENSG00000014919	1355	9.69702
ENSG00000133983.16	4	91903	COX16	ENSG00000133983	51241	4.27457
ENSG00000163626.16	1	17393	COX18	ENSG00000163626	285521	5.64661
ENSG00000240230.6	1	76771	COX19	ENSG00000240230	90639	1.27928
ENSG00000131143.10	47	8435	COX4I1	ENSG00000131143	1327	547.236
ENSG00000178741.12	15	18292	COX5A	ENSG00000178741	9377	80.5364
ENSG00000135940.7	24	2321	COX5B	ENSG00000135940	1329	1015.54
ENSG00000111775.3	14	2647	COX6A1	ENSG00000111775	1337	519.441
ENSG00000126267.11	35	10459	COX6B1	ENSG00000126267	1340	328.655
ENSG00000164919.11	22	20507	COX6C	ENSG00000164919	1345	105.362
ENSG00000112695.11	13	12648	COX7A2	ENSG00000112695	1347	100.945
ENSG00000115944.15	10	91542	COX7A2L	ENSG00000115944	9167	10.7286
ENSG00000131174.7	35	7936	COX7B	ENSG00000131174	1349	433.14
ENSG00000127184.13	30	3034	COX7C	ENSG00000127184	1350	971.109
ENSG00000176340.4	8	1923	COX8A	ENSG00000176340	1351	408.576
ENSG00000128510.12	2	31046	CPA4	ENSG00000128510	51200	6.32684
ENSG00000108582.12	52	91062	CPD	ENSG00000108582	1362	56.0826
ENSG00000109472.14	17	137353	CPE	ENSG00000109472	1363	12.1555
ENSG00000137449.16	1	67479	CPEB2	ENSG00000137449	132864	1.45544
ENSG00000113742.14	1	73631	CPEB4	ENSG00000113742	80315	1.33383
ENSG00000197603.14	10	143200	CPLANE1	ENSG00000197603	65250	6.85834
ENSG00000214078.12	6	38925	CPNE1	ENSG00000214078	8904	15.1386
ENSG00000140848.17	2	55786	CPNE2	ENSG00000140848	221184	3.52101
ENSG00000085719.13	17	47063	CPNE3	ENSG00000085719	8895	35.4757
ENSG00000139117.14	3	260608	CPNE8	ENSG00000139117	144402	1.13057
ENSG00000080819.9	4	14202	CPOX	ENSG00000080819	1371	27.6613
ENSG00000103381.12	1	144088	CPPED1	ENSG00000103381	55313	0.681608
ENSG00000104324.16	1	504412	CPQ	ENSG00000104324	10404	0.194705
ENSG00000021826.17	1	201425	CPS1	ENSG00000021826	1373	0.487583
ENSG00000071894.17	1	16106	CPSF1	ENSG00000071894	29894	6.09782
ENSG00000165934.13	22	50176	CPSF2	ENSG00000165934	53981	43.0615
ENSG00000119203.14	22	49450	CPSF3	ENSG00000119203	51692	43.6937
ENSG00000160917.15	1	18451	CPSF4	ENSG00000160917	10898	5.32283
ENSG00000111605.18	18	34789	CPSF6	ENSG00000111605	11052	50.8151
ENSG00000149532.15	7	27390	CPSF7	ENSG00000149532	79869	25.0997
ENSG00000110090.13	2	89790	CPT1A	ENSG00000110090	1374	2.18758
ENSG00000157184.7	4	17405	CPT2	ENSG00000157184	1376	22.5709
ENSG00000106066.15	12	200216	CPVL	ENSG00000106066	54504	5.88633
ENSG00000117322.17	2	35665	CR2	ENSG00000117322	1380	5.50744
ENSG00000143320.9	3	6210	CRABP2	ENSG00000143320	1382	47.4452
ENSG00000109265.14	1	279552	CRACD	ENSG00000109265	57482	0.351317
ENSG00000169372.13	3	217465	CRADD	ENSG00000169372	8738	1.35486
ENSG00000007545.16	1	65571	CRAMP1	ENSG00000007545	57585	1.49779
ENSG00000148204.12	1	24154	CRB2	ENSG00000148204	286204	4.06605
ENSG00000113851.14	5	35099	CRBN	ENSG00000113851	51185	13.9906
ENSG00000241258.7	3	39964	CRCP	ENSG00000241258	27297	7.3725
ENSG00000107175.12	7	4401	CREB3	ENSG00000107175	10488	156.21
ENSG00000182158.15	2	127107	CREB3L2	ENSG00000182158	64764	1.54534
ENSG00000146592.17	5	526573	CREB5	ENSG00000146592	9586	0.932553
ENSG00000005339.15	25	155659	CREBBP	ENSG00000005339	1387	15.7735
ENSG00000137504.13	2	23200	CREBZF	ENSG00000137504	58487	8.46651
ENSG00000143162.9	9	24688	CREG1	ENSG00000143162	8804	35.8029
ENSG00000184164.14	6	9373	CRELD2	ENSG00000184164	79174	62.8688
ENSG00000095794.19	5	86167	CREM	ENSG00000095794	1390	5.6989
ENSG00000150938.10	12	195357	CRIM1	ENSG00000150938	51232	6.03274
ENSG00000119878.6	5	13760	CRIPT	ENSG00000119878	9419	35.6873
ENSG00000167193.8	7	42473	CRK	ENSG00000167193	1398	16.1863
ENSG00000099942.13	4	36340	CRKL	ENSG00000099942	1399	10.8103
ENSG00000006016.11	2	35521	CRLF1	ENSG00000006016	9244	5.52977
ENSG00000176390.12	9	55304	CRLF3	ENSG00000176390	51379	15.9826
ENSG00000088766.12	1	33960	CRLS1	ENSG00000088766	54675	2.89197
ENSG00000072832.15	1	145002	CRMP1	ENSG00000072832	1400	0.677311
ENSG00000101343.14	17	21678	CRNKL1	ENSG00000101343	51340	77.0179
ENSG00000058453.17	3	232691	CROCC	ENSG00000058453	9696	1.2662
ENSG00000005469.11	1	54114	CROT	ENSG00000005469	54677	1.8149
ENSG00000214960.10	1	334013	CRPPA	ENSG00000214960	729920	0.294035
ENSG00000170275.15	11	33759	CRTAP	ENSG00000170275	10491	32.0011
ENSG00000105662.16	3	98655	CRTC1	ENSG00000105662	23373	2.98651
ENSG00000160741.17	2	10946	CRTC2	ENSG00000160741	200186	17.9447
ENSG00000140577.16	3	115422	CRTC3	ENSG00000140577	64784	2.55267
ENSG00000008405.12	2	102185	CRY1	ENSG00000008405	1407	1.92223
ENSG00000121671.12	1	36130	CRY2	ENSG00000121671	1408	2.71828
ENSG00000109846.9	1	15158	CRYAB	ENSG00000109846	1410	6.47918
ENSG00000112297.16	1	209743	CRYBG1	ENSG00000112297	202	0.468247
ENSG00000080200.10	6	122973	CRYBG3	ENSG00000080200	131544	4.79186
ENSG00000165475.15	1	122207	CRYL1	ENSG00000165475	51084	0.803648
ENSG00000116791.14	5	27926	CRYZ	ENSG00000116791	1429	17.5842
ENSG00000205758.12	2	54585	CRYZL1	ENSG00000205758	9946	3.59848
ENSG00000062485.19	21	28692	CS	ENSG00000062485	1431	71.8821
ENSG00000009307.16	63	41763	CSDE1	ENSG00000009307	7812	148.153
ENSG00000124207.17	72	50714	CSE1L	ENSG00000124207	1434	139.433
ENSG00000184371.14	2	20750	CSF1	ENSG00000184371	1435	9.46617
ENSG00000169826.8	2	46857	CSGALNACT2	ENSG00000169826	55454	4.19197
ENSG00000103653.16	3	21141	CSK	ENSG00000103653	1445	13.9366
ENSG00000113712.18	20	58489	CSNK1A1	ENSG00000113712	1452	33.5829
ENSG00000141551.14	9	34708	CSNK1D	ENSG00000141551	1453	25.4668
ENSG00000213923.13	2	27393	CSNK1E	ENSG00000213923	1454	7.17055
ENSG00000133275.16	3	40166	CSNK1G2	ENSG00000133275	1455	7.33542
ENSG00000151292.17	3	104946	CSNK1G3	ENSG00000151292	1456	2.80749
ENSG00000101266.19	19	71337	CSNK2A1	ENSG00000101266	1457	26.1578
ENSG00000070770.9	4	40199	CSNK2A2	ENSG00000070770	1459	9.77253
ENSG00000254598.3	5	1308	CSNK2A3	ENSG00000254598	283106	375.426
ENSG00000114646.10	3	18554	CSPG5	ENSG00000114646	10675	15.8798
ENSG00000104218.14	3	133837	CSPP1	ENSG00000104218	79848	2.20144
ENSG00000144655.15	4	12707	CSRNP1	ENSG00000144655	64651	30.9157
ENSG00000110925.7	2	22459	CSRNP2	ENSG00000110925	81566	8.74585
ENSG00000178662.16	1	219760	CSRNP3	ENSG00000178662	80034	0.446903
ENSG00000159176.14	5	25926	CSRP1	ENSG00000159176	1465	18.9407
ENSG00000175183.10	13	20314	CSRP2	ENSG00000175183	1466	62.8507
ENSG00000101439.9	12	11767	CST3	ENSG00000101439	1471	100.156
ENSG00000160213.7	10	3934	CSTB	ENSG00000160213	1476	249.648
ENSG00000101138.12	10	13991	CSTF1	ENSG00000101138	1477	70.1962
ENSG00000101811.13	11	20573	CSTF2	ENSG00000101811	1478	52.5118
ENSG00000177613.9	15	4109	CSTF2T	ENSG00000177613	23283	358.523
ENSG00000176102.13	20	85183	CSTF3	ENSG00000176102	1479	23.0589
ENSG00000225362.9	1	5256	CT62	ENSG00000225362	196993	18.6856
ENSG00000212710.5	1	4316	CTAGE1	ENSG00000212710	64693	22.7552
ENSG00000159692.15	3	38505	CTBP1	ENSG00000159692	1487	7.65185
ENSG00000175029.17	2	176853	CTBP2	ENSG00000175029	1488	1.11066
ENSG00000117151.13	2	24869	CTBS	ENSG00000117151	1486	7.8983
ENSG00000102974.16	12	76710	CTCF	ENSG00000102974	10664	15.3635
ENSG00000175826.12	2	8900	CTDNEP1	ENSG00000175826	23399	22.07
ENSG00000060069.16	2	76822	CTDP1	ENSG00000060069	9150	2.55686
ENSG00000144579.7	3	7685	CTDSP1	ENSG00000144579	58190	38.3389
ENSG00000175215.11	4	26802	CTDSP2	ENSG00000175215	10106	14.6573
ENSG00000144677.15	2	122589	CTDSPL	ENSG00000144677	10217	1.60229
ENSG00000137770.14	4	101416	CTDSPL2	ENSG00000137770	51496	3.87361
ENSG00000134030.14	1	324186	CTIF	ENSG00000134030	9811	0.302948
ENSG00000044115.21	63	324067	CTNNA1	ENSG00000044115	1495	19.0927
ENSG00000119326.15	32	70953	CTNNAL1	ENSG00000119326	8727	44.2936
ENSG00000168036.18	109	65355	CTNNB1	ENSG00000168036	1499	163.798
ENSG00000178585.15	1	62060	CTNNBIP1	ENSG00000178585	56998	1.58252
ENSG00000132792.19	6	178174	CTNNBL1	ENSG00000132792	56259	3.30727
ENSG00000040531.15	3	25083	CTNS	ENSG00000040531	1497	11.7464
ENSG00000171793.16	20	32877	CTPS1	ENSG00000171793	1503	59.7448
ENSG00000198730.9	24	50379	CTR9	ENSG00000198730	9646	46.7869
ENSG00000064601.18	7	8676	CTSA	ENSG00000064601	5476	79.2393
ENSG00000164733.21	4	26924	CTSB	ENSG00000164733	1508	14.5909
ENSG00000109861.16	12	44169	CTSC	ENSG00000109861	1075	26.6825
ENSG00000103811.16	1	28516	CTSH	ENSG00000103811	1512	3.44408
ENSG00000135047.15	16	5360	CTSL	ENSG00000135047	1514	293.169
ENSG00000163131.11	1	35604	CTSS	ENSG00000163131	1520	2.75844
ENSG00000136943.11	3	9966	CTSV	ENSG00000136943	1515	29.564
ENSG00000101160.14	6	12069	CTSZ	ENSG00000101160	1522	48.825
ENSG00000085733.16	11	38180	CTTN	ENSG00000085733	2017	28.2956
ENSG00000077063.11	2	163488	CTTNBP2	ENSG00000077063	83992	1.20145
ENSG00000143079.15	4	67242	CTTNBP2NL	ENSG00000143079	55917	5.84227
ENSG00000142544.7	2	10803	CTU1	ENSG00000142544	90353	18.1823
ENSG00000274559.3	17	459	CU639417.1	ENSG00000274559	102724334	3637.46
ENSG00000107611.16	2	305845	CUBN	ENSG00000107611	8029	0.64223
ENSG00000107874.11	8	9339	CUEDC2	ENSG00000107874	79004	84.1302
ENSG00000055130.17	18	103196	CUL1	ENSG00000055130	8454	17.1306
ENSG00000108094.15	20	82091	CUL2	ENSG00000108094	8453	23.9275
ENSG00000036257.13	31	115247	CUL3	ENSG00000036257	8452	26.4177
ENSG00000139842.15	8	58915	CUL4A	ENSG00000139842	8451	13.336
ENSG00000158290.17	18	51182	CUL4B	ENSG00000158290	8450	34.5396
ENSG00000166266.14	12	98863	CUL5	ENSG00000166266	8065	11.9209
ENSG00000112659.14	3	42403	CUL9	ENSG00000112659	23113	6.94843
ENSG00000112514.16	11	1875	CUTA	ENSG00000112514	51596	576.174
ENSG00000119929.13	5	53576	CUTC	ENSG00000119929	51076	9.16562
ENSG00000257923.11	5	468054	CUX1	ENSG00000257923	1523	1.04915
ENSG00000150316.12	11	10966	CWC15	ENSG00000150316	51503	98.516
ENSG00000163510.14	6	62421	CWC22	ENSG00000163510	57703	9.44023
ENSG00000273559.5	1	24914	CWC25	ENSG00000273559	54883	3.94202
ENSG00000153015.16	10	249820	CWC27	ENSG00000153015	10283	3.93129
ENSG00000095485.18	7	35382	CWF19L1	ENSG00000095485	55280	19.4302
ENSG00000152404.15	5	131499	CWF19L2	ENSG00000152404	143884	3.7343
ENSG00000154639.19	7	80536	CXADR	ENSG00000154639	1525	8.53631
ENSG00000161921.15	3	6395	CXCL16	ENSG00000161921	58191	46.0726
ENSG00000121966.7	5	3800	CXCR4	ENSG00000121966	7852	129.226
ENSG00000185753.13	3	20640	CXorf38	ENSG00000185753	159013	14.2749
ENSG00000197620.11	1	10155	CXorf40A	ENSG00000197620	91966	9.67124
ENSG00000197021.9	4	9173	CXorf40B	ENSG00000197021	541578	42.8263
ENSG00000018610.14	5	27259	CXorf56	ENSG00000018610	63932	18.0145
ENSG00000154832.15	5	5961	CXXC1	ENSG00000154832	30827	82.3784
ENSG00000171604.12	4	36583	CXXC5	ENSG00000171604	51523	10.7385
ENSG00000162144.9	2	13554	CYB561A3	ENSG00000162144	220002	14.4919
ENSG00000166347.19	4	41127	CYB5A	ENSG00000166347	1528	9.55202
ENSG00000103018.17	30	41645	CYB5B	ENSG00000103018	80777	70.749
ENSG00000167740.9	1	44142	CYB5D2	ENSG00000167740	124936	2.2249
ENSG00000159348.13	1	5402	CYB5R1	ENSG00000159348	51706	18.1806
ENSG00000100243.21	21	31552	CYB5R3	ENSG00000100243	1727	65.3664
ENSG00000065615.14	2	107767	CYB5R4	ENSG00000065615	51167	1.82266
ENSG00000051523.11	2	7765	CYBA	ENSG00000051523	1535	25.2959
ENSG00000178927.18	1	8243	CYBC1	ENSG00000178927	79415	11.9145
ENSG00000179091.5	9	2486	CYC1	ENSG00000179091	1537	355.552
ENSG00000172115.9	19	6604	CYCS	ENSG00000172115	54205	282.559
ENSG00000273749.5	5	114011	CYFIP1	ENSG00000273749	23191	4.3071
ENSG00000055163.20	18	129516	CYFIP2	ENSG00000055163	26999	13.6493
ENSG00000083799.17	2	59885	CYLD	ENSG00000083799	1540	3.28
ENSG00000119004.16	7	67049	CYP20A1	ENSG00000119004	57404	10.2534
ENSG00000095596.12	1	4410	CYP26A1	ENSG00000095596	1592	22.2702
ENSG00000003137.8	3	18800	CYP26B1	ENSG00000003137	56603	15.672
ENSG00000186684.14	1	36481	CYP27C1	ENSG00000186684	339761	2.69213
ENSG00000186377.8	4	27082	CYP4X1	ENSG00000186377	260293	14.5058
ENSG00000172817.4	4	210974	CYP7B1	ENSG00000172817	9420	1.86206
ENSG00000122783.16	2	78432	CYREN	ENSG00000122783	78996	2.50437
ENSG00000120306.11	2	106896	CYSTM1	ENSG00000120306	84418	1.83751
ENSG00000108669.16	3	108249	CYTH1	ENSG00000108669	9267	2.72182
ENSG00000105443.15	4	13106	CYTH2	ENSG00000105443	9266	29.9745
ENSG00000008256.16	3	110868	CYTH3	ENSG00000008256	9265	2.65752
ENSG00000162384.14	4	6535	CZIB	ENSG00000162384	54987	60.1141
ENSG00000100592.15	5	182759	DAAM1	ENSG00000100592	23002	2.68691
ENSG00000153071.15	2	90625	DAB2	ENSG00000153071	1601	2.16743
ENSG00000136848.17	2	218473	DAB2IP	ENSG00000136848	153090	0.899072
ENSG00000276644.5	3	429238	DACH1	ENSG00000276644	1602	0.686413
ENSG00000165617.14	1	14354	DACT1	ENSG00000165617	51339	6.8421
ENSG00000197380.11	1	13631	DACT3	ENSG00000197380	147906	7.20501
ENSG00000129562.11	16	24317	DAD1	ENSG00000129562	1603	64.6208
ENSG00000173402.12	12	66915	DAG1	ENSG00000173402	1605	17.6125
ENSG00000134780.10	1	66610	DAGLA	ENSG00000134780	747	1.47443
ENSG00000164535.15	4	75064	DAGLB	ENSG00000164535	221955	5.23348
ENSG00000178149.17	1	6805	DALRD3	ENSG00000178149	55152	14.4323
ENSG00000112977.15	1	82042	DAP	ENSG00000112977	1611	1.19709
ENSG00000132676.16	6	51050	DAP3	ENSG00000132676	7818	11.543
ENSG00000196730.13	4	211406	DAPK1	ENSG00000196730	1612	1.85825
ENSG00000167657.14	6	12670	DAPK3	ENSG00000167657	1613	46.509
ENSG00000115866.11	20	80219	DARS1	ENSG00000115866	1615	24.4858
ENSG00000117593.12	16	34155	DARS2	ENSG00000117593	55157	46.0074
ENSG00000204209.13	4	4458	DAXX	ENSG00000204209	1616	88.1216
ENSG00000071626.16	11	28118	DAZAP1	ENSG00000071626	26528	38.4212
ENSG00000183283.16	12	32638	DAZAP2	ENSG00000183283	9802	36.1094
ENSG00000006634.8	4	33337	DBF4	ENSG00000006634	10926	11.7841
ENSG00000161692.18	4	43656	DBF4B	ENSG00000161692	80174	8.99867
ENSG00000155368.16	15	5639	DBI	ENSG00000155368	1622	261.247
ENSG00000113758.13	6	17793	DBN1	ENSG00000113758	1627	33.118
ENSG00000003249.14	1	15257	DBNDD1	ENSG00000003249	79007	6.43714
ENSG00000136279.20	3	24816	DBNL	ENSG00000136279	28988	11.8728
ENSG00000138231.13	9	13933	DBR1	ENSG00000138231	51163	63.4395
ENSG00000137992.14	8	62915	DBT	ENSG00000137992	1629	12.4881
ENSG00000145041.15	13	104135	DCAF1	ENSG00000145041	9730	12.2605
ENSG00000122741.16	3	67112	DCAF10	ENSG00000122741	79269	4.39019
ENSG00000100897.17	1	11047	DCAF11	ENSG00000100897	80344	8.89033
ENSG00000198876.13	8	41012	DCAF12	ENSG00000198876	25853	19.1576
ENSG00000164934.14	16	28739	DCAF13	ENSG00000164934	25879	54.6777
ENSG00000132017.10	1	8957	DCAF15	ENSG00000132017	90379	10.9648
ENSG00000163257.11	2	10103	DCAF16	ENSG00000163257	54876	19.442
ENSG00000115827.14	2	50835	DCAF17	ENSG00000115827	80067	3.86393
ENSG00000139990.18	3	102269	DCAF5	ENSG00000139990	8816	2.88097
ENSG00000143164.15	2	140060	DCAF6	ENSG00000143164	55827	1.40242
ENSG00000136485.15	17	43802	DCAF7	ENSG00000136485	10238	38.1169
ENSG00000226372.4	1	3457	DCAF8L1	ENSG00000226372	139425	28.4095
ENSG00000189186.10	1	158439	DCAF8L2	ENSG00000189186	347442	0.619869
ENSG00000172992.12	3	37769	DCAKD	ENSG00000172992	79877	7.80096
ENSG00000164465.18	4	116041	DCBLD1	ENSG00000164465	285761	3.38541
ENSG00000057019.16	12	105754	DCBLD2	ENSG00000057019	131566	11.1441
ENSG00000146038.12	2	186304	DCDC2	ENSG00000146038	51473	1.05431
ENSG00000156136.10	1	38376	DCK	ENSG00000156136	1633	2.55919
ENSG00000133083.14	2	362654	DCLK1	ENSG00000133083	9201	0.541626
ENSG00000198924.8	2	19658	DCLRE1A	ENSG00000198924	9937	9.99201
ENSG00000118655.7	1	8873	DCLRE1B	ENSG00000118655	64858	11.0686
ENSG00000152457.18	1	57073	DCLRE1C	ENSG00000152457	64421	1.7208
ENSG00000272886.6	4	64157	DCP1A	ENSG00000272886	55802	6.1232
ENSG00000151065.14	1	58482	DCP1B	ENSG00000151065	196513	1.67935
ENSG00000172795.16	4	45493	DCP2	ENSG00000172795	167227	8.6353
ENSG00000110063.10	3	45945	DCPS	ENSG00000110063	28960	6.41276
ENSG00000129187.14	5	27876	DCTD	ENSG00000129187	1635	17.6158
ENSG00000204843.12	20	30933	DCTN1	ENSG00000204843	1639	63.4995
ENSG00000175203.15	18	17229	DCTN2	ENSG00000175203	10540	102.606
ENSG00000137100.16	5	6978	DCTN3	ENSG00000137100	11258	70.3722
ENSG00000132912.12	11	50669	DCTN4	ENSG00000132912	51164	21.3212
ENSG00000166847.10	4	36006	DCTN5	ENSG00000166847	84516	10.9106
ENSG00000104671.8	2	27320	DCTN6	ENSG00000104671	10671	7.18971
ENSG00000179958.9	1	6415	DCTPP1	ENSG00000179958	79077	15.3097
ENSG00000043093.15	10	47879	DCUN1D1	ENSG00000043093	54165	20.5124
ENSG00000150401.15	2	35132	DCUN1D2	ENSG00000150401	55208	5.591
ENSG00000109184.15	2	73837	DCUN1D4	ENSG00000109184	23142	2.66022
ENSG00000137692.12	8	41508	DCUN1D5	ENSG00000137692	84259	18.9287
ENSG00000169738.8	4	2573	DCXR	ENSG00000169738	51181	152.68
ENSG00000130311.11	7	13780	DDA1	ENSG00000130311	79016	49.8897
ENSG00000153904.20	3	259882	DDAH1	ENSG00000153904	23576	1.13372
ENSG00000167986.14	61	43145	DDB1	ENSG00000167986	1642	138.855
ENSG00000134574.11	5	24775	DDB2	ENSG00000134574	1643	19.8207
ENSG00000100523.15	7	116578	DDHD1	ENSG00000100523	80821	5.89717
ENSG00000085788.14	2	50340	DDHD2	ENSG00000085788	23259	3.90193
ENSG00000197312.12	4	51586	DDI2	ENSG00000197312	84301	7.61536
ENSG00000165490.13	1	58302	DDIAS	ENSG00000165490	220042	1.68453
ENSG00000175197.12	1	5149	DDIT3	ENSG00000175197	1649	19.0739
ENSG00000168209.5	1	2112	DDIT4	ENSG00000168209	54541	46.5016
ENSG00000244038.9	25	9777	DDOST	ENSG00000244038	1650	251.129
ENSG00000198171.13	6	14335	DDRGK1	ENSG00000198171	65992	41.107
ENSG00000099974.8	1	5668	DDTL	ENSG00000099974	100037417	17.3274
ENSG00000079785.15	47	39933	DDX1	ENSG00000079785	1653	115.592
ENSG00000178105.11	10	275858	DDX10	ENSG00000178105	1662	3.56022
ENSG00000013573.17	4	30939	DDX11	ENSG00000013573	1663	12.6974
ENSG00000100201.21	74	24222	DDX17	ENSG00000100201	10521	300.043
ENSG00000088205.13	31	17686	DDX18	ENSG00000088205	8886	172.145
ENSG00000168872.17	2	26522	DDX19A	ENSG00000168872	55308	7.40604
ENSG00000157349.16	2	45620	DDX19B	ENSG00000157349	11269	4.30563
ENSG00000064703.12	11	12755	DDX20	ENSG00000064703	11218	84.6982
ENSG00000165732.13	59	28898	DDX21	ENSG00000165732	9188	200.515
ENSG00000174243.10	12	23086	DDX23	ENSG00000174243	9416	51.0499
ENSG00000089737.17	12	32925	DDX24	ENSG00000089737	57062	35.7946
ENSG00000124228.14	14	24782	DDX27	ENSG00000124228	55661	55.4822
ENSG00000182810.6	4	2168	DDX28	ENSG00000182810	55794	181.202
ENSG00000125485.17	2	77404	DDX31	ENSG00000125485	64794	2.53763
ENSG00000123136.15	11	10585	DDX39A	ENSG00000123136	10212	102.062
ENSG00000215301.10	107	31188	DDX3X	ENSG00000215301	1654	336.945
ENSG00000067048.17	1	16370	DDX3Y	ENSG00000067048	8653	5.99948
ENSG00000183258.12	6	5384	DDX41	ENSG00000183258	51428	109.448
ENSG00000198231.13	24	45714	DDX42	ENSG00000198231	11325	51.5613
ENSG00000145833.16	49	96362	DDX46	ENSG00000145833	9879	49.9405
ENSG00000105671.12	8	9484	DDX49	ENSG00000105671	54555	82.8439
ENSG00000108654.15	102	9945	DDX5	ENSG00000108654	1655	1007.3
ENSG00000107625.13	5	45561	DDX50	ENSG00000107625	79009	10.778
ENSG00000185163.10	2	7725	DDX51	ENSG00000185163	317781	25.4269
ENSG00000278053.5	7	33707	DDX52	ENSG00000278053	11056	20.3958
ENSG00000123064.12	10	28305	DDX54	ENSG00000123064	79039	34.6976
ENSG00000111364.16	2	18866	DDX55	ENSG00000111364	57696	10.4115
ENSG00000136271.10	15	9634	DDX56	ENSG00000136271	54606	152.914
ENSG00000107201.10	2	70906	DDX58	ENSG00000107201	23586	2.77019
ENSG00000118197.14	3	46011	DDX59	ENSG00000118197	83479	6.40356
ENSG00000110367.13	19	43401	DDX6	ENSG00000110367	1656	42.9948
ENSG00000137628.17	3	102510	DDX60	ENSG00000137628	55601	2.8742
ENSG00000181381.13	2	181051	DDX60L	ENSG00000181381	91351	1.0849
ENSG00000177030.16	1	62482	DEAF1	ENSG00000177030	10522	1.57184
ENSG00000104325.7	2	52228	DECR1	ENSG00000104325	1666	3.76087
ENSG00000158796.17	1	11714	DEDD	ENSG00000158796	9191	8.38411
ENSG00000023892.11	1	23953	DEF6	ENSG00000023892	50619	4.10017
ENSG00000140995.16	9	20135	DEF8	ENSG00000140995	54849	43.8988
ENSG00000143753.13	25	17685	DEGS1	ENSG00000143753	8560	138.834
ENSG00000168350.8	1	15688	DEGS2	ENSG00000168350	123099	6.26029
ENSG00000124795.17	42	40688	DEK	ENSG00000124795	7913	101.378
ENSG00000081791.9	5	18192	DELE1	ENSG00000081791	9812	26.993
ENSG00000119979.18	2	33898	DENND10	ENSG00000119979	404636	5.79453
ENSG00000257093.7	1	45438	DENND11	ENSG00000257093	57189	2.16144
ENSG00000119522.16	1	550498	DENND1A	ENSG00000119522	57706	0.178405
ENSG00000146966.13	1	155573	DENND2A	ENSG00000146966	27147	0.631289
ENSG00000175984.15	1	87574	DENND2C	ENSG00000175984	163259	1.12147
ENSG00000105339.10	2	78530	DENND3	ENSG00000105339	22898	2.50125
ENSG00000174485.15	1	134247	DENND4A	ENSG00000174485	10260	0.731573
ENSG00000198837.10	2	17217	DENND4B	ENSG00000198837	9909	11.4087
ENSG00000137145.20	7	143110	DENND4C	ENSG00000137145	55667	4.80386
ENSG00000184014.8	5	126525	DENND5A	ENSG00000184014	23258	3.88111
ENSG00000170456.16	2	208910	DENND5B	ENSG00000170456	160518	0.940228
[truncated: 7,420 more rows]

## Sheet: Hek Hpos ILMN
Gene	Counts	Gene_Length	Gene_Name	Gene_Stripped	Entrez	TPMs
ENSG00000178295.15	222	35088	GEN1	ENSG00000178295	348654	28.8323
ENSG00000092847.12	1061	60724	AGO1	ENSG00000092847	26523	79.6233
ENSG00000123908.12	1429	115477	AGO2	ENSG00000123908	27161	56.3926
ENSG00000126070.20	281	141782	AGO3	ENSG00000126070	192669	9.03172
ENSG00000134698.11	123	49874	AGO4	ENSG00000134698	192670	11.2387
*GFP*	823	958	*GFP*	*GFP*	*GFP*	3914.89
ENSG00000121410.12	2	8314	A1BG	ENSG00000121410	1	1.09624
ENSG00000148584.15	4	86266	A1CF	ENSG00000148584	29974	0.211303
ENSG00000175899.14	3	48565	A2M	ENSG00000175899	2	0.281503
ENSG00000128274.17	16	29177	A4GALT	ENSG00000128274	53947	2.49899
ENSG00000118017.4	1	8677	A4GNT	ENSG00000118017	51146	0.525189
ENSG00000094914.14	408	17408	AAAS	ENSG00000094914	8086	106.806
ENSG00000081760.17	216	77899	AACS	ENSG00000081760	65985	12.6359
ENSG00000109576.14	99	31477	AADAT	ENSG00000109576	51166	14.3327
ENSG00000103591.13	415	54528	AAGAB	ENSG00000103591	79719	34.6828
ENSG00000115977.19	413	216352	AAK1	ENSG00000115977	22848	8.6991
ENSG00000087884.14	70	97323	AAMDC	ENSG00000087884	28971	3.27769
ENSG00000127837.9	663	6134	AAMP	ENSG00000127837	14	492.555
ENSG00000129673.9	8	16766	AANAT	ENSG00000129673	15	2.17443
ENSG00000131043.12	301	34459	AAR2	ENSG00000131043	25980	39.806
ENSG00000205002.4	8	6280	AARD	ENSG00000205002	441376	5.80518
ENSG00000090861.15	1264	37248	AARS1	ENSG00000090861	16	154.643
ENSG00000124608.5	441	14616	AARS2	ENSG00000124608	57505	137.498
ENSG00000266967.7	23	13972	AARSD1	ENSG00000266967	80755	7.50161
ENSG00000157426.14	224	49221	AASDH	ENSG00000157426	132949	20.7388
ENSG00000149313.11	349	23198	AASDHPPT	ENSG00000149313	60496	68.5583
ENSG00000008311.15	239	70706	AASS	ENSG00000008311	10157	15.4038
ENSG00000275700.5	393	107917	AATF	ENSG00000275700	26574	16.5954
ENSG00000181409.14	83	55734	AATK	ENSG00000181409	9625	6.78646
ENSG00000183044.12	63	109979	ABAT	ENSG00000183044	18	2.61045
ENSG00000165029.16	15	147149	ABCA1	ENSG00000165029	19	0.464536
ENSG00000154263.17	6	97632	ABCA10	ENSG00000154263	10349	0.280056
ENSG00000144452.15	1	207084	ABCA12	ENSG00000144452	26154	0.0220059
ENSG00000179869.15	5	476039	ABCA13	ENSG00000179869	154664	0.0478644
ENSG00000107331.17	448	21688	ABCA2	ENSG00000107331	20	94.1334
ENSG00000167972.14	752	64865	ABCA3	ENSG00000167972	21	52.8315
ENSG00000198691.13	3	128314	ABCA4	ENSG00000198691	24	0.106545
ENSG00000154265.16	136	82933	ABCA5	ENSG00000154265	23461	7.47303
ENSG00000154262.13	2	63193	ABCA6	ENSG00000154262	23460	0.144227
ENSG00000064687.13	194	25575	ABCA7	ENSG00000064687	10347	34.5678
ENSG00000141338.14	2	88103	ABCA8	ENSG00000141338	10351	0.103449
ENSG00000085563.15	143	210306	ABCB1	ENSG00000085563	5243	3.09863
ENSG00000135776.5	357	42125	ABCB10	ENSG00000135776	23456	38.6201
ENSG00000073734.10	5	115826	ABCB11	ENSG00000073734	8647	0.19672
ENSG00000005471.17	19	78738	ABCB4	ENSG00000005471	5244	1.09965
ENSG00000004846.16	3	161831	ABCB5	ENSG00000004846	340273	0.0844782
ENSG00000115657.14	12	9222	ABCB6	ENSG00000115657	10058	5.92982
ENSG00000131269.19	444	105684	ABCB7	ENSG00000131269	22	19.1452
ENSG00000197150.12	338	19360	ABCB8	ENSG00000197150	11194	79.5603
ENSG00000150967.18	121	60698	ABCB9	ENSG00000150967	23457	9.0844
ENSG00000103222.19	431	193497	ABCC1	ENSG00000103222	4363	10.1505
ENSG00000124574.15	299	23061	ABCC10	ENSG00000124574	89845	59.0851
ENSG00000121270.15	7	80658	ABCC11	ENSG00000121270	85320	0.39549
ENSG00000023839.12	22	69954	ABCC2	ENSG00000023839	1244	1.43316
ENSG00000108846.16	3	57476	ABCC3	ENSG00000108846	8714	0.237859
ENSG00000125257.16	439	281640	ABCC4	ENSG00000125257	10257	7.10322
ENSG00000114770.17	401	98005	ABCC5	ENSG00000114770	10057	18.6458
ENSG00000091262.15	15	74594	ABCC6	ENSG00000091262	368	0.916373
ENSG00000006071.14	11	84381	ABCC8	ENSG00000006071	6833	0.594064
ENSG00000069431.11	9	145128	ABCC9	ENSG00000069431	10060	0.282603
ENSG00000101986.12	85	19899	ABCD1	ENSG00000101986	215	19.4658
ENSG00000173208.4	8	69770	ABCD2	ENSG00000173208	225	0.522524
ENSG00000117528.14	590	100277	ABCD3	ENSG00000117528	5825	26.8124
ENSG00000119688.21	195	17786	ABCD4	ENSG00000119688	5826	49.9622
ENSG00000164163.11	639	31236	ABCE1	ENSG00000164163	6059	93.2246
ENSG00000204574.13	332	25786	ABCF1	ENSG00000204574	23	58.6731
ENSG00000033050.9	199	15721	ABCF2	ENSG00000033050	10061	57.6844
ENSG00000161204.11	254	7989	ABCF3	ENSG00000161204	55324	144.886
ENSG00000160179.18	29	97555	ABCG1	ENSG00000160179	9619	1.35467
ENSG00000118777.12	53	141478	ABCG2	ENSG00000118777	9429	1.70715
ENSG00000172350.10	10	13601	ABCG4	ENSG00000172350	64137	3.35054
ENSG00000138075.14	2	26393	ABCG5	ENSG00000138075	64240	0.345324
ENSG00000143921.9	5	51046	ABCG8	ENSG00000143921	64241	0.446368
ENSG00000143994.14	17	7023	ABHD1	ENSG00000143994	84696	11.0309
ENSG00000144827.9	256	14358	ABHD10	ENSG00000144827	55347	81.2515
ENSG00000106077.18	77	2773	ABHD11	ENSG00000106077	83451	126.539
ENSG00000100997.20	230	96093	ABHD12	ENSG00000100997	26090	10.9074
ENSG00000131969.15	7	32917	ABHD12B	ENSG00000131969	145447	0.969087
ENSG00000139826.6	74	15851	ABHD13	ENSG00000139826	84945	21.2745
ENSG00000248487.9	26	9773	ABHD14A	ENSG00000248487	25864	12.1236
ENSG00000114786.16	7	14477	ABHD14A-ACY1	ENSG00000114786	100526760	2.20346
ENSG00000114779.19	127	14899	ABHD14B	ENSG00000114779	84836	38.8447
ENSG00000168792.5	108	6490	ABHD15	ENSG00000168792	116236	75.834
ENSG00000204427.12	14	16401	ABHD16A	ENSG00000204427	7920	3.88994
ENSG00000129968.15	209	8737	ABHD17A	ENSG00000129968	81926	109.011
ENSG00000107362.13	152	48479	ABHD17B	ENSG00000107362	51104	14.2881
ENSG00000136379.12	119	75937	ABHD17C	ENSG00000136379	58489	7.14132
ENSG00000164074.15	164	74621	ABHD18	ENSG00000164074	80167	10.0154
ENSG00000140526.18	435	114896	ABHD2	ENSG00000140526	11057	17.2532
ENSG00000158201.10	191	53879	ABHD3	ENSG00000158201	171586	16.1547
ENSG00000100439.10	51	14978	ABHD4	ENSG00000100439	63874	15.5168
ENSG00000011198.10	109	44263	ABHD5	ENSG00000011198	51099	11.222
ENSG00000163686.15	110	58161	ABHD6	ENSG00000163686	57406	8.61878
ENSG00000127220.6	76	18105	ABHD8	ENSG00000127220	79575	19.1293
ENSG00000136754.17	280	114494	ABI1	ENSG00000136754	10006	11.1445
ENSG00000138443.16	401	119489	ABI2	ENSG00000138443	10152	15.2933
ENSG00000108798.9	1	12814	ABI3	ENSG00000108798	51225	0.355632
ENSG00000154175.17	5	244359	ABI3BP	ENSG00000154175	25890	0.0932453
ENSG00000119328.12	61	16344	ABITRAM	ENSG00000119328	54942	17.0081
ENSG00000097007.19	755	174659	ABL1	ENSG00000097007	25	19.6989
ENSG00000143322.21	937	130354	ABL2	ENSG00000143322	27	32.7567
ENSG00000099204.20	547	336948	ABLIM1	ENSG00000099204	3983	7.39792
ENSG00000163995.20	17	193522	ABLIM2	ENSG00000163995	84448	0.400317
ENSG00000173210.19	6	119059	ABLIM3	ENSG00000173210	22885	0.229654
ENSG00000175164.15	3	25623	ABO	ENSG00000175164	28	0.533552
ENSG00000159842.15	237	226220	ABR	ENSG00000159842	29	4.77422
ENSG00000174429.4	1	10761	ABRA	ENSG00000174429	137735	0.42348
ENSG00000146386.8	170	14557	ABRACL	ENSG00000146386	58527	53.2184
ENSG00000163322.14	63	63831	ABRAXAS1	ENSG00000163322	84142	4.49774
ENSG00000165660.8	206	34848	ABRAXAS2	ENSG00000165660	23172	26.9386
ENSG00000146109.5	296	3786	ABT1	ENSG00000146109	29777	356.284
ENSG00000114626.18	26	7991	ABTB1	ENSG00000114626	80325	14.8271
ENSG00000166016.6	142	207023	ABTB2	ENSG00000166016	25841	3.12575
ENSG00000132359.15	190	282036	AC002316.1	ENSG00000132359	23108	3.06997
ENSG00000180448.10	111	20705	AC004151.1	ENSG00000180448	23526	24.4305
ENSG00000285162.1	4	392327	AC004593.2	ENSG00000285162	1124	0.0464619
ENSG00000131845.14	51	8591	AC005261.1	ENSG00000131845	57343	27.0528
ENSG00000007237.18	67	287942	AC005747.1	ENSG00000007237	8522	1.06036
ENSG00000134398.15	1	22916	AC008870.1	ENSG00000134398	10595	0.198859
ENSG00000152454.4	44	6873	AC010326.1	ENSG00000152454	10172	29.1737
ENSG00000160460.16	90	110223	AC020929.1	ENSG00000160460	57731	3.72096
ENSG00000170442.12	1	59863	AC021066.1	ENSG00000170442	3892	0.0761249
ENSG00000256294.8	34	22641	AC021092.2	ENSG00000256294	7768	6.84334
ENSG00000055483.19	838	54060	AC022966.1	ENSG00000055483	57602	70.6404
ENSG00000286094.1	2	50111	AC026740.3	ENSG00000286094	653082	0.181879
ENSG00000196155.13	258	11989	AC040160.1	ENSG00000196155	25894	98.0668
ENSG00000286190.1	53	1706	AC055839.2	ENSG00000286190	728392	141.573
ENSG00000140474.14	267	7228	AC091230.1	ENSG00000140474	25989	168.336
ENSG00000213096.10	82	96556	AC092279.1	ENSG00000213096	9534	3.87008
ENSG00000198001.13	75	30599	AC093012.1	ENSG00000198001	51135	11.1696
ENSG00000285043.1	24	17330	AC093512.2	ENSG00000285043	112694756	6.31099
ENSG00000188897.9	37	167400	AC099489.1	ENSG00000188897	400499	1.00724
ENSG00000186723.4	1	11115	AC114267.1	ENSG00000186723	26539	0.409992
ENSG00000036549.13	698	121003	AC118549.1	ENSG00000036549	26009	26.2872
ENSG00000283765.1	2	69321	AC131160.1	ENSG00000283765	55486	0.131477
ENSG00000060971.18	199	34113	ACAA1	ENSG00000060971	30	26.5839
ENSG00000167315.18	138	31789	ACAA2	ENSG00000167315	10449	19.7828
ENSG00000278540.5	821	321844	ACACA	ENSG00000278540	31	11.6247
ENSG00000076555.15	168	151631	ACACB	ENSG00000076555	32	5.04901
ENSG00000111271.14	120	71051	ACAD10	ENSG00000111271	80724	7.69655
ENSG00000151498.11	182	12360	ACAD8	ENSG00000151498	27034	67.1024
ENSG00000177646.19	332	36471	ACAD9	ENSG00000177646	28976	41.4835
ENSG00000115361.8	14	38321	ACADL	ENSG00000115361	33	1.66485
ENSG00000117054.13	424	63228	ACADM	ENSG00000117054	34	30.5592
ENSG00000122971.9	58	14234	ACADS	ENSG00000122971	35	18.5689
ENSG00000196177.13	233	49311	ACADSB	ENSG00000196177	36	21.5326
ENSG00000072778.20	264	8141	ACADVL	ENSG00000072778	37	147.779
ENSG00000157766.18	4	71918	ACAN	ENSG00000157766	176	0.253459
ENSG00000072818.12	9	14948	ACAP1	ENSG00000072818	9744	2.74375
ENSG00000114331.15	295	168299	ACAP2	ENSG00000114331	23527	7.98777
ENSG00000131584.19	260	17219	ACAP3	ENSG00000131584	116983	68.8098
ENSG00000075239.14	388	30908	ACAT1	ENSG00000075239	38	57.2066
ENSG00000120437.9	292	17067	ACAT2	ENSG00000120437	39	77.967
ENSG00000182827.9	681	42062	ACBD3	ENSG00000182827	64746	73.7806
ENSG00000181513.14	49	11581	ACBD4	ENSG00000181513	79777	19.2812
ENSG00000107897.19	181	46916	ACBD5	ENSG00000107897	91452	17.581
ENSG00000230124.8	412	233301	ACBD6	ENSG00000230124	84320	8.04759
ENSG00000176244.7	30	13301	ACBD7	ENSG00000176244	414149	10.2783
ENSG00000110455.14	29	18312	ACCS	ENSG00000110455	84680	7.21684
ENSG00000205126.2	1	11996	ACCSL	ENSG00000205126	390110	0.379882
ENSG00000102977.16	167	3303	ACD	ENSG00000102977	65057	230.406
ENSG00000159640.16	10	21319	ACE	ENSG00000159640	1636	2.13756
ENSG00000167769.5	1	27470	ACER1	ENSG00000167769	125981	0.165892
ENSG00000177076.6	21	43496	ACER2	ENSG00000177076	340485	2.20016
ENSG00000078124.12	80	165930	ACER3	ENSG00000078124	55331	2.1971
ENSG00000087085.15	19	6980	ACHE	ENSG00000087085	43	12.4046
ENSG00000100813.14	1629	37050	ACIN1	ENSG00000100813	22985	200.363
ENSG00000144648.16	5	83222	ACKR2	ENSG00000144648	1238	0.27379
ENSG00000144476.6	2	14567	ACKR3	ENSG00000144476	57007	0.62567
ENSG00000129048.7	1	21697	ACKR4	ENSG00000129048	51554	0.210032
ENSG00000131473.17	1946	63625	ACLY	ENSG00000131473	47	139.38
ENSG00000153086.14	2	63418	ACMSD	ENSG00000153086	130013	0.143715
ENSG00000122729.19	457	70166	ACO1	ENSG00000122729	48	29.6807
ENSG00000100412.16	291	59872	ACO2	ENSG00000100412	50	22.149
ENSG00000184227.8	128	6653	ACOT1	ENSG00000184227	641371	87.6754
ENSG00000162390.17	21	96935	ACOT11	ENSG00000162390	26027	0.987242
ENSG00000112304.11	148	38030	ACOT13	ENSG00000112304	55856	17.7346
ENSG00000119673.14	219	8038	ACOT2	ENSG00000119673	10965	124.16
ENSG00000205669.4	1	8943	ACOT6	ENSG00000205669	641372	0.509568
ENSG00000097021.19	335	130122	ACOT7	ENSG00000097021	11332	11.7322
ENSG00000101473.17	94	15684	ACOT8	ENSG00000101473	10005	27.3122
ENSG00000123130.17	205	65420	ACOT9	ENSG00000123130	23597	14.28
ENSG00000161533.12	434	37670	ACOX1	ENSG00000161533	51	52.5024
ENSG00000168306.13	1	32147	ACOX2	ENSG00000168306	8309	0.141757
ENSG00000087008.16	125	74441	ACOX3	ENSG00000087008	8310	7.65214
ENSG00000153093.18	4	385649	ACOXL	ENSG00000153093	55289	0.0472664
ENSG00000143727.16	242	14143	ACP1	ENSG00000143727	52	77.9756
ENSG00000142513.6	13	4804	ACP4	ENSG00000142513	93650	12.3318
ENSG00000102575.13	3	4348	ACP5	ENSG00000102575	54	3.14425
ENSG00000162836.12	200	40872	ACP6	ENSG00000162836	51205	22.2992
ENSG00000014257.16	2	50929	ACPP	ENSG00000014257	55	0.178958
ENSG00000100312.11	1	7143	ACR	ENSG00000100312	49	0.637976
ENSG00000111644.8	1	9358	ACRBP	ENSG00000111644	84519	0.48697
ENSG00000134940.14	3	9352	ACRV1	ENSG00000134940	56	1.46185
ENSG00000103740.10	3	78220	ACSBG1	ENSG00000103740	23205	0.174779
ENSG00000130377.13	4	57847	ACSBG2	ENSG00000130377	81616	0.315112
ENSG00000167107.12	75	48687	ACSF2	ENSG00000167107	80221	7.01994
ENSG00000176715.17	286	75746	ACSF3	ENSG00000176715	197322	17.2065
ENSG00000151726.14	261	71223	ACSL1	ENSG00000151726	2180	16.6996
ENSG00000123983.14	705	83697	ACSL3	ENSG00000123983	2181	38.3852
ENSG00000068366.20	459	109159	ACSL4	ENSG00000068366	2182	19.1619
ENSG00000197142.10	1	54362	ACSL5	ENSG00000197142	51703	0.0838281
ENSG00000164398.14	13	62270	ACSL6	ENSG00000164398	23305	0.95137
ENSG00000166743.9	1	75653	ACSM1	ENSG00000166743	116285	0.0602364
ENSG00000183747.12	1	36208	ACSM2A	ENSG00000183747	123876	0.125858
ENSG00000066813.14	1	40201	ACSM2B	ENSG00000066813	348158	0.113357
ENSG00000005187.12	15	187338	ACSM3	ENSG00000005187	6296	0.36488
ENSG00000183549.10	2	31802	ACSM5	ENSG00000183549	54988	0.28659
ENSG00000173124.14	1	34728	ACSM6	ENSG00000173124	142827	0.131222
ENSG00000154930.15	196	52750	ACSS1	ENSG00000154930	84532	16.9324
ENSG00000131069.20	152	55816	ACSS2	ENSG00000131069	55902	12.4099
ENSG00000111058.8	32	324796	ACSS3	ENSG00000111058	79611	0.448977
ENSG00000143632.14	63	2853	ACTA1	ENSG00000143632	58	100.629
ENSG00000107796.13	27	56265	ACTA2	ENSG00000107796	59	2.18681
ENSG00000075624.16	1099	36636	ACTB	ENSG00000075624	60	136.702
ENSG00000169067.4	1	2793	ACTBL2	ENSG00000169067	345651	1.6316
ENSG00000159251.8	15	5319	ACTC1	ENSG00000159251	70	12.8513
ENSG00000184009.12	1281	13876	ACTG1	ENSG00000184009	71	420.698
ENSG00000163017.14	20	27551	ACTG2	ENSG00000163017	72	3.30809
ENSG00000182584.5	6	1582	ACTL10	ENSG00000182584	170487	17.2834
ENSG00000136518.17	300	25521	ACTL6A	ENSG00000136518	86	53.5684
ENSG00000077080.10	5	13351	ACTL6B	ENSG00000077080	51412	1.70664
ENSG00000187003.7	1	1490	ACTL7A	ENSG00000187003	10881	3.05843
ENSG00000148156.8	1	1398	ACTL7B	ENSG00000148156	10880	3.2597
ENSG00000117148.8	4	71730	ACTL8	ENSG00000117148	81569	0.254123
ENSG00000072110.13	734	105297	ACTN1	ENSG00000072110	87	31.7662
ENSG00000077522.13	68	100490	ACTN2	ENSG00000077522	88	3.08369
ENSG00000248746.6	10	16939	ACTN3	ENSG00000248746	89	2.69028
ENSG00000130402.12	745	83940	ACTN4	ENSG00000130402	81	40.4457
ENSG00000131966.14	253	35556	ACTR10	ENSG00000131966	55860	32.426
ENSG00000138107.13	676	40831	ACTR1A	ENSG00000138107	10121	75.447
ENSG00000115073.8	248	8105	ACTR1B	ENSG00000115073	10120	139.439
ENSG00000138071.13	744	43500	ACTR2	ENSG00000138071	10097	77.9415
ENSG00000115091.12	563	72533	ACTR3	ENSG00000115091	10096	35.3719
ENSG00000133627.18	203	95629	ACTR3B	ENSG00000133627	57180	9.67368
ENSG00000106526.10	55	79809	ACTR3C	ENSG00000106526	653857	3.14048
ENSG00000101442.10	220	24060	ACTR5	ENSG00000101442	79913	41.6689
ENSG00000075089.9	277	42743	ACTR6	ENSG00000075089	64431	29.5325
ENSG00000113812.14	462	15086	ACTR8	ENSG00000113812	93973	139.557
ENSG00000184378.3	40	2640	ACTRT3	ENSG00000184378	84517	69.0464
ENSG00000115170.15	95	139886	ACVR1	ENSG00000115170	90	3.09481
ENSG00000135503.13	288	45379	ACVR1B	ENSG00000135503	91	28.9216
ENSG00000123612.16	19	102097	ACVR1C	ENSG00000123612	130399	0.848058
ENSG00000121989.15	146	86309	ACVR2A	ENSG00000121989	92	7.70871
ENSG00000114739.14	1357	39252	ACVR2B	ENSG00000114739	93	157.544
ENSG00000139567.13	7	16453	ACVRL1	ENSG00000139567	94	1.93882
ENSG00000243989.9	24	5857	ACY1	ENSG00000243989	95	18.6733
ENSG00000119640.9	67	16246	ACYP1	ENSG00000119640	97	18.7938
ENSG00000170634.13	49	334462	ACYP2	ENSG00000170634	98	0.667628
ENSG00000196839.13	90	32711	ADA	ENSG00000196839	100	12.5382
ENSG00000093072.18	5	79445	ADA2	ENSG00000093072	51816	0.286806
ENSG00000140955.10	1	6030	ADAD2	ENSG00000140955	161931	0.755732
ENSG00000168803.15	72	23898	ADAL	ENSG00000168803	161823	13.7295
ENSG00000137845.15	381	160982	ADAM10	ENSG00000137845	102	10.7853
ENSG00000073670.14	199	22858	ADAM11	ENSG00000073670	4185	39.6734
ENSG00000148848.14	12	376074	ADAM12	ENSG00000148848	8038	0.14541
ENSG00000143537.13	398	12209	ADAM15	ENSG00000143537	8751	148.555
ENSG00000151694.14	339	68246	ADAM17	ENSG00000151694	6868	22.6364
ENSG00000135074.15	64	180241	ADAM19	ENSG00000135074	8728	1.61812
ENSG00000104755.15	1	94554	ADAM2	ENSG00000104755	2515	0.0481954
ENSG00000139985.7	2	7731	ADAM21	ENSG00000139985	8747	1.17891
ENSG00000008277.14	126	268746	ADAM22	ENSG00000008277	53616	2.13655
ENSG00000114948.13	101	177595	ADAM23	ENSG00000114948	8745	2.59165
ENSG00000042980.13	1	64945	ADAM28	ENSG00000042980	10863	0.070168
ENSG00000168594.15	2	148512	ADAM29	ENSG00000168594	11086	0.0613696
ENSG00000134249.7	1	2982	ADAM30	ENSG00000134249	11085	1.52819
ENSG00000197140.15	1	177927	ADAM32	ENSG00000197140	203102	0.025612
ENSG00000149451.17	1	14281	ADAM33	ENSG00000149451	80332	0.3191
ENSG00000151651.16	20	14448	ADAM8	ENSG00000151651	101	6.30823
ENSG00000168615.12	404	108392	ADAM9	ENSG00000168615	8754	16.9851
ENSG00000154734.15	795	9654	ADAMTS1	ENSG00000154734	9510	375.271
ENSG00000142303.14	4	30495	ADAMTS10	ENSG00000142303	81794	0.597746
ENSG00000151388.11	4	368484	ADAMTS12	ENSG00000151388	81792	0.0494682
ENSG00000160323.18	48	45044	ADAMTS13	ENSG00000160323	11093	4.85612
ENSG00000138316.11	4	89935	ADAMTS14	ENSG00000138316	140766	0.202683
ENSG00000166106.3	46	27667	ADAMTS15	ENSG00000166106	170689	7.57671
ENSG00000145536.15	4	179974	ADAMTS16	ENSG00000145536	170690	0.101283
ENSG00000140470.14	112	370568	ADAMTS17	ENSG00000140470	170691	1.37732
ENSG00000140873.16	5	187221	ADAMTS18	ENSG00000140873	170692	0.121703
ENSG00000145808.10	56	278402	ADAMTS19	ENSG00000145808	171019	0.916644
ENSG00000087116.16	65	234608	ADAMTS2	ENSG00000087116	9509	1.26257
ENSG00000173157.17	44	198337	ADAMTS20	ENSG00000173157	80070	1.01096
ENSG00000156140.10	153	288252	ADAMTS3	ENSG00000156140	9508	2.41882
ENSG00000158859.10	11	14752	ADAMTS4	ENSG00000158859	9507	3.39803
ENSG00000154736.6	11	49166	ADAMTS5	ENSG00000154736	11096	1.01956
ENSG00000049192.15	17	333182	ADAMTS6	ENSG00000049192	11174	0.232516
ENSG00000136378.15	33	52258	ADAMTS7	ENSG00000136378	11173	2.87771
ENSG00000134917.10	16	23686	ADAMTS8	ENSG00000134917	11095	3.07832
ENSG00000163638.13	118	172346	ADAMTS9	ENSG00000163638	56999	3.12008
ENSG00000178031.17	7	1004387	ADAMTSL1	ENSG00000178031	92949	0.0317601
ENSG00000197859.10	4	43355	ADAMTSL2	ENSG00000197859	9719	0.420442
ENSG00000156218.13	6	385754	ADAMTSL3	ENSG00000156218	57188	0.0708804
ENSG00000143382.15	10	11568	ADAMTSL4	ENSG00000143382	54507	3.93937
ENSG00000185761.11	18	8582	ADAMTSL5	ENSG00000185761	339366	9.55805
ENSG00000105963.15	56	57507	ADAP1	ENSG00000105963	11033	4.43764
ENSG00000184060.11	69	52978	ADAP2	ENSG00000184060	55803	5.93524
ENSG00000160710.17	1807	45956	ADAR	ENSG00000160710	103	179.185
ENSG00000197381.16	243	152707	ADARB1	ENSG00000197381	104	7.25158
ENSG00000185736.16	9	560212	ADARB2	ENSG00000185736	105	0.0732108
ENSG00000065457.10	154	26319	ADAT1	ENSG00000065457	23536	26.6647
ENSG00000189007.16	164	27863	ADAT2	ENSG00000189007	134637	26.8226
ENSG00000213638.6	84	8048	ADAT3	ENSG00000213638	113179	47.5638
ENSG00000063761.16	111	134905	ADCK1	ENSG00000063761	57143	3.74956
ENSG00000133597.11	358	23316	ADCK2	ENSG00000133597	90956	69.9704
ENSG00000173137.12	12	20141	ADCK5	ENSG00000173137	203054	2.7151
ENSG00000164742.16	490	148976	ADCY1	ENSG00000164742	107	14.9887
ENSG00000143199.18	6	104829	ADCY10	ENSG00000143199	55811	0.260828
ENSG00000078295.17	6	433943	ADCY2	ENSG00000078295	108	0.0630092
ENSG00000138031.14	401	100670	ADCY3	ENSG00000138031	109	18.1522
ENSG00000129467.13	1	16744	ADCY4	ENSG00000129467	196883	0.272161
ENSG00000173175.14	22	167462	ADCY5	ENSG00000173175	111	0.598676
ENSG00000174233.11	337	22843	ADCY6	ENSG00000174233	112	67.2298
ENSG00000121281.13	31	71998	ADCY7	ENSG00000121281	113	1.96212
ENSG00000162104.10	577	163055	ADCY9	ENSG00000162104	115	16.126
ENSG00000141433.13	1	7301	ADCYAP1	ENSG00000141433	116	0.62417
ENSG00000078549.14	71	59018	ADCYAP1R1	ENSG00000078549	117	5.48225
ENSG00000087274.17	738	86219	ADD1	ENSG00000087274	118	39.0066
ENSG00000075340.23	555	160607	ADD2	ENSG00000075340	119	15.7476
ENSG00000148700.15	391	139197	ADD3	ENSG00000148700	120	12.8006
ENSG00000197177.15	6	60746	ADGRA1	ENSG00000197177	84435	0.45011
ENSG00000020181.18	129	60705	ADGRA2	ENSG00000020181	25960	9.6839
ENSG00000152990.14	194	170995	ADGRA3	ENSG00000152990	166647	5.17015
ENSG00000181790.11	25	95579	ADGRB1	ENSG00000181790	575	1.19196
ENSG00000121753.12	205	37776	ADGRB2	ENSG00000121753	576	24.7299
ENSG00000135298.14	99	754224	ADGRB3	ENSG00000135298	577	0.598164
ENSG00000111452.13	4	187562	ADGRD1	ENSG00000111452	283383	0.0971852
ENSG00000180264.11	3	27164	ADGRD2	ENSG00000180264	347088	0.503283
ENSG00000174837.15	2	52893	ADGRE1	ENSG00000174837	2015	0.172313
ENSG00000127507.18	12	46168	ADGRE2	ENSG00000127507	30817	1.18447
ENSG00000131355.15	1	70910	ADGRE3	ENSG00000131355	84658	0.0642655
ENSG00000123146.20	91	28224	ADGRE5	ENSG00000123146	976	14.6929
ENSG00000164393.8	2	41361	ADGRF2	ENSG00000164393	222611	0.220356
ENSG00000173567.15	8	38644	ADGRF3	ENSG00000173567	165082	0.943394
ENSG00000153294.12	1	36157	ADGRF4	ENSG00000153294	221393	0.126035
ENSG00000069122.19	1	102421	ADGRF5	ENSG00000069122	221395	0.0444935
ENSG00000205336.12	2	54928	ADGRG1	ENSG00000205336	9289	0.165929
ENSG00000173698.18	12	133330	ADGRG2	ENSG00000173698	10149	0.410146
ENSG00000182885.17	1	21101	ADGRG3	ENSG00000182885	222487	0.215964
ENSG00000156920.11	3	115927	ADGRG4	ENSG00000156920	139378	0.117929
ENSG00000112414.15	43	144412	ADGRG6	ENSG00000112414	57211	1.35691
ENSG00000072071.16	639	58444	ADGRL1	ENSG00000072071	22859	49.8249
ENSG00000117114.19	482	686276	ADGRL2	ENSG00000117114	23266	3.20061
ENSG00000150471.16	183	877077	ADGRL3	ENSG00000150471	23284	0.95082
ENSG00000162618.15	1	392360	ADGRL4	ENSG00000162618	64123	0.0116145
ENSG00000164199.18	365	635093	ADGRV1	ENSG00000164199	84059	2.61903
ENSG00000196616.14	3	47789	ADH1B	ENSG00000196616	125	0.286074
ENSG00000198099.8	1	34135	ADH4	ENSG00000198099	127	0.133501
ENSG00000197894.11	327	17823	ADH5	ENSG00000197894	128	83.6088
ENSG00000147576.17	3	36415	ADHFE1	ENSG00000147576	137872	0.375427
ENSG00000182551.14	176	22165	ADI1	ENSG00000182551	55256	36.1851
ENSG00000159346.13	291	17746	ADIPOR1	ENSG00000159346	51094	74.727
ENSG00000006831.10	313	100100	ADIPOR2	ENSG00000006831	79602	14.2494
ENSG00000156110.14	279	558761	ADK	ENSG00000156110	132	2.27543
ENSG00000148926.10	31	2324	ADM	ENSG00000148926	133	60.787
ENSG00000128165.9	27	4897	ADM2	ENSG00000128165	79924	25.1257
ENSG00000224420.3	15	1911	ADM5	ENSG00000224420	199800	35.7697
ENSG00000101126.18	977	42521	ADNP	ENSG00000101126	23394	104.707
ENSG00000101544.9	369	38261	ADNP2	ENSG00000101544	22850	43.9496
ENSG00000181915.5	252	3759	ADO	ENSG00000181915	84890	305.501
ENSG00000163485.17	25	76751	ADORA1	ENSG00000163485	134	1.48437
ENSG00000128271.22	8	24478	ADORA2A	ENSG00000128271	135	1.48936
ENSG00000170425.3	134	30829	ADORA2B	ENSG00000170425	136	19.8075
ENSG00000159322.17	283	34477	ADPGK	ENSG00000159322	83440	37.4061
ENSG00000144843.11	6	10677	ADPRH	ENSG00000144843	141	2.56087
ENSG00000153531.13	39	53914	ADPRHL1	ENSG00000153531	113622	3.29646
ENSG00000116863.11	231	5040	ADPRHL2	ENSG00000116863	54936	208.865
ENSG00000170222.12	31	13964	ADPRM	ENSG00000170222	56985	10.1167
ENSG00000120907.18	3	119128	ADRA1A	ENSG00000120907	148	0.114761
ENSG00000170214.5	11	107932	ADRA1B	ENSG00000170214	147	0.464438
ENSG00000171873.8	1	28657	ADRA1D	ENSG00000171873	146	0.159021
ENSG00000150594.7	9	3878	ADRA2A	ENSG00000150594	150	10.576
ENSG00000274286.2	8	3695	ADRA2B	ENSG00000274286	151	9.86644
ENSG00000184160.8	210	2178	ADRA2C	ENSG00000184160	152	439.386
ENSG00000043591.6	22	3038	ADRB1	ENSG00000043591	153	33.0005
ENSG00000169252.5	8	3442	ADRB2	ENSG00000169252	154	10.5917
ENSG00000130706.13	375	6769	ADRM1	ENSG00000130706	11047	252.46
ENSG00000239900.12	86	43963	ADSL	ENSG00000239900	158	8.91448
ENSG00000185100.10	21	23139	ADSS1	ENSG00000185100	122622	4.1358
ENSG00000035687.10	435	43415	ADSS2	ENSG00000035687	159	45.6599
ENSG00000106624.11	5	10217	AEBP1	ENSG00000106624	165	2.23014
ENSG00000139154.16	412	316756	AEBP2	ENSG00000139154	121536	5.92731
ENSG00000181026.15	587	10944	AEN	ENSG00000181026	64782	244.426
ENSG00000196526.10	100	181212	AFAP1	ENSG00000196526	60312	2.51477
ENSG00000157510.14	63	71778	AFAP1L1	ENSG00000157510	134265	3.99976
ENSG00000169129.15	29	109932	AFAP1L2	ENSG00000169129	84632	1.20215
ENSG00000130396.20	1294	145101	AFDN	ENSG00000130396	4301	40.6396
ENSG00000172493.21	470	206052	AFF1	ENSG00000172493	4299	10.3946
ENSG00000155966.14	8	500046	AFF2	ENSG00000155966	2334	0.0729063
ENSG00000144218.19	112	647009	AFF3	ENSG00000144218	3899	0.788847
ENSG00000072364.13	862	88239	AFF4	ENSG00000072364	27125	44.5176
ENSG00000135537.17	65	231805	AFG1L	ENSG00000135537	246269	1.27784
ENSG00000141385.10	418	48283	AFG3L2	ENSG00000141385	10939	39.4518
ENSG00000183077.15	116	20384	AFMID	ENSG00000183077	125061	25.9331
ENSG00000081051.8	1	25036	AFP	ENSG00000081051	174	0.18202
ENSG00000119844.15	193	68700	AFTPH	ENSG00000119844	54812	12.8022
ENSG00000038002.9	101	11663	AGA	ENSG00000038002	175	39.4636
ENSG00000157985.19	643	637757	AGAP1	ENSG00000157985	116987	4.59453
ENSG00000135439.11	70	18396	AGAP2	ENSG00000135439	116986	17.3404
ENSG00000133612.19	932	58605	AGAP3	ENSG00000133612	116988	72.4714
ENSG00000188234.13	57	28281	AGAP4	ENSG00000188234	119016	9.1847
ENSG00000172650.13	5	23874	AGAP5	ENSG00000172650	729092	0.954399
ENSG00000204149.12	2	28309	AGAP6	ENSG00000204149	414189	0.321952
ENSG00000204172.12	43	21784	AGAP9	ENSG00000204172	642517	8.99531
ENSG00000273540.4	5	949079	AGBL1	ENSG00000273540	123624	0.0240078
ENSG00000146856.14	39	161455	AGBL3	ENSG00000146856	340351	1.10077
ENSG00000186094.17	4	1491100	AGBL4	ENSG00000186094	84871	0.0122247
ENSG00000084693.16	273	28258	AGBL5	ENSG00000084693	60509	44.0257
ENSG00000204305.14	3	3354	AGER	ENSG00000204305	177	4.07609
ENSG00000173744.17	418	89062	AGFG1	ENSG00000173744	3267	21.3879
ENSG00000106351.13	124	29017	AGFG2	ENSG00000106351	3268	19.474
ENSG00000164252.13	153	35983	AGGF1	ENSG00000164252	55109	19.3767
ENSG00000006530.18	264	103966	AGK	ENSG00000006530	55750	11.5717
ENSG00000162688.17	916	73662	AGL	ENSG00000162688	178	56.6679
ENSG00000116771.6	25	13352	AGMAT	ENSG00000116771	79814	8.53255
ENSG00000204310.13	42	9884	AGPAT1	ENSG00000204310	10554	19.3643
ENSG00000169692.13	203	14314	AGPAT2	ENSG00000169692	10555	64.6279
ENSG00000160216.20	662	122369	AGPAT3	ENSG00000160216	56894	24.6531
ENSG00000026652.15	217	144094	AGPAT4	ENSG00000026652	56895	6.86276
ENSG00000155189.12	122	52861	AGPAT5	ENSG00000155189	55326	10.5174
ENSG00000018510.16	641	166542	AGPS	ENSG00000018510	8540	17.5396
ENSG00000188157.15	459	35998	AGRN	ENSG00000188157	375790	58.1058
ENSG00000159723.4	1	1242	AGRP	ENSG00000159723	181	3.66913
ENSG00000135744.8	1	11599	AGT	ENSG00000135744	183	0.392884
ENSG00000135049.15	451	195490	AGTPBP1	ENSG00000135049	23287	10.5133
ENSG00000144891.17	15	45224	AGTR1	ENSG00000144891	185	1.5115
ENSG00000177674.16	143	18718	AGTRAP	ENSG00000177674	57085	34.8146
ENSG00000172482.5	3	11678	AGXT	ENSG00000172482	189	1.17068
ENSG00000113492.14	1	50034	AGXT2	ENSG00000113492	64902	0.0910793
ENSG00000153207.15	877	92869	AHCTF1	ENSG00000153207	25909	43.0342
ENSG00000101444.13	737	31534	AHCY	ENSG00000101444	191	106.506
ENSG00000168710.18	601	38977	AHCYL1	ENSG00000168710	10768	70.267
ENSG00000158467.16	172	205188	AHCYL2	ENSG00000158467	23382	3.81998
ENSG00000126705.15	321	70396	AHDC1	ENSG00000126705	27245	20.7798
ENSG00000135541.21	212	214233	AHI1	ENSG00000135541	54806	4.50956
ENSG00000124942.14	408	122693	AHNAK	ENSG00000124942	79026	15.1539
ENSG00000185567.7	89	41130	AHNAK2	ENSG00000185567	113146	9.8609
ENSG00000106546.14	62	429793	AHR	ENSG00000106546	196	0.657381
ENSG00000286169.1	86	166621	AHRR	ENSG00000286169	57491	2.35209
ENSG00000100591.8	647	11602	AHSA1	ENSG00000100591	10598	254.13
ENSG00000145192.13	1	8258	AHSG	ENSG00000145192	197	0.551836
ENSG00000186063.13	184	45197	AIDA	ENSG00000186063	64853	18.5521
ENSG00000126878.13	249	26676	AIF1L	ENSG00000126878	83543	42.5367
ENSG00000156709.14	700	36525	AIFM1	ENSG00000156709	9131	87.3359
ENSG00000042286.15	44	34711	AIFM2	ENSG00000042286	84883	5.77658
ENSG00000183773.15	2	16252	AIFM3	ENSG00000183773	150209	0.5608
ENSG00000146416.19	143	280562	AIG1	ENSG00000146416	51390	2.3227
ENSG00000163568.15	2	84612	AIM2	ENSG00000163568	9447	0.107717
ENSG00000164022.17	333	33912	AIMP1	ENSG00000164022	9255	44.7482
ENSG00000106305.10	191	14579	AIMP2	ENSG00000106305	7965	59.7023
ENSG00000110711.10	258	8077	AIP	ENSG00000110711	9049	145.564
ENSG00000129221.16	2	41506	AIPL1	ENSG00000129221	23746	0.219586
ENSG00000160224.17	4	12810	AIRE	ENSG00000160224	326	1.42297
ENSG00000196581.11	8	137925	AJAP1	ENSG00000196581	55966	0.264321
ENSG00000232434.2	72	4386	AJM1	ENSG00000232434	389813	74.8082
ENSG00000129474.16	144	11374	AJUBA	ENSG00000129474	84962	57.6945
ENSG00000106992.19	32	11189	AK1	ENSG00000106992	203	13.033
ENSG00000004455.17	722	73056	AK2	ENSG00000004455	204	45.0367
ENSG00000147853.17	141	32487	AK3	ENSG00000147853	50808	19.7786
ENSG00000162433.15	263	84596	AK4	ENSG00000162433	205	14.1674
ENSG00000154027.19	20	277947	AK5	ENSG00000154027	26289	0.327909
ENSG00000085231.14	87	19029	AK6	ENSG00000085231	102157402	20.8348
ENSG00000140057.9	25	97299	AK7	ENSG00000140057	122481	1.17089
ENSG00000165695.10	17	153199	AK8	ENSG00000165695	158067	0.505683
ENSG00000155085.15	34	198361	AK9	ENSG00000155085	221264	0.781102
ENSG00000121057.13	822	36254	AKAP1	ENSG00000121057	8165	103.324
ENSG00000108599.15	205	74041	AKAP10	ENSG00000108599	11216	12.6173
ENSG00000023516.9	852	51109	AKAP11	ENSG00000023516	11215	75.9674
ENSG00000131016.17	1271	118592	AKAP12	ENSG00000131016	9590	48.84
ENSG00000170776.21	838	368787	AKAP13	ENSG00000170776	11214	10.3551
ENSG00000197976.12_PAR_Y	279	10916	AKAP17A	ENSG00000197976	8227	116.473
ENSG00000197976.12	273	10916	AKAP17A	ENSG00000197976	8227	113.968
ENSG00000111254.8	15	33543	AKAP3	ENSG00000111254	10566	2.03786
ENSG00000147081.15	1	10230	AKAP4	ENSG00000147081	8852	0.445461
ENSG00000179841.8	76	9004	AKAP5	ENSG00000179841	9495	38.4648
ENSG00000151320.11	28	508386	AKAP6	ENSG00000151320	9472	0.250986
ENSG00000118507.17	78	148068	AKAP7	ENSG00000118507	9465	2.40059
ENSG00000105127.9	377	26413	AKAP8	ENSG00000105127	10270	65.0442
ENSG00000011243.18	331	39091	AKAP8L	ENSG00000011243	26993	38.5866
ENSG00000127914.16	947	169806	AKAP9	ENSG00000127914	10142	25.4145
ENSG00000166452.12	118	8945	AKIP1	ENSG00000166452	56672	60.1155
ENSG00000174574.16	378	14783	AKIRIN1	ENSG00000174574	79647	116.524
ENSG00000135334.9	313	27373	AKIRIN2	ENSG00000135334	55122	52.1083
ENSG00000106948.16	76	60249	AKNA	ENSG00000106948	80709	5.74842
ENSG00000162641.20	1	147586	AKNAD1	ENSG00000162641	254268	0.0308773
ENSG00000117448.13	268	19506	AKR1A1	ENSG00000117448	10327	62.6112
ENSG00000085662.14	523	16928	AKR1B1	ENSG00000085662	231	140.793
ENSG00000198074.10	4	13845	AKR1B10	ENSG00000198074	57016	1.31659
ENSG00000227471.9	1	30765	AKR1B15	ENSG00000227471	441282	0.148125
ENSG00000151632.17	1	30631	AKR1C2	ENSG00000151632	1646	0.148773
ENSG00000053371.12	257	8181	AKR7A2	ENSG00000053371	8574	143.157
ENSG00000162482.5	23	6197	AKR7A3	ENSG00000162482	22977	16.9134
ENSG00000142208.16	494	26402	AKT1	ENSG00000142208	207	85.2659
ENSG00000204673.10	458	9426	AKT1S1	ENSG00000204673	84335	221.423
ENSG00000105221.18	786	55219	AKT2	ENSG00000105221	208	64.8663
ENSG00000117020.18	250	362846	AKT3	ENSG00000117020	10000	3.13981
ENSG00000166971.17	70	13371	AKTIP	ENSG00000166971	64400	23.8572
ENSG00000042317.17	47	85426	AL049834.1	ENSG00000042317	55812	2.50722
ENSG00000100599.16	138	175213	AL159141.1	ENSG00000100599	79890	3.5892
ENSG00000187186.15	8	1949	AL162231.1	ENSG00000187186	730098	18.7052
ENSG00000236543.2	1	14607	AL354761.1	ENSG00000236543	102723971	0.311978
ENSG00000286112.1	2	62268	AL441992.3	ENSG00000286112	883	0.146369
ENSG00000148218.16	146	14978	ALAD	ENSG00000148218	210	44.4206
ENSG00000023330.15	385	16241	ALAS1	ENSG00000023330	211	108.027
ENSG00000163631.17	1	24368	ALB	ENSG00000163631	213	0.18701
ENSG00000170017.12	475	209991	ALCAM	ENSG00000170017	214	10.3081
ENSG00000161618.10	258	17825	ALDH16A1	ENSG00000161618	126133	65.9592
ENSG00000059573.9	828	50770	ALDH18A1	ENSG00000059573	5832	74.3204
ENSG00000165092.13	5	179771	ALDH1A1	ENSG00000165092	216	0.126746
ENSG00000128918.15	195	544442	ALDH1A2	ENSG00000128918	8854	1.63218
ENSG00000184254.17	28	38912	ALDH1A3	ENSG00000184254	220	3.27914
ENSG00000137124.8	491	5959	ALDH1B1	ENSG00000137124	219	375.486
ENSG00000144908.13	8	94432	ALDH1L1	ENSG00000144908	10840	0.386061
ENSG00000136010.14	434	87859	ALDH1L2	ENSG00000136010	160428	22.5107
ENSG00000111275.13	223	50645	ALDH2	ENSG00000111275	217	20.0657
ENSG00000108602.18	13	10959	ALDH3A1	ENSG00000108602	218	5.40577
ENSG00000072210.19	438	37624	ALDH3A2	ENSG00000072210	224	53.0511
ENSG00000006534.16	25	20704	ALDH3B1	ENSG00000006534	221	5.50264
ENSG00000132746.15	4	19064	ALDH3B2	ENSG00000132746	222	0.956161
ENSG00000159423.17	128	31294	ALDH4A1	ENSG00000159423	8659	18.6395
ENSG00000112294.13	228	42340	ALDH5A1	ENSG00000112294	7915	24.5397
ENSG00000119711.13	184	27645	ALDH6A1	ENSG00000119711	4329	30.331
ENSG00000164904.18	396	64162	ALDH7A1	ENSG00000164904	501	28.1256
ENSG00000118514.14	9	32722	ALDH8A1	ENSG00000118514	64577	1.25339
ENSG00000143149.12	505	36647	ALDH9A1	ENSG00000143149	223	62.7969
ENSG00000149925.20	80	6293	ALDOA	ENSG00000149925	226	57.9318
ENSG00000109107.14	57	3833	ALDOC	ENSG00000109107	230	67.7675
ENSG00000033011.12	154	53456	ALG1	ENSG00000033011	56052	13.1283
ENSG00000139133.7	155	7226	ALG10	ENSG00000139133	84920	97.7505
ENSG00000175548.9	220	12959	ALG10B	ENSG00000175548	144245	77.3635
ENSG00000253710.4	120	21202	ALG11	ENSG00000253710	440138	25.7923
ENSG00000182858.14	125	18209	ALG12	ENSG00000182858	79087	31.283
ENSG00000101901.12	457	94838	ALG13	ENSG00000101901	79868	21.9593
ENSG00000172339.10	77	98546	ALG14	ENSG00000172339	199857	3.56071
ENSG00000189366.9	23	7764	ALG1L	ENSG00000189366	200810	13.4998
ENSG00000251287.8	5	31396	ALG1L2	ENSG00000251287	644974	0.72574
ENSG00000119523.10	179	5517	ALG2	ENSG00000119523	85365	147.855
ENSG00000214160.10	253	7247	ALG3	ENSG00000214160	10195	159.092
ENSG00000120697.9	188	50523	ALG5	ENSG00000120697	29880	16.9572
ENSG00000088035.18	357	70978	ALG6	ENSG00000088035	29929	22.9208
ENSG00000159063.13	461	38717	ALG8	ENSG00000159063	79053	54.2606
ENSG00000086848.15	36	89386	ALG9	ENSG00000086848	79796	1.83535
ENSG00000171094.18	3	728812	ALK	ENSG00000171094	238	0.0187582
ENSG00000196711.9	45	31393	ALKAL1	ENSG00000196711	389658	6.53228
ENSG00000189292.16	2	9293	ALKAL2	ENSG00000189292	285016	0.980752
ENSG00000100601.10	135	35619	ALKBH1	ENSG00000100601	8846	17.2718
ENSG00000189046.11	223	5443	ALKBH2	ENSG00000189046	121642	186.703
ENSG00000166199.13	173	39463	ALKBH3	ENSG00000166199	221120	19.9775
ENSG00000160993.4	165	8625	ALKBH4	ENSG00000160993	54784	87.1786
ENSG00000091542.9	783	26876	ALKBH5	ENSG00000091542	54890	132.765
ENSG00000239382.10	15	5119	ALKBH6	ENSG00000239382	84964	13.3534
ENSG00000125652.8	120	2456	ALKBH7	ENSG00000125652	84266	222.658
ENSG00000137760.14	217	63020	ALKBH8	ENSG00000137760	91801	15.6916
ENSG00000151360.10	2	44471	ALLC	ENSG00000151360	55821	0.204945
ENSG00000116127.18	767	239408	ALMS1	ENSG00000116127	7840	14.5996
ENSG00000108839.12	7	14705	ALOX12	ENSG00000108839	239	2.16929
ENSG00000179477.11	3	15080	ALOX12B	ENSG00000179477	242	0.906578
ENSG00000179593.16	2	10100	ALOX15B	ENSG00000179593	247	0.902389
ENSG00000012779.11	5	71943	ALOX5	ENSG00000012779	240	0.316714
ENSG00000179148.9	14	23147	ALOXE3	ENSG00000179148	59344	2.75625
ENSG00000073331.18	70	157112	ALPK1	ENSG00000073331	80216	2.03036
ENSG00000198796.7	4	147844	ALPK2	ENSG00000198796	115701	0.123294
ENSG00000136383.6	6	56802	ALPK3	ENSG00000136383	57538	0.481363
ENSG00000162551.14	23	69013	ALPL	ENSG00000162551	249	1.51874
ENSG00000003393.15	339	80689	ALS2	ENSG00000003393	57679	19.1457
ENSG00000178038.17	13	24709	ALS2CL	ENSG00000178038	259173	2.39758
ENSG00000180318.4	100	21564	ALX1	ENSG00000180318	8092	21.1327
ENSG00000156150.9	3	10802	ALX3	ENSG00000156150	257	1.26562
ENSG00000052850.8	196	49699	ALX4	ENSG00000052850	60529	17.9719
ENSG00000183684.8	502	3751	ALYREF	ENSG00000183684	10189	609.876
ENSG00000242110.8	29	21939	AMACR	ENSG00000242110	23600	6.02374
ENSG00000178522.14	28	15032	AMBN	ENSG00000178522	258	8.48841
ENSG00000106927.12	1	18201	AMBP	ENSG00000106927	259	0.250374
ENSG00000110497.14	583	197711	AMBRA1	ENSG00000110497	55626	13.4376
ENSG00000139344.8	6	25389	AMDHD1	ENSG00000139344	144193	1.07694
ENSG00000162066.15	139	11065	AMDHD2	ENSG00000162066	51005	57.2464
ENSG00000184675.11	331	20591	AMER1	ENSG00000184675	139285	73.2547
ENSG00000165566.12	5	10604	AMER2	ENSG00000165566	219287	2.14875
ENSG00000178171.10	3	12699	AMER3	ENSG00000178171	205147	1.07656
ENSG00000159461.15	414	64093	AMFR	ENSG00000159461	267	29.4357
ENSG00000104899.8	89	2764	AMH	ENSG00000104899	268	146.736
ENSG00000135409.11	4	7817	AMHR2	ENSG00000135409	269	2.33187
ENSG00000181754.7	81	5560	AMIGO1	ENSG00000181754	57463	66.3889
ENSG00000139211.6	14	4244	AMIGO2	ENSG00000139211	347902	15.0327
ENSG00000101935.10	214	246047	AMMECR1	ENSG00000101935	9949	3.96352
ENSG00000144233.9	310	24292	AMMECR1L	ENSG00000144233	83607	58.1545
ENSG00000166126.10	14	10940	AMN	ENSG00000166126	81693	5.83171
ENSG00000151743.11	23	57979	AMN1	ENSG00000151743	196394	1.80777
ENSG00000126016.15	1314	66312	AMOT	ENSG00000126016	154796	90.3001
ENSG00000166025.18	677	170317	AMOTL1	ENSG00000166025	154810	18.1141
ENSG00000114019.14	139	19605	AMOTL2	ENSG00000114019	51421	32.3097
ENSG00000116748.21	1	22528	AMPD1	ENSG00000116748	270	0.202284
ENSG00000116337.19	446	15949	AMPD2	ENSG00000116337	271	127.434
ENSG00000133805.15	9	199266	AMPD3	ENSG00000133805	272	0.205823
ENSG00000078053.17	73	247716	AMPH	ENSG00000078053	273	1.34293
ENSG00000145020.16	9	5907	AMT	ENSG00000145020	275	6.94322
ENSG00000237763.9	3	9264	AMY1A	ENSG00000237763	276	1.47573
ENSG00000174876.16	5	9265	AMY1B	ENSG00000174876	277	2.45929
ENSG00000243480.7	4	8969	AMY2A	ENSG00000243480	279	2.03236
ENSG00000240038.6	14	25719	AMY2B	ENSG00000240038	280	2.48061
ENSG00000174945.13	9	95978	AMZ1	ENSG00000174945	155185	0.427323
ENSG00000196704.12	246	9234	AMZ2	ENSG00000196704	51321	121.403
ENSG00000153107.13	701	273051	ANAPC1	ENSG00000153107	64682	11.6993
ENSG00000164162.14	35	266633	ANAPC10	ENSG00000164162	10393	0.59819
ENSG00000141552.17	260	10201	ANAPC11	ENSG00000141552	51529	116.149
ENSG00000129055.12	154	9010	ANAPC13	ENSG00000129055	25847	77.8899
ENSG00000110200.8	70	6402	ANAPC15	ENSG00000110200	25906	49.8273
ENSG00000166295.9	165	19860	ANAPC16	ENSG00000166295	119504	37.8608
ENSG00000176248.9	402	13776	ANAPC2	ENSG00000176248	29882	132.981
ENSG00000053900.10	259	41285	ANAPC4	ENSG00000053900	29945	28.5886
ENSG00000089053.13	714	91651	ANAPC5	ENSG00000089053	51433	35.5015
ENSG00000196510.12	475	30830	ANAPC7	ENSG00000196510	51434	70.211
ENSG00000214274.9	14	14794	ANG	ENSG00000214274	283	4.31248
ENSG00000013523.10	363	40078	ANGEL1	ENSG00000013523	23357	41.2749
ENSG00000174606.14	327	23685	ANGEL2	ENSG00000174606	90806	62.9158
ENSG00000154188.10	1	248573	ANGPT1	ENSG00000154188	284	0.0183329
ENSG00000091879.13	2	63758	ANGPT2	ENSG00000091879	285	0.142949
ENSG00000101280.8	1	46434	ANGPT4	ENSG00000101280	51378	0.0981407
ENSG00000116194.13	3	21542	ANGPTL1	ENSG00000116194	9068	0.63463
ENSG00000136859.10	4	35287	ANGPTL2	ENSG00000136859	23452	0.516571
ENSG00000132855.5	1	8793	ANGPTL3	ENSG00000132855	27329	0.51826
ENSG00000167772.12	11	11081	ANGPTL4	ENSG00000167772	51129	4.52375
ENSG00000130812.10	7	10458	ANGPTL6	ENSG00000130812	83854	3.05024
ENSG00000171819.5	5	6626	ANGPTL7	ENSG00000171819	10218	3.43877
ENSG00000130173.13	1	4493	ANGPTL8	ENSG00000130173	55908	1.01426
ENSG00000227059.7	5	17565	ANHX	ENSG00000227059	647589	1.2972
ENSG00000029534.20	61	243542	ANK1	ENSG00000029534	286	1.14141
ENSG00000145362.20	360	566189	ANK2	ENSG00000145362	287	2.89752
ENSG00000151150.22	163	707192	ANK3	ENSG00000151150	288	1.05035
ENSG00000151687.14	24	86903	ANKAR	ENSG00000151687	150709	1.25852
ENSG00000166839.17	3	46789	ANKDD1A	ENSG00000166839	348094	0.292188
ENSG00000189045.14	2	70591	ANKDD1B	ENSG00000189045	728780	0.129112
ENSG00000132623.16	68	72177	ANKEF1	ENSG00000132623	63926	4.29334
ENSG00000153930.12	1	629358	ANKFN1	ENSG00000153930	162282	0.00724081
ENSG00000185722.18	870	100174	ANKFY1	ENSG00000185722	51479	39.5776
ENSG00000154122.14	199	166978	ANKH	ENSG00000154122	56172	5.43099
ENSG00000131503.21	34	138042	ANKHD1	ENSG00000131503	54882	1.12241
ENSG00000254996.5	10	147661	ANKHD1-EIF4EBP3	ENSG00000254996	404734	0.308617
ENSG00000001629.10	213	155409	ANKIB1	ENSG00000001629	54467	6.24581
ENSG00000170209.5	1	12637	ANKK1	ENSG00000170209	255239	0.360613
ENSG00000160117.16	16	6001	ANKLE1	ENSG00000160117	126549	12.1501
ENSG00000176915.15	712	36329	ANKLE2	ENSG00000176915	23141	89.3124
ENSG00000144504.15	103	89787	ANKMY1	ENSG00000144504	51281	5.22768
ENSG00000106524.9	157	46038	ANKMY2	ENSG00000106524	57037	15.5406
ENSG00000164331.10	47	13477	ANKRA2	ENSG00000164331	57763	15.8924
ENSG00000148677.6	8	9180	ANKRD1	ENSG00000148677	27063	3.9713
ENSG00000088448.14	150	36529	ANKRD10	ENSG00000088448	55608	18.7128
ENSG00000167522.16	1512	222931	ANKRD11	ENSG00000167522	29123	30.9077
ENSG00000101745.17	184	149757	ANKRD12	ENSG00000101745	23253	5.59907
ENSG00000076513.17	235	40577	ANKRD13A	ENSG00000076513	88455	26.392
ENSG00000198720.13	313	24992	ANKRD13B	ENSG00000198720	124930	57.0727
ENSG00000118454.13	290	95735	ANKRD13C	ENSG00000118454	81573	13.8042
ENSG00000172932.15	121	13185	ANKRD13D	ENSG00000172932	338692	41.8206
ENSG00000134461.16	110	28290	ANKRD16	ENSG00000134461	54522	17.7192
ENSG00000132466.19	2040	185422	ANKRD17	ENSG00000132466	26057	50.1365
ENSG00000180071.20	104	49238	ANKRD18A	ENSG00000180071	253650	9.62538
ENSG00000230453.9	156	48615	ANKRD18B	ENSG00000230453	441459	14.6231
ENSG00000165887.12	2	11385	ANKRD2	ENSG00000165887	26287	0.800538
ENSG00000260691.6	14	87787	ANKRD20A1	ENSG00000260691	84210	0.726746
ENSG00000276203.5	10	72659	ANKRD20A3	ENSG00000276203	441425	0.627185
ENSG00000172014.12	15	43748	ANKRD20A4	ENSG00000172014	728747	1.56249
ENSG00000163126.15	4	33408	ANKRD23	ENSG00000163126	200539	0.545625
ENSG00000089847.12	16	41460	ANKRD24	ENSG00000089847	170961	1.75864
ENSG00000107890.16	389	108584	ANKRD26	ENSG00000107890	22852	16.3256
ENSG00000105186.16	368	79591	ANKRD27	ENSG00000105186	84079	21.0702
ENSG00000206560.11	469	192535	ANKRD28	ENSG00000206560	23243	11.1006
ENSG00000154065.17	21	63985	ANKRD29	ENSG00000154065	147463	1.49564
ENSG00000163046.15	3	110378	ANKRD30BL	ENSG00000163046	554226	0.123858
ENSG00000145700.10	15	168636	ANKRD31	ENSG00000145700	256006	0.405346
ENSG00000167612.13	4	3718	ANKRD33	ENSG00000167612	341405	4.9027
ENSG00000164236.12	139	93746	ANKRD33B	ENSG00000164236	651746	6.7569
ENSG00000272031.3	59	5134	ANKRD34A	ENSG00000272031	284615	52.3698
ENSG00000189127.8	29	13525	ANKRD34B	ENSG00000189127	340120	9.77115
ENSG00000235711.4	1	4950	ANKRD34C	ENSG00000235711	390616	0.920619
ENSG00000198483.13	2	19306	ANKRD35	ENSG00000198483	148741	0.472088
ENSG00000135976.19	191	151216	ANKRD36	ENSG00000135976	375248	5.756
ENSG00000196912.12	119	97302	ANKRD36B	ENSG00000196912	57730	5.57327
ENSG00000174501.14	167	154912	ANKRD36C	ENSG00000174501	400986	4.91266
ENSG00000186352.9	11	4607	ANKRD37	ENSG00000186352	353322	10.8808
ENSG00000213337.9	55	21405	ANKRD39	ENSG00000213337	51239	11.7093
ENSG00000154945.7	452	14716	ANKRD40	ENSG00000154945	91369	139.97
ENSG00000167117.9	2	6528	ANKRD40CL	ENSG00000167117	55018	1.39616
ENSG00000137494.14	130	66982	ANKRD42	ENSG00000137494	338699	8.84444
ENSG00000065413.20	49	344156	ANKRD44	ENSG00000065413	91526	0.648822
ENSG00000183831.7	1	61515	ANKRD45	ENSG00000183831	339416	0.0740805
ENSG00000186106.11	182	50032	ANKRD46	ENSG00000186106	157567	16.5771
ENSG00000168876.9	74	5599	ANKRD49	ENSG00000168876	54851	60.2291
ENSG00000151458.12	385	48684	ANKRD50	ENSG00000151458	57182	36.0379
ENSG00000139645.10	1133	20577	ANKRD52	ENSG00000139645	283373	250.919
ENSG00000144031.12	6	7119	ANKRD53	ENSG00000144031	79998	3.84076
ENSG00000100124.15	253	18472	ANKRD54	ENSG00000100124	129138	62.4154
ENSG00000135299.17	56	200682	ANKRD6	ENSG00000135299	22881	1.27164
ENSG00000124227.5	3	10158	ANKRD60	ENSG00000124227	140731	1.34585
ENSG00000157999.6	7	5176	ANKRD61	ENSG00000157999	100310846	6.16295
ENSG00000181626.12	2	35921	ANKRD62	ENSG00000181626	342850	0.253727
ENSG00000230778.1	15	1142	ANKRD63	ENSG00000230778	100131244	59.8564
ENSG00000235098.8	2	3349	ANKRD65	ENSG00000235098	441869	2.72145
ENSG00000230062.5	1	12589	ANKRD66	ENSG00000230062	100287718	0.361988
ENSG00000106013.15	14	281502	ANKRD7	ENSG00000106013	56311	0.226637
ENSG00000156381.9	297	8032	ANKRD9	ENSG00000156381	122416	168.507
ENSG00000064999.15	691	202151	ANKS1A	ENSG00000064999	23294	15.5771
ENSG00000185046.18	14	1258197	ANKS1B	ENSG00000185046	56899	0.0507066
ENSG00000168096.15	145	37868	ANKS3	ENSG00000168096	124401	17.4494
ENSG00000175311.7	2	20151	ANKS4B	ENSG00000175311	257629	0.452292
ENSG00000165138.18	531	65636	ANKS6	ENSG00000165138	203286	36.867
ENSG00000206199.11	3	207285	ANKUB1	ENSG00000206199	389161	0.0659536
ENSG00000163516.14	186	6896	ANKZF1	ENSG00000163516	55139	122.914
ENSG00000011426.11	296	63970	ANLN	ENSG00000011426	54443	21.0863
ENSG00000131620.17	5	111226	ANO1	ENSG00000131620	55107	0.204856
ENSG00000160746.13	220	336735	ANO10	ENSG00000160746	55129	2.97728
ENSG00000047617.15	4	414363	ANO2	ENSG00000047617	57101	0.043991
ENSG00000134343.14	2	474447	ANO3	ENSG00000134343	63982	0.01921
ENSG00000151572.18	10	411115	ANO4	ENSG00000151572	121601	0.110846
ENSG00000171714.11	199	483423	ANO5	ENSG00000171714	203859	1.87591
ENSG00000177119.16	280	224417	ANO6	ENSG00000177119	196527	5.68575
ENSG00000146205.13	54	36868	ANO7	ENSG00000146205	50636	6.67466
ENSG00000074855.11	175	11632	ANO8	ENSG00000074855	57719	68.5597
ENSG00000185101.13	3	24078	ANO9	ENSG00000185101	338440	0.567788
ENSG00000011201.12	1	203263	ANOS1	ENSG00000011201	3730	0.0224195
ENSG00000140350.15	689	42362	ANP32A	ENSG00000140350	8125	74.1187
ENSG00000136938.9	589	32602	ANP32B	ENSG00000136938	10541	82.3296
ENSG00000139223.3	65	957	ANP32D	ENSG00000139223	23519	309.518
ENSG00000143401.15	801	17739	ANP32E	ENSG00000143401	81611	205.773
ENSG00000166825.14	1	30506	ANPEP	ENSG00000166825	290	0.149383
ENSG00000103254.10	162	2009	ANTKMT	ENSG00000103254	65990	367.469
ENSG00000169604.19	353	236149	ANTXR1	ENSG00000169604	84168	6.81199
ENSG00000163297.17	75	224308	ANTXR2	ENSG00000163297	118429	1.52371
ENSG00000274209.4	1	43862	ANTXRL	ENSG00000274209	195977	0.103895
ENSG00000135046.14	15	18528	ANXA1	ENSG00000135046	301	3.68933
ENSG00000109511.12	1	95199	ANXA10	ENSG00000109511	11199	0.0478688
ENSG00000122359.18	478	54683	ANXA11	ENSG00000122359	311	39.8346
ENSG00000104537.17	2	56608	ANXA13	ENSG00000104537	312	0.161004
ENSG00000182718.16	189	55749	ANXA2	ENSG00000182718	302	15.4493
ENSG00000177721.4	6	4089	ANXA2R	ENSG00000177721	389289	6.68681
ENSG00000138772.13	16	58704	ANXA3	ENSG00000138772	306	1.24205
ENSG00000196975.16	68	182687	ANXA4	ENSG00000196975	307	1.69624
ENSG00000164111.15	450	29049	ANXA5	ENSG00000164111	308	70.5938
ENSG00000197043.14	572	57079	ANXA6	ENSG00000197043	309	45.6672
ENSG00000138279.16	375	38975	ANXA7	ENSG00000138279	310	43.846
ENSG00000265190.6	1	23996	ANXA8	ENSG00000265190	653145	0.189909
ENSG00000264230.9	1	16157	ANXA8L1	ENSG00000264230	728113	0.282049
ENSG00000143412.10	17	13385	ANXA9	ENSG00000143412	8416	5.78783
ENSG00000136250.12	2	211608	AOAH	ENSG00000136250	313	0.0430708
ENSG00000002726.20	3	36877	AOC1	ENSG00000002726	26	0.370724
ENSG00000131480.9	27	6127	AOC2	ENSG00000131480	314	20.0817
ENSG00000131471.7	16	6946	AOC3	ENSG00000131471	8639	10.4971
ENSG00000148120.16	108	360517	AOPEP	ENSG00000148120	84909	1.36516
ENSG00000138356.14	3	91050	AOX1	ENSG00000138356	316	0.15015
ENSG00000286264.1	1	2990	AP001453.5	ENSG00000286264	114841035	1.5241
ENSG00000126500.3	31	15985	AP006333.1	ENSG00000126500	23769	8.8376
ENSG00000138660.12	172	41370	AP1AR	ENSG00000138660	55435	18.9465
ENSG00000100280.16	1218	95499	AP1B1	ENSG00000100280	162	58.1211
ENSG00000166747.12	814	80201	AP1G1	ENSG00000166747	164	46.2519
ENSG00000213983.12	66	8505	AP1G2	ENSG00000213983	8906	35.3635
ENSG00000072958.8	454	48329	AP1M1	ENSG00000072958	8907	42.8088
ENSG00000129354.11	8	14644	AP1M2	ENSG00000129354	10053	2.48952
ENSG00000106367.15	188	7140	AP1S1	ENSG00000106367	1174	119.99
ENSG00000182287.15	104	29125	AP1S2	ENSG00000182287	8905	16.2724
ENSG00000152056.17	34	86341	AP1S3	ENSG00000152056	130340	1.79451
ENSG00000196961.12	667	40145	AP2A1	ENSG00000196961	160	75.7146
ENSG00000183020.13	417	87351	AP2A2	ENSG00000183020	161	21.7547
ENSG00000006125.18	1057	148367	AP2B1	ENSG00000006125	163	32.4656
ENSG00000161203.13	613	9402	AP2M1	ENSG00000161203	1173	297.116
ENSG00000042753.11	285	12856	AP2S1	ENSG00000042753	1175	101.024
ENSG00000132842.13	532	294230	AP3B1	ENSG00000132842	8546	8.23967
ENSG00000103723.15	41	50665	AP3B2	ENSG00000103723	8120	3.68775
ENSG00000065000.18	1703	63480	AP3D1	ENSG00000065000	8943	122.254
ENSG00000185009.12	520	30808	AP3M1	ENSG00000185009	26985	76.9175
ENSG00000070718.12	175	18727	AP3M2	ENSG00000070718	10947	42.5848
ENSG00000177879.16	106	72489	AP3S1	ENSG00000177879	1176	6.66375
ENSG00000157823.17	142	64039	AP3S2	ENSG00000157823	10239	10.1048
ENSG00000134262.13	156	11007	AP4B1	ENSG00000134262	10717	64.5864
ENSG00000081014.11	239	97223	AP4E1	ENSG00000081014	23431	11.2025
ENSG00000221838.10	42	8796	AP4M1	ENSG00000221838	9179	21.7595
ENSG00000100478.15	40	105890	AP4S1	ENSG00000100478	11154	1.72143
ENSG00000254470.3	540	7078	AP5B1	ENSG00000254470	91056	347.671
ENSG00000053770.12	259	29818	AP5M1	ENSG00000053770	55745	39.5828
ENSG00000125843.11	120	8314	AP5S1	ENSG00000125843	55317	65.7743
ENSG00000242802.9	238	18782	AP5Z1	ENSG00000242802	9907	57.7458
ENSG00000120868.13	344	90292	APAF1	ENSG00000120868	317	17.3618
ENSG00000107282.8	25	244839	APBA1	ENSG00000107282	320	0.465312
ENSG00000034053.14	155	233832	APBA2	ENSG00000034053	321	3.02074
ENSG00000011132.12	95	10920	APBA3	ENSG00000011132	9546	39.6448
ENSG00000166313.19	378	24290	APBB1	ENSG00000166313	322	70.9168
ENSG00000077420.16	5	129462	APBB1IP	ENSG00000077420	54518	0.176
ENSG00000163697.17	123	406687	APBB2	ENSG00000163697	323	1.37826
ENSG00000113108.19	84	6513	APBB3	ENSG00000113108	10307	58.7737
ENSG00000134982.17	460	138741	APC	ENSG00000134982	324	15.1091
ENSG00000115266.11	132	26942	APC2	ENSG00000115266	10297	22.3269
ENSG00000154856.13	23	35314	APCDD1	ENSG00000154856	147495	2.96801
ENSG00000164062.13	597	9957	APEH	ENSG00000164062	327	273.232
ENSG00000100823.12	665	2581	APEX1	ENSG00000100823	328	1174.14
ENSG00000169188.5	315	8694	APEX2	ENSG00000169188	27301	165.111
ENSG00000117362.13	436	4181	APH1A	ENSG00000117362	51107	475.216
ENSG00000138613.14	34	33108	APH1B	ENSG00000138613	83464	4.67984
ENSG00000166181.13	596	32566	API5	ENSG00000166181	8539	83.4002
ENSG00000149089.13	112	63285	APIP	ENSG00000149089	51074	8.06496
ENSG00000169621.10	35	188290	APLF	ENSG00000169621	200558	0.847083
ENSG00000171388.12	13	9697	APLN	ENSG00000171388	8862	6.10929
ENSG00000134817.10	1	3737	APLNR	ENSG00000134817	187	1.21944
ENSG00000105290.12	98	11892	APLP1	ENSG00000105290	333	37.554
ENSG00000084234.17	1320	76664	APLP2	ENSG00000084234	334	78.4635
ENSG00000101474.12	330	29826	APMAP	ENSG00000101474	57136	50.4201
ENSG00000118137.9	2	2199	APOA1	ENSG00000118137	335	4.14467
ENSG00000084674.15	1	42644	APOB	ENSG00000084674	338	0.106863
ENSG00000124701.5	1	11207	APOBEC2	ENSG00000124701	10930	0.406627
ENSG00000179750.16	27	10457	APOBEC3B	ENSG00000179750	9582	11.7664
ENSG00000244509.4	122	6095	APOBEC3C	ENSG00000244509	27350	91.216
ENSG00000243811.10	4	12164	APOBEC3D	ENSG00000243811	140564	1.49854
ENSG00000128394.17	30	15368	APOBEC3F	ENSG00000128394	200316	8.89588
ENSG00000239713.9	10	10676	APOBEC3G	ENSG00000239713	60489	4.26851
ENSG00000100298.15	1	6843	APOBEC3H	ENSG00000100298	164668	0.665945
ENSG00000184730.11	4	4327	APOBR	ENSG00000184730	55911	4.21268
ENSG00000130208.9	37	5102	APOC1	ENSG00000130208	341	33.0481
ENSG00000110245.12	2	3366	APOC3	ENSG00000110245	345	2.7077
ENSG00000189058.9	1	15328	APOD	ENSG00000189058	347	0.297303
ENSG00000130203.10	103	3602	APOE	ENSG00000130203	348	130.31
ENSG00000175336.10	1	2289	APOF	ENSG00000175336	319	1.99085
ENSG00000100342.20	1	14520	APOL1	ENSG00000100342	8542	0.313847
ENSG00000128335.14	90	13745	APOL2	ENSG00000128335	23780	29.8389
ENSG00000128284.19	3	25847	APOL3	ENSG00000128284	80833	0.528928
ENSG00000100336.17	1	15716	APOL4	ENSG00000100336	80832	0.289963
ENSG00000128313.2	1	11611	APOL5	ENSG00000128313	80831	0.392478
ENSG00000178878.12	19	104058	APOLD1	ENSG00000178878	81575	0.832076
ENSG00000204444.11	3	5794	APOM	ENSG00000204444	55937	2.35954
ENSG00000184831.14	93	74585	APOO	ENSG00000184831	79135	5.6822
ENSG00000155008.14	157	89439	APOOL	ENSG00000155008	139322	7.99941
ENSG00000142192.21	1168	290578	APP	ENSG00000142192	351	18.3175
ENSG00000062725.10	406	83084	APPBP2	ENSG00000062725	10513	22.2686
ENSG00000157500.12	559	50379	APPL1	ENSG00000157500	26060	50.5647
ENSG00000136044.12	143	62906	APPL2	ENSG00000136044	55198	10.3593
ENSG00000198931.11	354	2598	APRT	ENSG00000198931	353	620.939
ENSG00000137074.19	259	138529	APTX	ENSG00000137074	54840	8.52009
ENSG00000240583.12	2	13823	AQP1	ENSG00000240583	358	0.659345
ENSG00000143595.13	1	4235	AQP10	ENSG00000143595	89872	1.07605
ENSG00000178301.4	13	20965	AQP11	ENSG00000178301	282679	2.82575
ENSG00000184945.14	2	6632	AQP12A	ENSG00000184945	375318	1.37427
ENSG00000185176.13	2	6488	AQP12B	ENSG00000185176	653437	1.40477
ENSG00000167580.7	2	8140	AQP2	ENSG00000167580	359	1.11967
ENSG00000165272.16	18	6440	AQP3	ENSG00000165272	360	12.7371
ENSG00000161798.7	4	3810	AQP5	ENSG00000161798	362	4.78432
ENSG00000086159.13	4	9945	AQP6	ENSG00000086159	363	1.83291
ENSG00000165269.13	3	19503	AQP7	ENSG00000165269	364	0.700979
ENSG00000103375.11	3	13201	AQP8	ENSG00000103375	343	1.03562
ENSG00000103569.10	1	47742	AQP9	ENSG00000103569	366	0.0954519
ENSG00000021776.11	661	117960	AQR	ENSG00000021776	9716	25.5359
ENSG00000169083.17	17	186598	AR	ENSG00000169083	367	0.415171
ENSG00000078061.13	278	10820	ARAF	ENSG00000078061	369	117.085
ENSG00000186635.14	567	108530	ARAP1	ENSG00000186635	116985	23.8078
ENSG00000047365.12	65	296293	ARAP2	ENSG00000047365	116984	0.999717
ENSG00000120318.16	24	28829	ARAP3	ENSG00000120318	64411	3.79373
ENSG00000198576.4	51	3430	ARC	ENSG00000198576	23237	67.7581
ENSG00000095139.14	908	30643	ARCN1	ENSG00000095139	372	135.033
ENSG00000109321.11	4	9869	AREG	ENSG00000109321	374	1.84702
ENSG00000119682.17	318	59671	AREL1	ENSG00000119682	9870	24.2856
ENSG00000143761.16	918	16552	ARF1	ENSG00000143761	375	252.742
ENSG00000134287.10	501	21764	ARF3	ENSG00000134287	377	104.902
ENSG00000168374.11	429	26857	ARF4	ENSG00000168374	378	72.7922
ENSG00000004059.11	251	3314	ARF5	ENSG00000004059	381	345.149
ENSG00000165527.7	526	3972	ARF6	ENSG00000165527	382	603.478
ENSG00000101199.13	551	17005	ARFGAP1	ENSG00000101199	55738	147.659
ENSG00000149182.15	317	12826	ARFGAP2	ENSG00000149182	84364	112.63
ENSG00000242247.11	217	61604	ARFGAP3	ENSG00000242247	26286	16.0523
ENSG00000066777.9	577	170270	ARFGEF1	ENSG00000066777	10565	15.4427
ENSG00000124198.9	649	114982	ARFGEF2	ENSG00000124198	10564	25.7217
ENSG00000112379.9	374	182724	ARFGEF3	ENSG00000112379	57221	9.32741
ENSG00000164144.16	204	138526	ARFIP1	ENSG00000164144	27236	6.71095
ENSG00000132254.12	392	6796	ARFIP2	ENSG00000132254	23647	262.856
ENSG00000101246.20	192	9383	ARFRP1	ENSG00000101246	10139	93.2491
ENSG00000081181.8	105	31788	ARG2	ENSG00000081181	384	15.0526
ENSG00000134884.15	333	26464	ARGLU1	ENSG00000134884	55082	57.3421
ENSG00000175220.12	274	23539	ARHGAP1	ENSG00000175220	392	53.0454
ENSG00000071205.12	136	340713	ARHGAP10	ENSG00000071205	79658	1.81901
ENSG00000198826.11	217	24797	ARHGAP11A	ENSG00000198826	9824	39.8791
ENSG00000165322.18	176	123478	ARHGAP12	ENSG00000165322	94134	6.49543
ENSG00000140750.17	344	96277	ARHGAP17	ENSG00000140750	55114	16.2825
ENSG00000146376.11	97	134045	ARHGAP18	ENSG00000146376	93663	3.29766
ENSG00000213390.11	182	70500	ARHGAP19	ENSG00000213390	84986	11.7643
ENSG00000137727.12	8	136147	ARHGAP20	ENSG00000137727	57569	0.267773
ENSG00000107863.18	392	140278	ARHGAP21	ENSG00000107863	57584	12.7345
ENSG00000128805.14	201	210231	ARHGAP22	ENSG00000128805	58504	4.35697
ENSG00000275832.5	13	93105	ARHGAP23	ENSG00000275832	57636	0.636291
ENSG00000138639.18	22	527518	ARHGAP24	ENSG00000138639	83478	0.190051
ENSG00000163219.12	3	147232	ARHGAP25	ENSG00000163219	9938	0.0928548
ENSG00000145819.18	150	458634	ARHGAP26	ENSG00000145819	23092	1.49043
ENSG00000159314.11	25	40519	ARHGAP27	ENSG00000159314	201176	2.81168
ENSG00000088756.12	33	185998	ARHGAP28	ENSG00000088756	79822	0.80852
ENSG00000137962.13	155	126080	ARHGAP29	ENSG00000137962	9411	5.60235
ENSG00000186517.14	10	23024	ARHGAP30	ENSG00000186517	257106	1.97927
ENSG00000031081.11	71	126331	ARHGAP31	ENSG00000031081	57514	2.56114
ENSG00000134909.18	276	314264	ARHGAP32	ENSG00000134909	9743	4.00221
ENSG00000004777.18	57	14290	ARHGAP33	ENSG00000004777	115703	18.1772
ENSG00000160007.19	1165	144080	ARHGAP35	ENSG00000160007	2909	36.8474
ENSG00000147256.12	3	31539	ARHGAP36	ENSG00000147256	158763	0.433469
ENSG00000147799.11	341	76637	ARHGAP39	ENSG00000147799	80728	20.2769
ENSG00000089820.15	8	27632	ARHGAP4	ENSG00000089820	393	1.31936
ENSG00000124143.10	5	49101	ARHGAP40	ENSG00000124143	343578	0.46405
ENSG00000165895.19	46	306653	ARHGAP42	ENSG00000165895	143872	0.68359
ENSG00000006740.17	119	202145	ARHGAP44	ENSG00000006740	9912	2.68268
ENSG00000100852.13	511	83614	ARHGAP5	ENSG00000100852	394	27.8501
ENSG00000047648.23	6	548269	ARHGAP6	ENSG00000047648	395	0.0498704
ENSG00000241484.9	31	110230	ARHGAP8	ENSG00000241484	23779	1.28158
ENSG00000123329.19	1	16550	ARHGAP9	ENSG00000123329	64333	0.275351
ENSG00000141522.12	602	3657	ARHGDIA	ENSG00000141522	396	750.165
ENSG00000242173.10	52	2560	ARHGDIG	ENSG00000242173	398	92.5654
ENSG00000076928.17	341	46989	ARHGEF1	ENSG00000076928	9138	33.0707
ENSG00000104728.16	7	134715	ARHGEF10	ENSG00000104728	9639	0.236792
ENSG00000074964.17	86	158176	ARHGEF10L	ENSG00000074964	55160	2.47767
ENSG00000132694.18	480	110530	ARHGEF11	ENSG00000132694	9826	19.79
ENSG00000196914.9	1074	153524	ARHGEF12	ENSG00000196914	23365	31.8796
ENSG00000198844.12	6	12273	ARHGEF15	ENSG00000198844	22899	2.22785
ENSG00000130762.15	46	26448	ARHGEF16	ENSG00000130762	27237	7.92593
ENSG00000110237.5	69	61112	ARHGEF17	ENSG00000110237	9828	5.14526
ENSG00000104880.18	210	77371	ARHGEF18	ENSG00000104880	23370	12.3688
ENSG00000142632.17	18	14798	ARHGEF19	ENSG00000142632	128272	5.54312
ENSG00000116584.20	424	60219	ARHGEF2	ENSG00000116584	9181	32.0861
ENSG00000240771.8	73	7065	ARHGEF25	ENSG00000240771	115557	47.0864
ENSG00000114790.13	170	136824	ARHGEF26	ENSG00000114790	26084	5.66202
ENSG00000214944.9	37	315835	ARHGEF28	ENSG00000214944	64283	0.533859
ENSG00000163947.11	112	351911	ARHGEF3	ENSG00000163947	50650	1.45034
ENSG00000214694.11	3	85608	ARHGEF33	ENSG00000214694	100271715	0.159695
ENSG00000183111.12	20	83021	ARHGEF37	ENSG00000183111	389337	1.09781
ENSG00000236699.9	1	155473	ARHGEF38	ENSG00000236699	54848	0.029311
ENSG00000137135.18	152	16991	ARHGEF39	ENSG00000137135	84904	40.7671
ENSG00000136002.19	122	210347	ARHGEF4	ENSG00000136002	50649	2.64307
ENSG00000165801.10	121	19975	ARHGEF40	ENSG00000165801	55701	27.6047
ENSG00000050327.15	1	25344	ARHGEF5	ENSG00000050327	7984	0.179808
ENSG00000129675.16	101	115385	ARHGEF6	ENSG00000129675	9459	3.98894
ENSG00000102606.18	334	191178	ARHGEF7	ENSG00000102606	8874	7.96148
ENSG00000131089.17	181	174307	ARHGEF9	ENSG00000131089	23229	4.73204
ENSG00000117713.20	1527	88868	ARID1A	ENSG00000117713	8289	78.3031
ENSG00000049618.23	1141	434759	ARID1B	ENSG00000049618	57492	11.9598
ENSG00000189079.17	645	178334	ARID2	ENSG00000189079	196528	16.482
ENSG00000116017.11	492	50158	ARID3A	ENSG00000116017	1820	44.7003
ENSG00000179361.17	384	56954	ARID3B	ENSG00000179361	10620	30.725
ENSG00000205143.3	9	6707	ARID3C	ENSG00000205143	138715	6.11504
ENSG00000032219.19	231	75383	ARID4A	ENSG00000032219	5926	13.9644
ENSG00000054267.22	790	196585	ARID4B	ENSG00000054267	51742	18.3131
ENSG00000196843.17	98	15891	ARID5A	ENSG00000196843	10865	28.1035
ENSG00000150347.16	284	195260	ARID5B	ENSG00000150347	84159	6.62812
ENSG00000166233.15	412	128657	ARIH1	ENSG00000166233	25820	14.5931
ENSG00000177479.19	600	67561	ARIH2	ENSG00000177479	10425	40.4707
ENSG00000120805.14	226	14656	ARL1	ENSG00000120805	400	70.2713
ENSG00000175414.7	461	36378	ARL10	ENSG00000175414	285598	57.7494
ENSG00000169379.16	227	75539	ARL13B	ENSG00000169379	200894	13.6943
ENSG00000179674.4	4	1288	ARL14	ENSG00000179674	80117	14.1524
ENSG00000152219.5	145	15119	ARL14EP	ENSG00000152219	120534	43.7049
ENSG00000268223.5	1	27794	ARL14EPL	ENSG00000268223	644100	0.163959
ENSG00000185305.11	106	426640	ARL15	ENSG00000185305	54622	1.13222
ENSG00000214087.8	136	2750	ARL16	ENSG00000214087	339231	225.368
ENSG00000185829.17	69	62980	ARL17A	ENSG00000185829	51326	4.99265
ENSG00000228696.9	53	87013	ARL17B	ENSG00000228696	51326	2.77573
ENSG00000213465.8	145	8024	ARL2	ENSG00000213465	402	82.3497
ENSG00000102931.8	48	8376	ARL2BP	ENSG00000102931	23568	26.115
ENSG00000138175.9	134	40666	ARL3	ENSG00000138175	403	15.0161
ENSG00000122644.13	80	4102	ARL4A	ENSG00000122644	10124	88.875
ENSG00000188042.8	174	4040	ARL4C	ENSG00000188042	10123	196.27
ENSG00000175906.5	110	2144	ARL4D	ENSG00000175906	379	233.805
ENSG00000162980.17	161	39508	ARL5A	ENSG00000162980	26225	18.5706
ENSG00000165997.5	390	22208	ARL5B	ENSG00000165997	221079	80.0277
ENSG00000113966.10	131	36708	ARL6	ENSG00000113966	84100	16.2628
ENSG00000170540.15	176	9903	ARL6IP1	ENSG00000170540	23204	80.9899
ENSG00000182196.13	2	2853	ARL6IP4	ENSG00000182196	51329	3.19458
ENSG00000144746.7	257	21155	ARL6IP5	ENSG00000144746	10550	55.3612
ENSG00000177917.10	191	43360	ARL6IP6	ENSG00000177917	151188	20.0738
ENSG00000143862.8	159	11339	ARL8A	ENSG00000143862	127829	63.901
ENSG00000134108.13	228	58667	ARL8B	ENSG00000134108	55207	17.7103
ENSG00000104442.10	231	31759	ARMC1	ENSG00000104442	55156	33.1459
ENSG00000170632.14	131	24878	ARMC10	ENSG00000170632	83787	23.9961
ENSG00000118690.13	30	126060	ARMC2	ENSG00000118690	84071	1.0845
ENSG00000165309.14	6	110499	ARMC3	ENSG00000165309	219681	0.247445
ENSG00000169126.16	106	223893	ARMC4	ENSG00000169126	55130	2.1575
ENSG00000140691.17	147	9086	ARMC5	ENSG00000140691	79798	73.7275
ENSG00000105676.14	526	26736	ARMC6	ENSG00000105676	93436	89.655
ENSG00000125449.7	233	20320	ARMC7	ENSG00000125449	79637	52.2537
ENSG00000114098.18	215	111136	ARMC8	ENSG00000114098	25852	8.81594
ENSG00000135931.17	204	176291	ARMC9	ENSG00000135931	80210	5.27333
ENSG00000184867.14	24	4569	ARMCX2	ENSG00000184867	9823	23.9373
ENSG00000102401.20	311	5046	ARMCX3	ENSG00000102401	51566	280.865
ENSG00000196440.11	61	115172	ARMCX4	ENSG00000196440	100131755	2.41362
ENSG00000125962.14	150	4991	ARMCX5	ENSG00000125962	64860	136.958
ENSG00000286237.1	10	41035	ARMCX5-GPRASP2	ENSG00000286237	100528062	1.11053
ENSG00000198960.11	127	2883	ARMCX6	ENSG00000198960	54470	200.745
ENSG00000198520.12	4	50899	ARMH1	ENSG00000198520	339541	0.358126
ENSG00000120029.13	265	210594	ARMH3	ENSG00000120029	79591	5.73436
ENSG00000139971.15	77	298404	ARMH4	ENSG00000139971	145407	1.1759
ENSG00000254636.1	1	2699	ARMS2	ENSG00000254636	387715	1.68843
ENSG00000146476.11	382	17843	ARMT1	ENSG00000146476	79624	97.562
ENSG00000143437.21	426	66995	ARNT	ENSG00000143437	405	28.9769
ENSG00000172379.21	213	193583	ARNT2	ENSG00000172379	9915	5.01415
ENSG00000133794.18	58	110614	ARNTL	ENSG00000133794	406	2.38948
ENSG00000029153.14	96	92435	ARNTL2	ENSG00000029153	56938	4.73282
ENSG00000241685.10	47	40364	ARPC1A	ENSG00000241685	10552	5.30626
ENSG00000130429.15	33	20567	ARPC1B	ENSG00000130429	10095	7.31186
ENSG00000163466.16	452	37215	ARPC2	ENSG00000163466	10109	55.3485
ENSG00000111229.16	173	15599	ARPC3	ENSG00000111229	10094	50.5399
ENSG00000241553.12	91	15231	ARPC4	ENSG00000241553	10093	27.2269
ENSG00000162704.16	335	14937	ARPC5	ENSG00000162704	10092	102.204
ENSG00000136950.13	252	15603	ARPC5L	ENSG00000136950	81873	73.6
ENSG00000242498.8	232	17946	ARPIN	ENSG00000242498	348110	58.9122
ENSG00000128989.10	307	22838	ARPP19	ENSG00000128989	10776	61.2584
ENSG00000172995.16	4	155551	ARPP21	ENSG00000172995	10777	0.117185
ENSG00000137486.17	174	91583	ARRB1	ENSG00000137486	408	8.65804
ENSG00000141480.18	353	10903	ARRB2	ENSG00000141480	409	147.541
ENSG00000197070.14	191	9675	ARRDC1	ENSG00000197070	92714	89.9637
ENSG00000105643.10	99	12970	ARRDC2	ENSG00000105643	27106	34.7841
ENSG00000113369.9	41	14686	ARRDC3	ENSG00000113369	57561	12.7223
ENSG00000140450.9	110	13130	ARRDC4	ENSG00000140450	91947	38.178
ENSG00000205784.4	3	12459	ARRDC5	ENSG00000205784	645432	1.09729
ENSG00000100299.18	73	5419	ARSA	ENSG00000100299	410	61.3888
ENSG00000113273.17	128	208878	ARSB	ENSG00000113273	411	2.79256
ENSG00000006756.16	4	25377	ARSD	ENSG00000006756	414	0.718298
ENSG00000141337.12	32	163549	ARSG	ENSG00000141337	22901	0.891635
ENSG00000183876.9	3	42964	ARSI	ENSG00000183876	340075	0.318201
ENSG00000180801.14	20	79443	ARSJ	ENSG00000180801	79642	1.14725
ENSG00000164291.17	146	50001	ARSK	ENSG00000164291	153642	13.3064
ENSG00000157399.16	1	33954	ARSL	ENSG00000157399	415	0.134213
ENSG00000129744.3	2	19288	ART1	ENSG00000129744	417	0.472528
ENSG00000111339.12	2	17957	ART4	ENSG00000111339	420	0.507553
ENSG00000167311.14	28	3804	ART5	ENSG00000167311	116969	33.5431
ENSG00000117407.17	2	3920	ARTN	ENSG00000117407	9048	2.32503
ENSG00000173409.14	275	21752	ARV1	ENSG00000173409	64801	57.6128
ENSG00000099889.14	192	46927	ARVCF	ENSG00000099889	421	18.6451
ENSG00000004848.8	7	12726	ARX	ENSG00000004848	170302	2.50664
ENSG00000214435.8	12	32429	AS3MT	ENSG00000214435	57412	1.68629
ENSG00000104763.19	182	29006	ASAH1	ENSG00000104763	427	28.5936
ENSG00000188611.15	39	96942	ASAH2	ENSG00000188611	56624	1.83332
ENSG00000204147.10	72	77177	ASAH2B	ENSG00000204147	653308	4.25138
ENSG00000153317.15	371	391570	ASAP1	ENSG00000153317	50807	4.31767
ENSG00000151693.11	141	198918	ASAP2	ENSG00000151693	8853	3.23021
ENSG00000088280.19	42	56005	ASAP3	ENSG00000088280	55616	3.41749
ENSG00000065802.12	276	25508	ASB1	ENSG00000065802	51665	49.308
ENSG00000146926.11	2	12134	ASB10	ENSG00000146926	136371	0.751123
ENSG00000165192.14	1	33943	ASB11	ENSG00000165192	140456	0.134256
ENSG00000198881.10	5	6413	ASB12	ENSG00000198881	142689	3.55299
ENSG00000196372.13	267	27728	ASB13	ENSG00000196372	79754	43.8811
ENSG00000239388.9	3	24343	ASB14	ENSG00000239388	142686	0.561607
ENSG00000161664.7	14	8637	ASB16	ENSG00000161664	92591	7.3867
ENSG00000182177.14	9	69537	ASB18	ENSG00000182177	401036	0.589809
ENSG00000100628.12	1	42573	ASB2	ENSG00000100628	51676	0.107041
ENSG00000115239.23	227	327488	ASB3	ENSG00000115239	51130	3.15875
ENSG00000148331.12	357	7565	ASB6	ENSG00000148331	140459	215.052
ENSG00000183475.12	120	49171	ASB7	ENSG00000183475	140460	11.1213
ENSG00000177981.11	143	33424	ASB8	ENSG00000177981	140461	19.4968
ENSG00000102048.16	1	35179	ASB9	ENSG00000102048	140462	0.129539
ENSG00000138303.18	228	121102	ASCC1	ENSG00000138303	51008	8.57963
ENSG00000100325.15	520	49695	ASCC2	ENSG00000100325	84164	47.6843
ENSG00000112249.14	1000	373178	ASCC3	ENSG00000112249	10973	12.2115
ENSG00000139352.4	2	2839	ASCL1	ENSG00000139352	429	3.21033
ENSG00000183734.4	4	2457	ASCL2	ENSG00000183734	430	7.41891
ENSG00000176009.3	1	632	ASCL3	ENSG00000176009	56676	7.21054
ENSG00000187855.5	3	2259	ASCL4	ENSG00000187855	121549	6.05188
ENSG00000232237.3	1	13231	ASCL5	ENSG00000232237	647219	0.344423
ENSG00000111875.8	159	15019	ASF1A	ENSG00000111875	25842	48.2438
ENSG00000105011.9	180	17101	ASF1B	ENSG00000105011	55723	47.9663
ENSG00000141505.12	21	6133	ASGR1	ENSG00000141505	432	15.6038
ENSG00000161944.16	3	14378	ASGR2	ENSG00000161944	433	0.950841
ENSG00000116539.13	1026	227539	ASH1L	ENSG00000116539	55870	20.5483
ENSG00000129691.16	365	38583	ASH2L	ENSG00000129691	9070	43.1104
ENSG00000110881.11	234	26063	ASIC1	ENSG00000110881	41	40.9144
ENSG00000108684.14	4	1161877	ASIC2	ENSG00000108684	40	0.0156886
ENSG00000213199.8	25	4464	ASIC3	ENSG00000213199	9311	25.5212
ENSG00000072182.12	7	24602	ASIC4	ENSG00000072182	55515	1.29662
ENSG00000101440.9	3	74775	ASIP	ENSG00000101440	434	0.182831
ENSG00000126522.17	70	18897	ASL	ENSG00000126522	435	16.8807
ENSG00000169093.16_PAR_Y	110	50623	ASMTL	ENSG00000169093	8623	9.90216
ENSG00000169093.16	89	50623	ASMTL	ENSG00000169093	8623	8.01175
ENSG00000070669.17	21	20865	ASNS	ENSG00000070669	440	4.58655
ENSG00000138381.10	159	9446	ASNSD1	ENSG00000138381	54529	76.7069
ENSG00000204653.10	13	3090	ASPDH	ENSG00000204653	554235	19.1721
ENSG00000166183.16	3	29896	ASPG	ENSG00000166183	374569	0.457292
ENSG00000198363.18	541	214084	ASPH	ENSG00000198363	444	11.5159
ENSG00000174939.11	22	19489	ASPHD1	ENSG00000174939	253982	5.1442
ENSG00000128203.7	80	15755	ASPHD2	ENSG00000128203	57168	23.1396
ENSG00000066279.18	845	62567	ASPM	ENSG00000066279	259266	61.5455
ENSG00000106819.13	4	26301	ASPN	ENSG00000106819	54829	0.693063
ENSG00000244617.2	4	2176	ASPRV1	ENSG00000244617	151516	8.37696
ENSG00000169696.16	272	40599	ASPSCR1	ENSG00000169696	79058	30.5308
ENSG00000162174.12	163	55964	ASRGL1	ENSG00000162174	80150	13.2728
ENSG00000130707.18	137	56313	ASS1	ENSG00000130707	445	11.0866
ENSG00000034533.11	125	13774	ASTE1	ENSG00000034533	28990	41.3557
ENSG00000188886.3	2	14586	ASTL	ENSG00000188886	431705	0.624855
ENSG00000152092.16	1	307671	ASTN1	ENSG00000152092	460	0.0148115
ENSG00000148219.16	39	989845	ASTN2	ENSG00000148219	23245	0.179549
ENSG00000171456.20	917	80989	ASXL1	ENSG00000171456	171023	51.5975
ENSG00000143970.17	601	144734	ASXL2	ENSG00000143970	55252	18.923
ENSG00000141431.12	127	172976	ASXL3	ENSG00000141431	80816	3.34582
ENSG00000138138.13	312	89831	ATAD1	ENSG00000138138	84896	15.8275
ENSG00000156802.13	747	96500	ATAD2	ENSG00000156802	29028	35.2759
ENSG00000119778.15	322	178459	ATAD2B	ENSG00000119778	54454	8.22247
ENSG00000197785.14	747	22523	ATAD3A	ENSG00000197785	55210	151.14
ENSG00000160072.20	727	26083	ATAD3B	ENSG00000160072	83858	127.017
ENSG00000215915.10	146	20474	ATAD3C	ENSG00000215915	219293	32.4964
ENSG00000176208.9	578	63903	ATAD5	ENSG00000176208	79915	41.2185
ENSG00000137343.18	12	19981	ATAT1	ENSG00000137343	79969	2.73684
ENSG00000167654.18	2	48218	ATCAY	ENSG00000167654	85300	0.189019
ENSG00000107669.17	223	188380	ATE1	ENSG00000107669	11101	5.39455
ENSG00000123268.9	216	57452	ATF1	ENSG00000123268	466	17.133
ENSG00000115966.17	182	96132	ATF2	ENSG00000115966	1386	8.62757
ENSG00000162772.17	256	55443	ATF3	ENSG00000162772	467	21.0416
ENSG00000128272.14	651	2990	ATF4	ENSG00000128272	468	992.19
ENSG00000169136.11	95	5233	ATF5	ENSG00000169136	22809	82.729
ENSG00000118217.6	447	197750	ATF6	ENSG00000118217	22926	10.3009
ENSG00000213676.13	80	12989	ATF6B	ENSG00000213676	1388	28.0672
ENSG00000170653.19	95	118554	ATF7	ENSG00000170653	11016	3.65168
ENSG00000171681.12	670	137303	ATF7IP	ENSG00000171681	55729	22.2372
ENSG00000166669.13	64	157204	ATF7IP2	ENSG00000166669	80063	1.85525
ENSG00000152348.16	39	304834	ATG10	ENSG00000152348	83734	0.583024
ENSG00000123395.14	141	8248	ATG101	ENSG00000123395	60673	77.9033
ENSG00000145782.13	120	13637	ATG12	ENSG00000145782	9140	40.1003
ENSG00000175224.16	279	57291	ATG13	ENSG00000175224	9776	22.1923
ENSG00000126775.9	94	45439	ATG14	ENSG00000126775	22863	9.42723
ENSG00000085978.22	137	85623	ATG16L1	ENSG00000085978	55054	7.29147
ENSG00000168010.11	66	29268	ATG16L2	ENSG00000168010	89849	10.2763
ENSG00000110046.13	505	22665	ATG2A	ENSG00000110046	23130	101.536
ENSG00000066739.12	610	84146	ATG2B	ENSG00000066739	55102	33.0355
ENSG00000144848.11	373	29536	ATG3	ENSG00000144848	64422	57.5496
ENSG00000101844.18	102	63003	ATG4A	ENSG00000101844	115201	7.37775
ENSG00000168397.17	359	36644	ATG4B	ENSG00000168397	23192	44.6454
ENSG00000125703.15	242	81384	ATG4C	ENSG00000125703	84938	13.5507
ENSG00000130734.10	177	9523	ATG4D	ENSG00000130734	84971	84.7002
ENSG00000057663.16	184	280368	ATG5	ENSG00000057663	9474	2.99071
ENSG00000197548.12	280	285356	ATG7	ENSG00000197548	10533	4.47153
ENSG00000198925.12	300	10337	ATG9A	ENSG00000198925	79065	132.255
ENSG00000181652.19	7	12290	ATG9B	ENSG00000181652	285973	2.59556
ENSG00000138363.15	797	37817	ATIC	ENSG00000138363	471	96.0409
ENSG00000198513.12	40	100559	ATL1	ENSG00000198513	51062	1.81269
ENSG00000119787.14	378	83331	ATL2	ENSG00000119787	64225	20.6714
ENSG00000184743.13	260	47834	ATL3	ENSG00000184743	25923	24.7698
ENSG00000149311.18	666	146618	ATM	ENSG00000149311	472	20.7001
ENSG00000166454.10	137	11508	ATMIN	ENSG00000166454	23300	54.2508
ENSG00000111676.15	777	17858	ATN1	ENSG00000111676	1822	198.277
ENSG00000172238.5	9	2213	ATOH1	ENSG00000172238	474	18.533
ENSG00000179774.9	7	1518	ATOH7	ENSG00000179774	220202	21.0141
ENSG00000168874.13	9	40039	ATOH8	ENSG00000168874	84913	1.02434
ENSG00000177556.12	85	30216	ATOX1	ENSG00000177556	475	12.8194
ENSG00000206190.12	6	187913	ATP10A	ENSG00000206190	57194	0.145506
ENSG00000118322.14	1	289094	ATP10B	ENSG00000118322	23120	0.0157633
ENSG00000145246.14	89	108211	ATP10D	ENSG00000145246	57205	3.74804
ENSG00000068650.18	363	196839	ATP11A	ENSG00000068650	23250	8.40389
ENSG00000058063.16	250	128126	ATP11B	ENSG00000058063	23200	8.89176
ENSG00000101974.14	548	218930	ATP11C	ENSG00000101974	286410	11.4067
ENSG00000075673.11	5	32082	ATP12A	ENSG00000075673	479	0.710221
ENSG00000105726.17	579	18478	ATP13A1	ENSG00000105726	57130	142.794
ENSG00000159363.18	506	25970	ATP13A2	ENSG00000159363	23400	88.7899
ENSG00000133657.15	537	95692	ATP13A3	ENSG00000133657	79572	25.5731
ENSG00000127249.15	2	194144	ATP13A4	ENSG00000127249	84239	0.0469452
ENSG00000187527.11	2	104031	ATP13A5	ENSG00000187527	344905	0.0876097
ENSG00000163399.16	1247	37593	ATP1A1	ENSG00000163399	476	151.163
ENSG00000018625.15	1	27832	ATP1A2	ENSG00000018625	477	0.163735
ENSG00000105409.19	16	30915	ATP1A3	ENSG00000105409	478	2.3585
ENSG00000132681.17	8	35394	ATP1A4	ENSG00000132681	480	1.03002
ENSG00000143153.13	198	27025	ATP1B1	ENSG00000143153	481	33.3876
ENSG00000129244.9	59	11143	ATP1B2	ENSG00000129244	482	24.1288
ENSG00000069849.11	468	50425	ATP1B3	ENSG00000069849	483	42.2946
ENSG00000101892.12	3	21164	ATP1B4	ENSG00000101892	23439	0.645964
ENSG00000166896.9	24	53109	ATP23	ENSG00000166896	91419	2.05934
ENSG00000196296.13	20	26104	ATP2A1	ENSG00000196296	487	3.49147
ENSG00000174437.17	1636	70337	ATP2A2	ENSG00000174437	488	105.995
ENSG00000074370.18	45	40594	ATP2A3	ENSG00000074370	489	5.05168
ENSG00000070961.15	738	121251	ATP2B1	ENSG00000070961	490	27.7368
ENSG00000157087.20	4	383984	ATP2B2	ENSG00000157087	491	0.0474714
ENSG00000067842.17	21	65263	ATP2B3	ENSG00000067842	492	1.46635
ENSG00000058668.14	370	117520	ATP2B4	ENSG00000058668	493	14.3475
ENSG00000017260.19	443	166117	ATP2C1	ENSG00000017260	27032	12.1528
ENSG00000064270.12	3	95660	ATP2C2	ENSG00000064270	9914	0.142914
ENSG00000105675.9	7	13627	ATP4A	ENSG00000105675	495	2.3409
ENSG00000186009.5	3	9394	ATP4B	ENSG00000186009	496	1.45531
ENSG00000152234.16	885	24086	ATP5F1A	ENSG00000152234	498	167.442
ENSG00000110955.9	1116	7809	ATP5F1B	ENSG00000110955	506	651.259
ENSG00000165629.20	412	19668	ATP5F1C	ENSG00000165629	509	95.4602
ENSG00000099624.8	256	3079	ATP5F1D	ENSG00000099624	513	378.892
ENSG00000124172.10	195	6870	ATP5F1E	ENSG00000124172	514	129.349
ENSG00000130770.18	212	10797	ATP5IF1	ENSG00000130770	93974	89.4783
ENSG00000159199.14	234	3106	ATP5MC1	ENSG00000159199	516	343.32
ENSG00000135390.20	319	44682	ATP5MC2	ENSG00000135390	517	32.5344
ENSG00000154518.9	401	8349	ATP5MC3	ENSG00000154518	518	218.874
ENSG00000173915.16	213	7451	ATP5MD	ENSG00000173915	84833	130.272
ENSG00000169020.10	81	1894	ATP5ME	ENSG00000169020	521	194.89
ENSG00000241468.7	109	17856	ATP5MF	ENSG00000241468	9551	27.8181
ENSG00000167283.8	91	29890	ATP5MG	ENSG00000167283	10632	13.874
ENSG00000249222.1	21	798	ATP5MGL	ENSG00000249222	267020	119.923
ENSG00000156411.9	187	15981	ATP5MPL	ENSG00000156411	9556	53.324
ENSG00000116459.11	382	13909	ATP5PB	ENSG00000116459	515	125.156
ENSG00000167863.12	168	8122	ATP5PD	ENSG00000167863	10476	94.2609
ENSG00000154723.12	298	19170	ATP5PF	ENSG00000154723	522	70.8401
ENSG00000241837.7	116	12361	ATP5PO	ENSG00000241837	539	42.7651
ENSG00000071553.17	658	7871	ATP6AP1	ENSG00000071553	537	380.962
ENSG00000205464.12	10	107515	ATP6AP1L	ENSG00000205464	92270	0.423854
ENSG00000182220.15	365	27476	ATP6AP2	ENSG00000182220	10159	60.5375
ENSG00000033627.16	651	63767	ATP6V0A1	ENSG00000033627	535	46.5233
ENSG00000185344.14	417	49402	ATP6V0A2	ENSG00000185344	23545	38.466
ENSG00000105929.16	3	93266	ATP6V0A4	ENSG00000105929	50617	0.146583
ENSG00000117410.14	272	3808	ATP6V0B	ENSG00000117410	533	325.505
ENSG00000185883.12	3	6266	ATP6V0C	ENSG00000185883	527	2.18181
ENSG00000159720.12	372	43167	ATP6V0D1	ENSG00000159720	9114	39.2714
ENSG00000147614.4	2	166902	ATP6V0D2	ENSG00000147614	245972	0.0546077
ENSG00000113732.9	141	51674	ATP6V0E1	ENSG00000113732	8992	12.4346
ENSG00000171130.18	332	18236	ATP6V0E2	ENSG00000171130	155066	82.9648
ENSG00000114573.10	724	65023	ATP6V1A	ENSG00000114573	523	50.7407
ENSG00000116039.13	1	29531	ATP6V1B1	ENSG00000116039	525	0.154315
ENSG00000147416.11	390	29438	ATP6V1B2	ENSG00000147416	526	60.3728
ENSG00000155097.12	349	51988	ATP6V1C1	ENSG00000155097	528	30.592
ENSG00000143882.12	14	64010	ATP6V1C2	ENSG00000143882	245973	0.996702
ENSG00000100554.12	190	65894	ATP6V1D	ENSG00000100554	51382	13.1399
ENSG00000131100.13	249	36613	ATP6V1E1	ENSG00000131100	529	30.992
ENSG00000250565.7	38	51827	ATP6V1E2	ENSG00000250565	90423	3.34128
ENSG00000128524.5	147	2991	ATP6V1F	ENSG00000128524	9296	223.968
ENSG00000272899.4	17	5717	ATP6V1FNB	ENSG00000272899	100130705	13.5508
ENSG00000136888.7	225	11110	ATP6V1G1	ENSG00000136888	9550	92.2898
ENSG00000213760.10	1	3965	ATP6V1G2	ENSG00000213760	534	1.14932
ENSG00000047249.18	365	128015	ATP6V1H	ENSG00000047249	51606	12.9932
ENSG00000165240.20	190	139739	ATP7A	ENSG00000165240	538	6.19614
ENSG00000123191.15	409	81689	ATP7B	ENSG00000123191	540	22.8163
ENSG00000124406.16	148	248732	ATP8A1	ENSG00000124406	10396	2.71153
ENSG00000132932.17	9	653877	ATP8A2	ENSG00000132932	51761	0.0627237
ENSG00000081923.14	17	156889	ATP8B1	ENSG00000081923	5205	0.493789
ENSG00000143515.18	959	25751	ATP8B2	ENSG00000143515	57198	169.711
ENSG00000130270.16	11	30201	ATP8B3	ENSG00000130270	148229	1.6598
ENSG00000104043.14	2	324579	ATP8B4	ENSG00000104043	79895	0.0280798
ENSG00000054793.14	385	171876	ATP9A	ENSG00000054793	10079	10.2078
ENSG00000166377.20	79	309002	ATP9B	ENSG00000166377	374868	1.16507
ENSG00000123472.12	442	41130	ATPAF1	ENSG00000123472	64756	48.9721
ENSG00000171953.16	124	61800	ATPAF2	ENSG00000171953	91647	9.14362
ENSG00000150756.14	58	24390	ATPSCKMT	ENSG00000150756	134145	10.8368
ENSG00000175054.16	675	129726	ATR	ENSG00000175054	545	23.7117
ENSG00000138085.16	190	5151	ATRAID	ENSG00000138085	51374	168.092
ENSG00000164053.21	313	20935	ATRIP	ENSG00000164053	84126	68.1328
ENSG00000088812.18	459	180100	ATRN	ENSG00000088812	8455	11.6141
ENSG00000107518.18	73	855634	ATRNL1	ENSG00000107518	26033	0.388794
ENSG00000085224.22	826	281355	ATRX	ENSG00000085224	546	13.3786
ENSG00000124788.18	307	462379	ATXN1	ENSG00000124788	6310	3.0257
ENSG00000130638.17	506	173509	ATXN10	ENSG00000130638	25814	13.2897
ENSG00000224470.8	502	39292	ATXN1L	ENSG00000224470	342371	58.2217
ENSG00000204842.18	827	156191	ATXN2	ENSG00000204842	6311	24.1287
ENSG00000168488.18	981	14202	ATXN2L	ENSG00000168488	11273	314.778
ENSG00000066427.24	148	62125	ATXN3	ENSG00000066427	4287	10.8563
ENSG00000123594.5	3	2163	ATXN3L	ENSG00000123594	92552	6.32048
ENSG00000163635.18	5	105054	ATXN7	ENSG00000163635	6314	0.216891
ENSG00000146776.14	95	271537	ATXN7L1	ENSG00000146776	222255	1.59434
ENSG00000162650.16	88	9325	ATXN7L2	ENSG00000162650	127002	43.005
ENSG00000087152.15	517	8308	ATXN7L3	ENSG00000087152	56970	283.582
ENSG00000253719.4	425	7595	ATXN7L3B	ENSG00000253719	552889	255.004
ENSG00000148090.11	99	148098	AUH	ENSG00000148090	549	3.04629
ENSG00000127423.10	187	27545	AUNIP	ENSG00000127423	79000	30.9374
ENSG00000115307.17	332	3115	AUP1	ENSG00000115307	550	485.697
ENSG00000087586.17	382	22948	AURKA	ENSG00000087586	6790	75.8584
ENSG00000175756.13	520	1765	AURKAIP1	ENSG00000175756	54998	1342.59
ENSG00000178999.13	464	5867	AURKB	ENSG00000178999	9212	360.402
ENSG00000105146.13	3	4746	AURKC	ENSG00000105146	6795	2.88057
ENSG00000158321.18	661	1195210	AUTS2	ENSG00000158321	26053	2.52024
ENSG00000169857.8	127	172977	AVEN	ENSG00000169857	57099	3.3458
ENSG00000135407.10	16	21328	AVIL	ENSG00000135407	10677	3.41865
ENSG00000105778.19	294	93300	AVL9	ENSG00000105778	23080	14.3599
ENSG00000119986.7	79	9817	AVPI1	ENSG00000119986	60370	36.6719
ENSG00000166148.3	4	8183	AVPR1A	ENSG00000166148	552	2.22758
ENSG00000198049.7	2	10763	AVPR1B	ENSG00000198049	553	0.846802
ENSG00000126895.15	1	4635	AVPR2	ENSG00000126895	554	0.983185
ENSG00000162779.22	2	189015	AXDND1	ENSG00000162779	126859	0.0482191
ENSG00000103126.15	518	65283	AXIN1	ENSG00000103126	8312	36.1589
ENSG00000168646.13	99	33085	AXIN2	ENSG00000168646	8313	13.6361
ENSG00000167601.12	3	42543	AXL	ENSG00000167601	558	0.32135
ENSG00000163512.14	96	34047	AZI2	ENSG00000163512	64343	12.8492
ENSG00000155096.14	485	67556	AZIN1	ENSG00000155096	51582	32.7162
ENSG00000142920.17	53	42388	AZIN2	ENSG00000142920	113451	5.69794
ENSG00000166710.20	133	7390	B2M	ENSG00000166710	567	82.0148
ENSG00000169255.15	2	21528	B3GALNT1	ENSG00000169255	8706	0.423362
ENSG00000162885.13	144	57262	B3GALNT2	ENSG00000162885	148789	11.4599
ENSG00000172318.5	14	5093	B3GALT1	ENSG00000172318	8708	12.5268
ENSG00000183778.17	2	116695	B3GALT5	ENSG00000183778	10317	0.0781021
ENSG00000176022.7	388	2804	B3GALT6	ENSG00000176022	126792	630.578
ENSG00000109956.13	18	33738	B3GAT1	ENSG00000109956	27087	2.4313
ENSG00000112309.11	26	100381	B3GAT2	ENSG00000112309	135152	1.18034
ENSG00000149541.10	233	6858	B3GAT3	ENSG00000149541	26229	154.826
ENSG00000187676.8	130	132301	B3GLCT	ENSG00000187676	145173	4.47781
ENSG00000170340.11	93	28616	B3GNT2	ENSG00000170340	10678	14.8101
ENSG00000179913.11	3	18748	B3GNT3	ENSG00000179913	10331	0.729208
ENSG00000176383.9	25	5271	B3GNT4	ENSG00000176383	79369	21.6138
ENSG00000176597.12	69	45251	B3GNT5	ENSG00000176597	84002	6.94874
ENSG00000156966.7	7	5454	B3GNT7	ENSG00000156966	93010	5.84882
ENSG00000177191.2	3	3371	B3GNT8	ENSG00000177191	374907	4.05553
ENSG00000237172.4	8	2894	B3GNT9	ENSG00000237172	84752	12.5973
ENSG00000175711.8	16	109655	B3GNTL1	ENSG00000175711	146712	0.664931
ENSG00000135454.14	99	9830	B4GALNT1	ENSG00000135454	2583	45.8952
ENSG00000167080.8	5	44380	B4GALNT2	ENSG00000167080	124872	0.513414
ENSG00000139044.12	342	103570	B4GALNT3	ENSG00000139044	283358	15.0479
ENSG00000182272.12	177	12618	B4GALNT4	ENSG00000182272	338707	63.9246
ENSG00000086062.12	249	63274	B4GALT1	ENSG00000086062	2683	17.9333
ENSG00000117411.16	412	12227	B4GALT2	ENSG00000117411	8704	153.554
ENSG00000158850.15	199	6658	B4GALT3	ENSG00000158850	8703	136.205
ENSG00000121578.13	117	29214	B4GALT4	ENSG00000121578	8702	18.2507
ENSG00000158470.5	356	80933	B4GALT5	ENSG00000158470	9334	20.0452
ENSG00000118276.11	141	63589	B4GALT6	ENSG00000118276	9331	10.1047
ENSG00000027847.14	187	10198	B4GALT7	ENSG00000027847	11285	83.5626
ENSG00000174684.7	446	2255	B4GAT1	ENSG00000174684	11041	901.308
ENSG00000108641.17	141	43885	B9D1	ENSG00000108641	27077	14.6416
ENSG00000123810.8	23	9748	B9D2	ENSG00000123810	80776	10.7522
ENSG00000164929.17	3	89592	BAALC	ENSG00000164929	79870	0.152594
ENSG00000136881.11	1	23102	BAAT	ENSG00000136881	570	0.197258
ENSG00000105393.16	60	13873	BABAM1	ENSG00000105393	29086	19.7091
ENSG00000158019.20	211	448960	BABAM2	ENSG00000158019	9577	2.14171
ENSG00000186318.16	123	31052	BACE1	ENSG00000186318	23621	18.051
ENSG00000182240.16	127	114729	BACE2	ENSG00000182240	25825	5.04447
ENSG00000156273.16	317	436680	BACH1	ENSG00000156273	571	3.30812
ENSG00000112182.15	93	370380	BACH2	ENSG00000112182	60468	1.14425
ENSG00000002330.13	92	14874	BAD	ENSG00000002330	572	28.1868
ENSG00000107262.24	228	16900	BAG1	ENSG00000107262	573	61.4799
ENSG00000112208.11	199	17507	BAG2	ENSG00000112208	9532	51.7996
ENSG00000151929.9	458	26449	BAG3	ENSG00000151929	9531	78.9117
ENSG00000156735.11	334	36768	BAG4	ENSG00000156735	9530	41.3963
ENSG00000166170.9	347	6287	BAG5	ENSG00000166170	9529	251.519
ENSG00000204463.12	382	13677	BAG6	ENSG00000204463	7917	127.279
ENSG00000266074.8	700	70857	BAHCC1	ENSG00000266074	57597	45.0195
ENSG00000140320.12	433	28515	BAHD1	ENSG00000140320	22893	69.199
ENSG00000175866.15	205	82310	BAIAP2	ENSG00000175866	10458	11.3498
ENSG00000006453.14	232	109440	BAIAP2L1	ENSG00000006453	55971	9.66044
ENSG00000128298.17	9	25784	BAIAP2L2	ENSG00000128298	80115	1.59066
ENSG00000007516.13	30	15840	BAIAP3	ENSG00000007516	8938	8.6308
ENSG00000030110.13	199	7746	BAK1	ENSG00000030110	578	117.074
ENSG00000095739.11	112	5422	BAMBI	ENSG00000095739	25805	94.1334
ENSG00000175334.8	311	1921	BANF1	ENSG00000175334	8815	737.765
ENSG00000153064.12	1	663526	BANK1	ENSG00000153064	55024	0.00686795
ENSG00000172530.20	199	128074	BANP	ENSG00000172530	54971	7.08072
ENSG00000163930.10	890	9000	BAP1	ENSG00000163930	8314	450.643
ENSG00000138376.11	284	84037	BARD1	ENSG00000138376	580	15.4004
ENSG00000125492.10	5	7646	BARHL1	ENSG00000125492	56751	2.98003
ENSG00000143032.8	53	5763	BARHL2	ENSG00000143032	343472	41.9095
ENSG00000131668.14	52	3728	BARX1	ENSG00000131668	56033	63.5642
ENSG00000043039.7	46	76431	BARX2	ENSG00000043039	8538	2.74267
ENSG00000176788.9	75	211245	BASP1	ENSG00000176788	10409	1.61793
ENSG00000156127.8	1	24538	BATF	ENSG00000156127	10538	0.185715
ENSG00000168062.10	2	9073	BATF2	ENSG00000168062	116071	1.00453
ENSG00000123685.9	46	13423	BATF3	ENSG00000123685	55509	15.6168
ENSG00000087088.20	317	6983	BAX	ENSG00000087088	581	206.872
ENSG00000198604.11	1039	122916	BAZ1A	ENSG00000198604	11177	38.5205
ENSG00000009954.11	1684	81887	BAZ1B	ENSG00000009954	9031	93.7157
ENSG00000076108.11	1699	41220	BAZ2A	ENSG00000076108	11176	187.832
ENSG00000123636.18	226	297590	BAZ2B	ENSG00000123636	29994	3.46079
ENSG00000105327.17	194	11944	BBC3	ENSG00000105327	27113	74.018
ENSG00000214413.8	53	20473	BBIP1	ENSG00000214413	92482	11.7972
ENSG00000119636.16	23	63514	BBOF1	ENSG00000119636	80127	1.65023
ENSG00000174483.20	12	23007	BBS1	ENSG00000174483	582	2.37688
ENSG00000179941.9	210	3941	BBS10	ENSG00000179941	79738	242.828
ENSG00000181004.10	80	12240	BBS12	ENSG00000181004	166379	29.7847
ENSG00000125124.12	282	53251	BBS2	ENSG00000125124	583	24.1327
ENSG00000140463.14	191	52296	BBS4	ENSG00000140463	585	16.6437
ENSG00000163093.12	24	27175	BBS5	ENSG00000163093	129880	4.02464
ENSG00000138686.10	379	46158	BBS7	ENSG00000138686	55212	37.4177
ENSG00000122507.21	123	767623	BBS9	ENSG00000122507	27241	0.730201
ENSG00000114439.19	775	288403	BBX	ENSG00000114439	56987	12.2458
ENSG00000187244.12	54	12350	BCAM	ENSG00000187244	4059	19.9256
ENSG00000132692.19	4	18142	BCAN	ENSG00000132692	63827	1.00475
ENSG00000075790.10	9	49193	BCAP29	ENSG00000075790	55973	0.833728
ENSG00000185825.17	526	24073	BCAP31	ENSG00000185825	10134	99.5728
ENSG00000050820.17	322	39872	BCAR1	ENSG00000050820	9564	36.8021
ENSG00000137936.18	69	285409	BCAR3	ENSG00000137936	8412	1.10171
ENSG00000116752.6	266	14072	BCAS2	ENSG00000116752	10286	86.1412
ENSG00000141376.22	305	715385	BCAS3	ENSG00000141376	54828	1.94288
ENSG00000124243.17	61	87782	BCAS4	ENSG00000124243	55653	3.16672
ENSG00000060982.15	679	139077	BCAT1	ENSG00000060982	586	22.2484
ENSG00000105552.15	261	15967	BCAT2	ENSG00000105552	587	74.4907
ENSG00000107949.17	575	30149	BCCIP	ENSG00000107949	56647	86.9121
ENSG00000186666.6	54	7063	BCDIN3D	ENSG00000186666	144233	34.8409
ENSG00000114200.10	78	64558	BCHE	ENSG00000114200	590	5.50592
ENSG00000248098.12	22	27194	BCKDHA	ENSG00000248098	593	3.68667
ENSG00000083123.15	151	239623	BCKDHB	ENSG00000083123	594	2.87166
ENSG00000103507.14	327	6684	BCKDK	ENSG00000103507	10295	222.944
ENSG00000142867.14	97	10856	BCL10	ENSG00000142867	8915	40.7181
ENSG00000119866.22	240	103947	BCL11A	ENSG00000119866	53335	10.5217
ENSG00000127152.18	49	102910	BCL11B	ENSG00000127152	64919	2.16982
ENSG00000171791.13	82	196782	BCL2	ENSG00000171791	596	1.89895
ENSG00000140379.8	1	10304	BCL2A1	ENSG00000140379	597	0.442262
ENSG00000171552.13	89	59537	BCL2L1	ENSG00000171552	598	6.81221
ENSG00000137875.4	2	3512	BCL2L10	ENSG00000137875	10017	2.59514
ENSG00000153094.23	134	49067	BCL2L11	ENSG00000153094	10018	12.4452
ENSG00000126453.9	206	8774	BCL2L12	ENSG00000126453	83596	106.993
ENSG00000099968.18	383	102000	BCL2L13	ENSG00000099968	23786	17.1113
ENSG00000121380.12	1	161240	BCL2L14	ENSG00000121380	79370	0.0282626
ENSG00000188761.13	1	10765	BCL2L15	ENSG00000188761	440603	0.423322
ENSG00000129473.9	134	12969	BCL2L2	ENSG00000129473	599	47.0851
ENSG00000258643.5	4	18534	BCL2L2-PABPN1	ENSG00000258643	100529063	0.983504
ENSG00000069399.15	12	12339	BCL3	ENSG00000069399	602	4.43186
ENSG00000113916.18	43	24348	BCL6	ENSG00000113916	604	8.04804
ENSG00000161940.11	171	7240	BCL6B	ENSG00000161940	255877	107.632
ENSG00000110987.8	323	42622	BCL7A	ENSG00000110987	605	34.5346
ENSG00000106635.8	200	21334	BCL7B	ENSG00000106635	9275	42.7211
ENSG00000099385.11	161	61334	BCL7C	ENSG00000099385	9274	11.9622
ENSG00000116128.11	454	84715	BCL9	ENSG00000116128	607	24.422
ENSG00000186174.12	241	31733	BCL9L	ENSG00000186174	283149	34.6092
ENSG00000029363.17	1507	33224	BCLAF1	ENSG00000029363	9774	206.703
ENSG00000173681.16	62	57438	BCLAF3	ENSG00000173681	256643	4.91901
ENSG00000135697.10	1	52453	BCO1	ENSG00000135697	53630	0.086879
ENSG00000197580.13	1	49189	BCO2	ENSG00000197580	83875	0.092644
ENSG00000183337.17	2017	127514	BCOR	ENSG00000183337	54880	72.083
ENSG00000085185.15	891	76976	BCORL1	ENSG00000085185	63035	52.7482
ENSG00000186716.21	901	138333	BCR	ENSG00000186716	613	29.6814
ENSG00000074582.14	375	4679	BCS1L	ENSG00000074582	617	365.227
ENSG00000161267.12	49	63540	BDH1	ENSG00000161267	622	3.51426
ENSG00000164039.15	76	22278	BDH2	ENSG00000164039	56898	15.5461
ENSG00000100739.11	1	12757	BDKRB1	ENSG00000100739	623	0.357221
ENSG00000168398.6	3	39487	BDKRB2	ENSG00000168398	624	0.34622
ENSG00000176697.19	5	67165	BDNF	ENSG00000176697	627	0.339244
ENSG00000145734.19	396	112169	BDP1	ENSG00000145734	55814	16.0882
ENSG00000166546.14	2	66234	BEAN1	ENSG00000166546	146227	0.137605
ENSG00000126581.13	200	23216	BECN1	ENSG00000126581	8678	39.258
ENSG00000196289.7	2	1295	BECN2	ENSG00000196289	441925	7.03794
ENSG00000183092.16	19	50266	BEGAIN	ENSG00000183092	57596	1.72252
ENSG00000177324.14	1	57955	BEND2	ENSG00000177324	139105	0.0786311
ENSG00000178409.13	274	50087	BEND3	ENSG00000178409	57673	24.9293
ENSG00000188848.16	208	42025	BEND4	ENSG00000188848	389206	22.5549
ENSG00000162373.13	6	49450	BEND5	ENSG00000162373	79656	0.55293
ENSG00000151917.18	16	72239	BEND6	ENSG00000151917	221336	1.00933
ENSG00000165626.17	118	90490	BEND7	ENSG00000165626	222389	5.94246
ENSG00000167995.16	11	15452	BEST1	ENSG00000167995	7439	3.24409
ENSG00000039987.7	3	6756	BEST2	ENSG00000039987	54831	2.02356
ENSG00000142959.5	5	4585	BEST4	ENSG00000142959	266675	4.96954
ENSG00000105829.13	102	41620	BET1	ENSG00000105829	10282	11.1682
ENSG00000177951.17	175	39644	BET1L	ENSG00000177951	51272	20.1162
ENSG00000133169.6	120	1520	BEX1	ENSG00000133169	55859	359.768
ENSG00000133134.11	261	1700	BEX2	ENSG00000133134	84707	699.643
ENSG00000166681.14	451	1769	BEX3	ENSG00000166681	27018	1161.81
ENSG00000102409.10	300	2138	BEX4	ENSG00000102409	56271	639.438
ENSG00000184515.11	34	2269	BEX5	ENSG00000184515	340542	68.2857
ENSG00000103429.11	145	36305	BFAR	ENSG00000103429	51283	18.2006
ENSG00000125864.14	65	75315	BFSP1	ENSG00000125864	631	3.93294
ENSG00000170819.5	3	75166	BFSP2	ENSG00000170819	8419	0.18188
ENSG00000242252.2	1	1133	BGLAP	ENSG00000242252	632	4.02212
ENSG00000182492.16	3	14566	BGN	ENSG00000182492	633	0.938569
ENSG00000180535.3	2	1552	BHLHA15	ENSG00000180535	168620	5.87251
ENSG00000205899.3	2	901	BHLHA9	ENSG00000205899	727857	10.1156
ENSG00000198908.12	7	32852	BHLHB9	ENSG00000198908	80823	0.971005
ENSG00000180828.3	8	3262	BHLHE22	ENSG00000180828	27319	11.1761
ENSG00000125533.6	3	1108	BHLHE23	ENSG00000125533	128408	12.3386
ENSG00000134107.5	187	5886	BHLHE40	ENSG00000134107	8553	144.779
ENSG00000123095.6	47	5007	BHLHE41	ENSG00000123095	79365	42.7765
ENSG00000237452.2	7	31283	BHMG1	ENSG00000237452	388553	1.01971
ENSG00000145692.15	1	20479	BHMT	ENSG00000145692	635	0.222524
ENSG00000132840.10	1	20302	BHMT2	ENSG00000132840	23743	0.224464
ENSG00000122870.12	149	318563	BICC1	ENSG00000122870	80114	2.13145
ENSG00000151746.14	173	276798	BICD1	ENSG00000151746	636	2.84819
ENSG00000185963.14	584	53470	BICD2	ENSG00000185963	23299	49.7723
ENSG00000135127.11	32	104625	BICDL1	ENSG00000135127	92558	1.3938
ENSG00000162069.16	9	9262	BICDL2	ENSG00000162069	146439	4.42816
ENSG00000063169.10	358	95081	BICRA	ENSG00000063169	29998	17.1583
ENSG00000112624.12	70	121602	BICRAL	ENSG00000112624	23506	2.62327
ENSG00000015475.18	195	40632	BID	ENSG00000015475	637	21.8701
ENSG00000100290.3	10	18962	BIK	ENSG00000100290	638	2.40326
ENSG00000136717.15	153	59261	BIN1	ENSG00000136717	274	11.7654
ENSG00000110934.12	1	43630	BIN2	ENSG00000110934	51411	0.104448
ENSG00000147439.13	58	48730	BIN3	ENSG00000147439	55909	5.42396
ENSG00000110330.8	214	31459	BIRC2	ENSG00000110330	329	30.9994
ENSG00000023445.15	6	21953	BIRC3	ENSG00000023445	330	1.2455
ENSG00000089685.15	556	11450	BIRC5	ENSG00000089685	332	221.286
ENSG00000115760.14	2133	261871	BIRC6	ENSG00000115760	57448	37.1183
ENSG00000101197.13	1	4612	BIRC7	ENSG00000101197	79444	0.988088
ENSG00000134897.14	31	42414	BIVM	ENSG00000134897	54841	3.33072
ENSG00000166619.15	156	35459	BLCAP	ENSG00000166619	10904	20.0486
ENSG00000136573.14	1	77705	BLK	ENSG00000136573	640	0.0586457
ENSG00000197299.12	687	98820	BLM	ENSG00000197299	641	31.6809
ENSG00000108578.15	507	43853	BLMH	ENSG00000108578	642	52.6858
ENSG00000095585.16	1	79885	BLNK	ENSG00000095585	29760	0.0570453
ENSG00000135441.7	65	4050	BLOC1S1	ENSG00000135441	2647	73.1381
ENSG00000196072.12	115	13400	BLOC1S2	ENSG00000196072	282991	39.1091
ENSG00000189114.8	100	38149	BLOC1S3	ENSG00000189114	388552	11.9454
ENSG00000186222.5	186	1490	BLOC1S4	ENSG00000186222	55330	568.868
ENSG00000188428.20	54	50829	BLOC1S5	ENSG00000188428	63915	4.84136
ENSG00000104164.11	151	28731	BLOC1S6	ENSG00000104164	26258	23.9503
ENSG00000106605.11	152	48662	BLVRA	ENSG00000106605	644	14.2344
ENSG00000090013.11	125	17999	BLVRB	ENSG00000090013	645	31.648
ENSG00000117475.14	188	28570	BLZF1	ENSG00000117475	8548	29.987
ENSG00000166780.11	5	190553	BMERB1	ENSG00000166780	89927	0.119575
ENSG00000104081.14	43	21002	BMF	ENSG00000104081	90427	9.33024
ENSG00000168283.14	200	10385	BMI1	ENSG00000168283	648	87.7624
ENSG00000168487.19	86	47186	BMP1	ENSG00000168487	649	8.30559
ENSG00000163217.2	2	10488	BMP10	ENSG00000163217	27302	0.869005
ENSG00000125845.7	35	12560	BMP2	ENSG00000125845	650	12.6988
ENSG00000138756.17	158	140030	BMP2K	ENSG00000138756	55589	5.14187
ENSG00000152785.7	13	26924	BMP3	ENSG00000152785	651	2.20034
ENSG00000125378.16	86	9025	BMP4	ENSG00000125378	652	43.4247
ENSG00000112175.8	2	121937	BMP5	ENSG00000112175	653	0.0747446
ENSG00000153162.9	125	155629	BMP6	ENSG00000153162	654	3.6602
ENSG00000101144.13	319	97888	BMP7	ENSG00000101144	655	14.8507
ENSG00000183682.8	46	38233	BMP8A	ENSG00000183682	353500	5.48283
ENSG00000116985.12	98	31683	BMP8B	ENSG00000116985	656	14.0956
ENSG00000164619.10	25	252119	BMPER	ENSG00000164619	168667	0.451876
ENSG00000107779.13	158	176237	BMPR1A	ENSG00000107779	657	4.0855
ENSG00000138696.11	67	400493	BMPR1B	ENSG00000138696	658	0.762369
ENSG00000204217.15	381	191424	BMPR2	ENSG00000204217	659	9.07013
ENSG00000165733.8	1072	52142	BMS1	ENSG00000165733	9790	93.6898
ENSG00000164603.12	70	120728	BMT2	ENSG00000164603	154743	2.64226
ENSG00000102010.15	2	92283	BMX	ENSG00000102010	660	0.0987628
ENSG00000169594.13	19	28811	BNC1	ENSG00000169594	646	3.00525
ENSG00000173068.18	70	461340	BNC2	ENSG00000173068	54796	0.691452
ENSG00000113734.17	72	19945	BNIP1	ENSG00000113734	662	16.4507
ENSG00000140299.12	246	30388	BNIP2	ENSG00000140299	663	36.8908
ENSG00000176171.11	157	15558	BNIP3	ENSG00000176171	664	45.9866
ENSG00000104765.16	92	122582	BNIP3L	ENSG00000104765	665	3.42016
ENSG00000189325.7	1	21127	BNIP5	ENSG00000189325	389384	0.215699
ENSG00000163141.20	7	11399	BNIPL	ENSG00000163141	149428	2.79844
ENSG00000144857.14	142	76456	BOC	ENSG00000144857	91653	8.46373
ENSG00000145919.11	264	9514	BOD1	ENSG00000145919	91272	126.452
ENSG00000038219.13	1112	58987	BOD1L1	ENSG00000038219	259282	85.908
ENSG00000228075.5	15	3323	BOD1L2	ENSG00000228075	284257	20.5706
ENSG00000176720.6	11	22707	BOK	ENSG00000176720	666	2.20759
ENSG00000178096.9	104	12908	BOLA1	ENSG00000178096	51027	36.7163
ENSG00000183336.8	1	11908	BOLA2	ENSG00000183336	552900	0.382689
ENSG00000169627.9	183	1374	BOLA2B	ENSG00000169627	654483	606.945
ENSG00000261740.6	3	11421	BOLA2-SMG1P6	ENSG00000261740	107282092	1.19702
ENSG00000163170.12	99	12512	BOLA3	ENSG00000163170	388962	36.0573
ENSG00000261236.8	789	29393	BOP1	ENSG00000261236	23246	122.326
ENSG00000136122.17	273	28449	BORA	ENSG00000136122	79866	43.7301
ENSG00000165714.11	61	114155	BORCS5	ENSG00000165714	118426	2.43512
ENSG00000196544.8	63	1835	BORCS6	ENSG00000196544	54785	156.455
ENSG00000166275.16	12	10702	BORCS7	ENSG00000166275	119032	5.10977
ENSG00000254901.8	72	15688	BORCS8	ENSG00000254901	729991	20.9146
ENSG00000172331.12	168	33005	BPGM	ENSG00000172331	669	23.1961
ENSG00000137274.13	115	35204	BPHL	ENSG00000137274	670	14.8864
ENSG00000125999.11	1	36391	BPIFB1	ENSG00000125999	92747	0.125225
ENSG00000162813.18	304	32980	BPNT1	ENSG00000162813	10380	42.0057
ENSG00000171634.18	1796	158875	BPTF	ENSG00000171634	2186	51.5153
ENSG00000157764.13	310	205601	BRAF	ENSG00000157764	673	6.87103
ENSG00000089234.16	306	43810	BRAP	ENSG00000089234	8315	31.8298
ENSG00000106009.16	524	17884	BRAT1	ENSG00000106009	221927	133.522
ENSG00000012048.23	957	125950	BRCA1	ENSG00000012048	672	34.6257
ENSG00000139618.15	645	85180	BRCA2	ENSG00000139618	675	34.507
ENSG00000185515.14	280	51654	BRCC3	ENSG00000185515	79184	24.7024
ENSG00000100425.18	431	54229	BRD1	ENSG00000100425	23774	36.2185
ENSG00000204256.13	546	12911	BRD2	ENSG00000204256	6046	192.716
ENSG00000169925.17	688	38230	BRD3	ENSG00000169925	8019	82.0105
ENSG00000235106.10	145	9185	BRD3OS	ENSG00000235106	266655	71.9406
ENSG00000141867.17	1494	97026	BRD4	ENSG00000141867	23476	70.1694
ENSG00000166164.15	349	55447	BRD7	ENSG00000166164	29117	28.6835
ENSG00000112983.17	606	39220	BRD8	ENSG00000112983	10902	70.4126
ENSG00000028310.18	293	42510	BRD9	ENSG00000028310	65980	31.4095
ENSG00000137948.18	1	65055	BRDT	ENSG00000137948	676	0.0700494
ENSG00000185024.17	446	106303	BRF1	ENSG00000185024	2972	19.1194
ENSG00000104221.13	74	6593	BRF2	ENSG00000104221	55290	51.1486
ENSG00000164713.10	168	58062	BRI3	ENSG00000164713	25798	13.1857
ENSG00000182685.7	18	2697	BRICD5	ENSG00000182685	283870	30.4142
ENSG00000078725.13	2	215977	BRINP1	ENSG00000078725	1620	0.0421995
ENSG00000198797.7	5	111464	BRINP2	ENSG00000198797	57795	0.204419
ENSG00000162670.11	43	380746	BRINP3	ENSG00000162670	339479	0.514657
ENSG00000136492.9	508	184389	BRIP1	ENSG00000136492	83990	12.5549
ENSG00000113460.13	302	10319	BRIX1	ENSG00000113460	55299	133.369
ENSG00000254999.4	220	11515	BRK1	ENSG00000254999	55845	87.0651
ENSG00000174744.14	249	7792	BRMS1	ENSG00000174744	25855	145.625
ENSG00000100916.14	139	105987	BRMS1L	ENSG00000100916	84312	5.97651
ENSG00000162819.12	341	22643	BROX	ENSG00000162819	148362	68.6287
ENSG00000156983.16	608	16286	BRPF1	ENSG00000156983	7862	170.127
ENSG00000096070.19	479	36046	BRPF3	ENSG00000096070	27154	60.5569
ENSG00000160469.17	98	30490	BRSK1	ENSG00000160469	84446	14.6472
ENSG00000174672.16	435	72790	BRSK2	ENSG00000174672	9024	27.2334
ENSG00000185658.13	556	137383	BRWD1	ENSG00000185658	54014	18.4428
ENSG00000165288.11	579	140374	BRWD3	ENSG00000165288	254065	18.7965
ENSG00000168000.14	39	19570	BSCL2	ENSG00000168000	26580	9.08153
ENSG00000160058.18	357	29628	BSDC1	ENSG00000160058	55108	54.9099
ENSG00000172270.20	745	12216	BSG	ENSG00000172270	682	277.915
ENSG00000164061.5	412	117072	BSN	ENSG00000164061	8927	16.0372
ENSG00000119411.11	15	21692	BSPRY	ENSG00000119411	54836	3.15121
ENSG00000109743.11	4	35248	BST1	ENSG00000109743	683	0.517143
ENSG00000130303.13	2	2691	BST2	ENSG00000130303	684	3.38689
ENSG00000188909.5	1	4264	BSX	ENSG00000188909	390259	1.06873
ENSG00000095564.14	847	106555	BTAF1	ENSG00000095564	9044	36.2239
ENSG00000064726.10	436	50829	BTBD1	ENSG00000064726	53339	39.0895
ENSG00000148925.10	173	75296	BTBD10	ENSG00000148925	84280	10.4703
ENSG00000151136.15	108	341221	BTBD11	ENSG00000151136	121551	1.44236
ENSG00000204347.4	2	5452	BTBD17	ENSG00000204347	388419	1.6717
ENSG00000233436.7	4	8267	BTBD18	ENSG00000233436	643376	2.20494
ENSG00000222009.8	4	7103	BTBD19	ENSG00000222009	149478	2.56628
ENSG00000133243.10	531	49443	BTBD2	ENSG00000133243	55643	48.9412
ENSG00000132640.15	249	35886	BTBD3	ENSG00000132640	22903	31.6198
ENSG00000184887.13	180	2603	BTBD6	ENSG00000184887	90135	315.125
ENSG00000011114.15	211	95542	BTBD7	ENSG00000011114	55727	10.0641
ENSG00000183826.18	260	471697	BTBD9	ENSG00000183826	114781	2.51186
ENSG00000174808.12	3	49764	BTC	ENSG00000174808	685	0.274721
ENSG00000169814.15	203	120970	BTD	ENSG00000169814	686	7.64722
ENSG00000145741.15	390	7227	BTF3	ENSG00000145741	689	245.919
ENSG00000134717.18	175	34517	BTF3L4	ENSG00000134717	91408	23.1042
ENSG00000133639.6	85	5568	BTG1	ENSG00000133639	694	69.5672
ENSG00000159388.6	95	4111	BTG2	ENSG00000159388	7832	105.308
ENSG00000154640.14	151	19294	BTG3	ENSG00000154640	10950	35.6648
ENSG00000010671.15	2	41349	BTK	ENSG00000010671	695	0.22042
ENSG00000124557.12	2	9201	BTN1A1	ENSG00000124557	696	0.990558
ENSG00000112763.17	275	18717	BTN2A1	ENSG00000112763	11120	66.9548
ENSG00000124508.17	172	11778	BTN2A2	ENSG00000124508	10385	66.5491
ENSG00000026950.17	59	12971	BTN3A1	ENSG00000026950	11119	20.7283
ENSG00000186470.14	62	13161	BTN3A2	ENSG00000186470	11118	21.4678
ENSG00000111801.16	27	12943	BTN3A3	ENSG00000111801	10384	9.50635
ENSG00000113303.12	1	51829	BTNL8	ENSG00000113303	79908	0.087925
ENSG00000165810.17	69	21296	BTNL9	ENSG00000165810	153579	14.7651
ENSG00000166167.18	375	203288	BTRC	ENSG00000166167	8945	8.4063
ENSG00000169679.15	672	40535	BUB1	ENSG00000169679	699	75.5482
ENSG00000156970.12	525	60113	BUB1B	ENSG00000156970	701	39.7994
ENSG00000154473.18	578	16065	BUB3	ENSG00000154473	9184	163.958
ENSG00000137656.12	216	24817	BUD13	ENSG00000137656	84811	39.6634
ENSG00000071462.11	312	22136	BUD23	ENSG00000071462	114049	64.2304
ENSG00000106245.11	231	10975	BUD31	ENSG00000106245	8896	95.9163
ENSG00000112276.14	92	40335	BVES	ENSG00000112276	11149	10.3942
ENSG00000283599.2	1	3982	BX276092.9	ENSG00000283599	101059915	1.14442
ENSG00000112578.10	468	11547	BYSL	ENSG00000112578	705	184.698
ENSG00000082153.18	556	16744	BZW1	ENSG00000082153	9689	151.322
ENSG00000136261.15	377	60392	BZW2	ENSG00000136261	28969	28.4477
ENSG00000237489.5	11	90805	C10orf143	ENSG00000237489	387723	0.552037
ENSG00000178645.13	2	30610	C10orf53	ENSG00000178645	282966	0.29775
ENSG00000179133.15	3	142149	C10orf67	ENSG00000179133	256815	0.0961751
ENSG00000177354.12	3	28322	C10orf71	ENSG00000177354	118461	0.482706
ENSG00000165863.17	5	6568	C10orf82	ENSG00000165863	143379	3.46914
ENSG00000119965.13	131	23410	C10orf88	ENSG00000119965	80007	25.5009
ENSG00000154493.19	1	373711	C10orf90	ENSG00000154493	118611	0.0121941
ENSG00000120055.7	7	1706	C10orf95	ENSG00000120055	79946	18.6984
ENSG00000188373.5	1	11493	C10orf99	ENSG00000188373	387695	0.396508
ENSG00000137720.8	56	7040	C11orf1	ENSG00000137720	64776	36.2494
ENSG00000176029.14	4	12930	C11orf16	ENSG00000176029	56673	1.40976
ENSG00000171067.11	261	10663	C11orf24	ENSG00000171067	53838	111.544
ENSG00000180878.3	9	5578	C11orf42	ENSG00000180878	160298	7.35274
ENSG00000174370.10	15	6504	C11orf45	ENSG00000174370	219833	10.5098
ENSG00000149179.13	134	227696	C11orf49	ENSG00000149179	79096	2.68185
ENSG00000150750.8	1	40675	C11orf53	ENSG00000150750	341032	0.112036
ENSG00000182919.14	33	23158	C11orf54	ENSG00000182919	28970	6.49379
ENSG00000110696.10	427	145208	C11orf58	ENSG00000110696	10944	13.4005
ENSG00000166323.13	14	159012	C11orf65	ENSG00000166323	160140	0.401221
ENSG00000175573.7	110	2252	C11orf68	ENSG00000175573	83638	222.592
ENSG00000180425.11	11	9068	C11orf71	ENSG00000180425	54494	5.52798
ENSG00000166352.16	92	64797	C11orf74	ENSG00000166352	119710	6.47021
ENSG00000173715.16	45	98877	C11orf80	ENSG00000173715	79703	2.07397
ENSG00000173237.4	1	1727	C11orf86	ENSG00000173237	254439	2.63872
ENSG00000185742.7	3	6977	C11orf87	ENSG00000185742	399947	1.95947
ENSG00000183644.13	1	22246	C11orf88	ENSG00000183644	399949	0.204849
ENSG00000205177.6	1	2540	C11orf91	ENSG00000205177	100131378	1.79412
ENSG00000234776.5	3	759	C11orf94	ENSG00000234776	143678	18.0121
ENSG00000188070.9	502	8883	C11orf95	ENSG00000188070	65998	257.531
ENSG00000187479.8	67	18536	C11orf96	ENSG00000187479	387763	16.4719
ENSG00000278615.4	12	2401	C11orf98	ENSG00000278615	102288414	22.7758
ENSG00000139637.14	237	7482	C12orf10	ENSG00000139637	60314	144.35
ENSG00000133641.18	250	16314	C12orf29	ENSG00000133641	91298	69.8336
ENSG00000047621.12	213	50773	C12orf4	ENSG00000047621	57102	19.1175
ENSG00000157895.11	169	16016	C12orf43	ENSG00000157895	64897	48.0859
ENSG00000151131.11	365	87881	C12orf45	ENSG00000151131	121053	18.9271
ENSG00000111412.6	313	27899	C12orf49	ENSG00000111412	79794	51.1259
ENSG00000165805.10	1	54002	C12orf50	ENSG00000165805	160419	0.0843869
ENSG00000177627.10	3	13888	C12orf54	ENSG00000177627	121273	0.984389
ENSG00000111678.11	39	3025	C12orf57	ENSG00000111678	113246	58.7522
ENSG00000182993.5	17	102920	C12orf60	ENSG00000182993	144608	0.752721
ENSG00000130921.8	147	24524	C12orf65	ENSG00000130921	91574	27.3156
ENSG00000174206.12	127	35980	C12orf66	ENSG00000174206	144577	16.0852
ENSG00000204954.10	114	24945	C12orf73	ENSG00000204954	728568	20.826
ENSG00000235162.8	103	160807	C12orf75	ENSG00000235162	387882	2.91889
ENSG00000174456.14	29	46606	C12orf76	ENSG00000174456	400073	2.83558
ENSG00000226792.7	2	118133	C13orf42	ENSG00000226792	647166	0.0771514
ENSG00000283199.3	1	20371	C13orf46	ENSG00000283199	100507747	0.223703
ENSG00000179933.6	150	4951	C14orf119	ENSG00000179933	55017	138.065
ENSG00000227051.6	167	54565	C14orf132	ENSG00000227051	56967	13.9472
ENSG00000179476.8	13	9982	C14orf28	ENSG00000179476	122525	5.93487
ENSG00000179008.9	2	119074	C14orf39	ENSG00000179008	317761	0.0765417
ENSG00000100802.15	61	24272	C14orf93	ENSG00000100802	60686	11.4527
ENSG00000167173.19	822	16526	C15orf39	ENSG00000167173	56905	226.667
ENSG00000169609.14	141	23200	C15orf40	ENSG00000169609	123207	27.6959
ENSG00000186073.14	75	230622	C15orf41	ENSG00000186073	84529	1.48199
ENSG00000166920.12	7	18232	C15orf48	ENSG00000166920	84419	1.74964
ENSG00000189227.6	108	9015	C15orf61	ENSG00000189227	145853	54.5938
ENSG00000188277.10	17	2469	C15orf62	ENSG00000188277	643338	31.3771
ENSG00000261652.3	20	10303	C15orf65	ENSG00000261652	145788	8.84609
ENSG00000166455.13	1	23770	C16orf46	ENSG00000166455	123775	0.191715
ENSG00000185905.4	10	3527	C16orf54	ENSG00000185905	283897	12.9205
ENSG00000140688.17	142	19838	C16orf58	ENSG00000140688	64755	32.6194
ENSG00000125149.12	141	38603	C16orf70	ENSG00000125149	80262	16.645
ENSG00000166246.14	21	15052	C16orf71	ENSG00000166246	146562	6.35785
ENSG00000182831.12	545	29991	C16orf72	ENSG00000182831	29035	82.8115
ENSG00000154102.11	14	61045	C16orf74	ENSG00000154102	404550	1.04511
ENSG00000234186.3	1	2458	C16orf82	ENSG00000234186	162083	1.85397
ENSG00000159761.15	10	1943	C16orf86	ENSG00000159761	388284	23.4538
ENSG00000155330.10	152	34577	C16orf87	ENSG00000155330	388272	20.0328
ENSG00000174109.5	125	1004	C16orf91	ENSG00000174109	283951	567.364
ENSG00000167194.7	1	4402	C16orf92	ENSG00000167194	146378	1.03523
ENSG00000260456.6	25	233858	C16orf95	ENSG00000260456	100506581	0.487161
ENSG00000205832.7	7	44224	C16orf96	ENSG00000205832	342346	0.721315
ENSG00000256806.6	20	41440	C17orf100	ENSG00000256806	388327	2.19936
ENSG00000205710.4	3	3516	C17orf107	ENSG00000205710	100130311	3.88828
ENSG00000267221.3	40	12369	C17orf113	ENSG00000267221	110806298	14.737
ENSG00000258315.5	1	3030	C17orf49	ENSG00000258315	124944	1.50398
ENSG00000270806.2	3	4192	C17orf50	ENSG00000270806	146853	3.26126
ENSG00000186665.9	151	5330	C17orf58	ENSG00000186665	284018	129.103
ENSG00000141371.13	1	38997	C17orf64	ENSG00000141371	124773	0.116857
ENSG00000214226.9	59	46860	C17orf67	ENSG00000214226	339210	5.73766
ENSG00000108666.10	188	25458	C17orf75	ENSG00000108666	64149	33.6526
ENSG00000278505.5	1	16723	C17orf78	ENSG00000278505	284099	0.272503
ENSG00000141219.15	260	16714	C17orf80	ENSG00000141219	55028	70.8889
ENSG00000187624.9	11	20737	C17orf97	ENSG00000187624	400566	2.41731
ENSG00000187997.11	2	19824	C17orf99	ENSG00000187997	100141515	0.459752
ENSG00000141428.17	145	6661	C18orf21	ENSG00000141428	83608	99.2005
ENSG00000152242.11	254	93439	C18orf25	ENSG00000152242	147339	12.3877
ENSG00000177576.11	11	10002	C18orf32	ENSG00000177576	497661	5.01177
ENSG00000166845.15	96	27312	C18orf54	ENSG00000166845	162681	16.0178
ENSG00000131943.17	154	16903	C19orf12	ENSG00000131943	83636	41.5185
ENSG00000119559.16	242	18413	C19orf25	ENSG00000119559	148223	59.893
ENSG00000214212.9	9	33215	C19orf38	ENSG00000214212	255809	1.23479
ENSG00000105072.9	172	24958	C19orf44	ENSG00000105072	84167	31.4054
ENSG00000160392.13	242	28991	C19orf47	ENSG00000160392	126526	38.0397
ENSG00000167747.14	450	7225	C19orf48	ENSG00000167747	84798	283.831
ENSG00000104979.9	221	4317	C19orf53	ENSG00000104979	28974	233.29
ENSG00000188493.15	252	10697	C19orf54	ENSG00000188493	284325	107.355
ENSG00000132016.11	51	24104	C19orf57	ENSG00000132016	79173	9.64198
ENSG00000188032.10	3	4251	C19orf67	ENSG00000188032	646457	3.21599
ENSG00000183397.5	24	4876	C19orf71	ENSG00000183397	100128569	22.4302
ENSG00000221916.4	20	741	C19orf73	ENSG00000221916	55150	122.998
ENSG00000235034.7	62	9865	C19orf81	ENSG00000235034	342918	28.6404
ENSG00000197223.11	92	69818	C1D	ENSG00000197223	10438	6.0049
ENSG00000106392.11	136	91682	C1GALT1	ENSG00000106392	56913	6.75989
ENSG00000171155.8	161	4380	C1GALT1C1	ENSG00000171155	29071	167.509
ENSG00000223658.8	9	1278	C1GALT1C1L	ENSG00000223658	728819	32.092
ENSG00000116922.14	250	10679	C1orf109	ENSG00000116922	54955	106.683
ENSG00000000460.17	241	192073	C1orf112	ENSG00000000460	55732	5.71789
ENSG00000162817.7	153	8790	C1orf115	ENSG00000162817	79762	79.3209
ENSG00000182795.13	7	14234	C1orf116	ENSG00000182795	79098	2.24107
ENSG00000197982.14	185	2475	C1orf122	ENSG00000197982	127687	340.629
ENSG00000175262.14	1	35566	C1orf127	ENSG00000175262	148345	0.12813
ENSG00000143633.13	246	17424	C1orf131	ENSG00000143633	128061	64.3387
ENSG00000131591.17	147	34543	C1orf159	ENSG00000131591	54991	19.3929
ENSG00000143110.11	1	4720	C1orf162	ENSG00000143110	128346	0.96548
ENSG00000215910.7	7	27798	C1orf167	ENSG00000215910	284498	1.14754
ENSG00000198912.11	180	11168	C1orf174	ENSG00000198912	339448	73.4484
ENSG00000179902.12	2	7906	C1orf194	ENSG00000179902	127003	1.15281
ENSG00000119280.17	353	32470	C1orf198	ENSG00000119280	84886	49.5425
ENSG00000116667.14	193	241990	C1orf21	ENSG00000116667	81563	3.6345
ENSG00000142686.8	115	5017	C1orf216	ENSG00000142686	127703	104.457
ENSG00000239887.6	56	7971	C1orf226	ENSG00000239887	400793	32.0155
ENSG00000282872.1	4	4420	C1orf232	ENSG00000282872	110806296	4.12404
ENSG00000143793.13	371	4685	C1orf35	ENSG00000143793	79169	360.869
ENSG00000143612.20	441	13941	C1orf43	ENSG00000143612	25912	144.155
ENSG00000164008.16	21	12242	C1orf50	ENSG00000164008	79078	7.81721
ENSG00000162642.14	173	9719	C1orf52	ENSG00000162642	148423	81.1166
ENSG00000203724.11	36	4737	C1orf53	ENSG00000203724	388722	34.6325
ENSG00000118292.9	16	12716	C1orf54	ENSG00000118292	79630	5.73396
ENSG00000143443.10	68	4235	C1orf56	ENSG00000143443	54964	73.1713
ENSG00000125462.18	31	52513	C1orf61	ENSG00000125462	10485	2.69017
ENSG00000162757.4	47	5351	C1orf74	ENSG00000162757	148304	40.0265
ENSG00000142698.15	4	52248	C1orf94	ENSG00000142698	84970	0.348879
ENSG00000173372.17	3	3050	C1QA	ENSG00000173372	712	4.48236
ENSG00000173369.16	2	8875	C1QB	ENSG00000173369	713	1.02694
ENSG00000108561.8	664	16053	C1QBP	ENSG00000108561	708	188.494
ENSG00000131094.4	62	8610	C1QL1	ENSG00000131094	10882	32.8151
ENSG00000144119.4	2	2508	C1QL2	ENSG00000144119	165257	3.63402
ENSG00000165985.10	3	8145	C1QL3	ENSG00000165985	389941	1.67848
ENSG00000186897.5	38	4779	C1QL4	ENSG00000186897	338761	36.2353
ENSG00000173918.15	10	26974	C1QTNF1	ENSG00000173918	114897	1.68943
ENSG00000184163.3	6	4276	C1QTNF12	ENSG00000184163	388581	6.39438
ENSG00000082196.20	1	24384	C1QTNF3	ENSG00000082196	114899	0.186887
ENSG00000172247.4	5	4744	C1QTNF4	ENSG00000172247	114900	4.80298
ENSG00000133466.14	25	19219	C1QTNF6	ENSG00000133466	114904	5.92781
ENSG00000184471.8	1	8018	C1QTNF8	ENSG00000184471	390664	0.568354
ENSG00000240654.6	1	15369	C1QTNF9	ENSG00000240654	338872	0.29651
ENSG00000159403.18	11	12326	C1R	ENSG00000159403	715	4.06683
ENSG00000139178.11	4	19651	C1RL	ENSG00000139178	51279	0.927599
ENSG00000182326.15	5	82773	C1S	ENSG00000182326	716	0.275275
ENSG00000166278.15	3	47887	C2	ENSG00000166278	717	0.285489
ENSG00000149609.6	10	3292	C20orf144	ENSG00000149609	128864	13.8428
ENSG00000088854.12	142	158320	C20orf194	ENSG00000088854	25943	4.08731
ENSG00000215595.2	2	4825	C20orf202	ENSG00000215595	400831	1.88894
ENSG00000198547.9	1	42316	C20orf203	ENSG00000198547	284805	0.107691
ENSG00000196421.8	23	5618	C20orf204	ENSG00000196421	284739	18.6565
ENSG00000101220.17	398	14879	C20orf27	ENSG00000101220	54976	121.897
ENSG00000124237.6	1	10248	C20orf85	ENSG00000124237	128602	0.444678
ENSG00000196476.12	49	19915	C20orf96	ENSG00000196476	140680	11.2125
ENSG00000160298.17	195	23694	C21orf58	ENSG00000160298	54058	37.5043
ENSG00000265590.10	21	210354	C21orf59-TCP10L	ENSG00000265590	110091775	0.454939
ENSG00000205929.11	1	23070	C21orf62	ENSG00000205929	56245	0.197532
ENSG00000154642.11	140	30412	C21orf91	ENSG00000154642	54149	20.9782
ENSG00000169314.14	6	2840	C22orf15	ENSG00000169314	150248	9.6276
ENSG00000128346.11	28	10619	C22orf23	ENSG00000128346	84645	12.016
ENSG00000242259.8	135	96864	C22orf39	ENSG00000242259	128977	6.35121
ENSG00000157617.17	5	68906	C2CD2	ENSG00000157617	25966	0.330673
ENSG00000172375.13	130	16346	C2CD2L	ENSG00000172375	9854	36.2424
ENSG00000168014.16	393	158496	C2CD3	ENSG00000168014	26005	11.2995
ENSG00000198535.5	18	3940	C2CD4A	ENSG00000198535	145741	20.8191
ENSG00000205502.4	5	1750	C2CD4B	ENSG00000205502	388125	13.0202
ENSG00000183186.8	19	3702	C2CD4C	ENSG00000183186	126567	23.3885
ENSG00000225556.1	2	2738	C2CD4D	ENSG00000225556	100191040	3.32875
ENSG00000111731.12	328	95963	C2CD5	ENSG00000111731	9847	15.576
ENSG00000155754.15	2	131757	C2CD6	ENSG00000155754	151254	0.0691738
ENSG00000273045.6	8	10002	C2orf15	ENSG00000273045	150590	3.64492
ENSG00000221843.4	18	45335	C2orf16	ENSG00000221843	84226	1.80936
ENSG00000115998.7	77	98735	C2orf42	ENSG00000115998	54980	3.5539
ENSG00000135974.10	146	11679	C2orf49	ENSG00000135974	79074	56.9682
ENSG00000150873.12	1	18189	C2orf50	ENSG00000150873	130813	0.25054
ENSG00000168887.11	141	6812	C2orf68	ENSG00000168887	388969	94.3256
ENSG00000178074.6	136	44642	C2orf69	ENSG00000178074	205327	13.8829
ENSG00000204128.6	52	12196	C2orf72	ENSG00000204128	257407	19.4299
ENSG00000237651.6	27	19761	C2orf74	ENSG00000237651	339804	6.22644
ENSG00000186132.15	46	64609	C2orf76	ENSG00000186132	130355	3.24452
ENSG00000284308.1	12	7415	C2orf81	ENSG00000284308	388963	7.37488
ENSG00000187699.10	26	323875	C2orf88	ENSG00000187699	84281	0.365831
ENSG00000228486.10	10	38847	C2orf92	ENSG00000228486	728537	1.17308
ENSG00000125730.17	9	52858	C3	ENSG00000125730	718	0.77592
ENSG00000171860.5	5	9515	C3AR1	ENSG00000171860	719	2.39467
ENSG00000114405.10	92	17240	C3orf14	ENSG00000114405	57415	24.3184
ENSG00000088543.15	27	13002	C3orf18	ENSG00000088543	51161	9.46322
ENSG00000131379.10	1	97895	C3orf20	ENSG00000131379	84077	0.0465505
ENSG00000174928.16	19	43661	C3orf33	ENSG00000174928	285315	1.9831
ENSG00000179021.10	190	18770	C3orf38	ENSG00000179021	285237	46.129
ENSG00000163632.14	5	29337	C3orf49	ENSG00000163632	132200	0.776675
ENSG00000114529.12	76	44669	C3orf52	ENSG00000114529	79669	7.75341
ENSG00000214324.5	2	5054	C3orf56	ENSG00000214324	285311	1.80335
ENSG00000188315.8	34	8636	C3orf62	ENSG00000188315	375341	17.9412
ENSG00000163689.20	47	332719	C3orf67	ENSG00000163689	200844	0.643732
ENSG00000187068.3	28	76222	C3orf70	ENSG00000187068	285382	1.67403
ENSG00000180044.5	67	2717	C3orf80	ENSG00000180044	401097	112.375
ENSG00000244731.8	2	20624	C4A	ENSG00000244731	720	0.441919
ENSG00000224389.9	2	20623	C4B	ENSG00000224389	721	0.44194
ENSG00000138813.10	1	31291	C4orf17	ENSG00000138813	84103	0.145635
ENSG00000154274.15	4	169570	C4orf19	ENSG00000154274	55286	0.107497
ENSG00000164096.13	176	8026	C4orf3	ENSG00000164096	401152	99.9306
ENSG00000151470.13	71	23323	C4orf33	ENSG00000151470	132321	13.8726
ENSG00000163633.12	1	16217	C4orf36	ENSG00000163633	132989	0.281005
ENSG00000205208.5	124	5580	C4orf46	ENSG00000205208	201725	101.268
ENSG00000205129.8	1	23577	C4orf47	ENSG00000205129	441054	0.193284
ENSG00000243449.6	113	1977	C4orf48	ENSG00000243449	401115	260.47
ENSG00000181215.15	3	303182	C4orf50	ENSG00000181215	389197	0.0450924
ENSG00000248713.1	4	18119	C4orf54	ENSG00000248713	285556	1.00603
ENSG00000106804.8	8	97940	C5	ENSG00000106804	727	0.372233
ENSG00000197405.8	7	32043	C5AR1	ENSG00000197405	728	0.99552
ENSG00000134830.6	6	15154	C5AR2	ENSG00000134830	27202	1.8043
ENSG00000113583.8	308	13164	C5orf15	ENSG00000113583	56951	106.622
ENSG00000082213.18	259	22766	C5orf22	ENSG00000082213	55322	51.844
ENSG00000181904.9	239	14055	C5orf24	ENSG00000181904	134553	77.4912
ENSG00000181751.10	90	19897	C5orf30	ENSG00000181751	90355	20.6129
ENSG00000172244.9	154	28439	C5orf34	ENSG00000172244	375444	24.677
ENSG00000186493.12	2	3266	C5orf38	ENSG00000186493	153571	2.79061
ENSG00000215217.7	2	20773	C5orf49	ENSG00000215217	134121	0.438749
ENSG00000205765.9	333	17448	C5orf51	ENSG00000205765	285636	86.9728
ENSG00000164241.13	39	30934	C5orf63	ENSG00000164241	401207	5.74531
ENSG00000112539.15	4	29941	C6orf118	ENSG00000112539	168090	0.608806
ENSG00000185127.6	200	2666	C6orf120	ENSG00000185127	387263	341.865
ENSG00000188112.9	3	41501	C6orf132	ENSG00000188112	647024	0.329418
ENSG00000204564.12	15	6171	C6orf136	ENSG00000204564	221545	11.077
ENSG00000197261.11	4	11261	C6orf141	ENSG00000197261	135398	1.61871
ENSG00000203872.7	4	20650	C6orf163	ENSG00000203872	206412	0.882724
ENSG00000221821.4	18	556	C6orf226	ENSG00000221821	441150	147.531
ENSG00000204439.4	26	2480	C6orf47	ENSG00000204439	57827	47.7757
ENSG00000137434.11	12	23379	C6orf52	ENSG00000137434	347744	2.33905
ENSG00000112308.13	197	15137	C6orf62	ENSG00000112308	81688	59.3078
ENSG00000198663.16	422	57094	C6orf89	ENSG00000198663	221477	33.6827
ENSG00000112936.19	1	75146	C7	ENSG00000112936	730	0.0606428
ENSG00000136197.12	8	3579	C7orf25	ENSG00000136197	79020	10.1862
ENSG00000146576.13	178	18705	C7orf26	ENSG00000146576	79034	43.3658
ENSG00000153790.12	46	45664	C7orf31	ENSG00000153790	136895	4.5906
ENSG00000170279.3	2	25094	C7orf33	ENSG00000170279	202865	0.363199
ENSG00000146540.15	363	141274	C7orf50	ENSG00000146540	84310	11.7093
ENSG00000164746.14	8	25793	C7orf57	ENSG00000164746	136288	1.41343
ENSG00000185955.5	3	7640	C7orf61	ENSG00000185955	402573	1.78942
ENSG00000176919.13	2	1790	C8G	ENSG00000176919	733	5.09169
ENSG00000182307.14	421	14220	C8orf33	ENSG00000182307	65265	134.917
ENSG00000165084.16	44	488068	C8orf34	ENSG00000165084	116328	0.410826
ENSG00000156172.6	16	24288	C8orf37	ENSG00000156172	157657	3.00202
ENSG00000164743.5	8	1419	C8orf48	ENSG00000164743	157773	25.6917
ENSG00000241852.10	13	4551	C8orf58	ENSG00000241852	541565	13.0173
ENSG00000189376.12	61	21410	C8orf76	ENSG00000189376	84933	12.9837
ENSG00000213563.7	285	3399	C8orf82	ENSG00000213563	414919	382.102
ENSG00000196166.4	1	50105	C8orf86	ENSG00000196166	389649	0.0909503
ENSG00000253250.3	56	26767	C8orf88	ENSG00000253250	100127983	9.53396
ENSG00000274443.4	1	18173	C8orf89	ENSG00000274443	100130301	0.25076
ENSG00000113600.11	1	140728	C9	ENSG00000113600	735	0.0323821
ENSG00000160345.13	26	6553	C9orf116	ENSG00000160345	138162	18.0808
ENSG00000204352.3	69	28215	C9orf129	ENSG00000204352	445577	11.1443
ENSG00000174038.13	1	4891	C9orf131	ENSG00000174038	138724	0.931724
ENSG00000187753.13	2	39392	C9orf153	ENSG00000187753	389766	0.23137
ENSG00000171159.5	135	3659	C9orf16	ENSG00000171159	79095	168.134
ENSG00000135045.7	325	6329	C9orf40	ENSG00000135045	55071	234.009
ENSG00000157653.11	7	19630	C9orf43	ENSG00000157653	257169	1.62504
ENSG00000179058.7	2	8551	C9orf50	ENSG00000179058	375759	1.06586
ENSG00000165118.15	276	18675	C9orf64	ENSG00000165118	84267	67.3494
ENSG00000147894.17	70	38226	C9orf72	ENSG00000147894	203228	8.34496
ENSG00000136819.15	265	8573	C9orf78	ENSG00000136819	51759	140.863
ENSG00000155621.15	72	74544	C9orf85	ENSG00000155621	138241	4.40154
ENSG00000133742.13	1	51406	CA1	ENSG00000133742	759	0.0886485
ENSG00000154975.14	2	529704	CA10	ENSG00000154975	56934	0.0172061
ENSG00000063180.9	87	8241	CA11	ENSG00000063180	770	48.1088
ENSG00000074410.14	36	60468	CA12	ENSG00000074410	771	2.71308
ENSG00000185015.8	36	63486	CA13	ENSG00000185015	377677	2.5841
ENSG00000118298.12	11	7827	CA14	ENSG00000118298	23632	6.40446
ENSG00000104267.10	551	17525	CA2	ENSG00000104267	760	143.278
ENSG00000164879.7	1	75604	CA3	ENSG00000164879	761	0.0602754
ENSG00000167434.10	2	20957	CA4	ENSG00000167434	762	0.434897
ENSG00000174990.7	1	55034	CA5A	ENSG00000174990	763	0.0828045
ENSG00000169239.13	48	99581	CA5B	ENSG00000169239	11238	2.19659
ENSG00000131686.15	1	29225	CA6	ENSG00000131686	765	0.15593
ENSG00000168748.14	9	9739	CA7	ENSG00000168748	766	4.21127
ENSG00000178538.10	375	95988	CA8	ENSG00000178538	767	17.8033
ENSG00000107159.13	1	7241	CA9	ENSG00000107159	768	0.629342
ENSG00000120159.13	222	52118	CAAP1	ENSG00000120159	79886	19.4111
ENSG00000135932.11	410	108233	CAB39	ENSG00000135932	51719	17.2627
ENSG00000102547.19	31	135414	CAB39L	ENSG00000102547	81617	1.04324
ENSG00000183346.7	3	103805	CABCOCO1	ENSG00000183346	219621	0.131701
ENSG00000099991.18	1201	167436	CABIN1	ENSG00000099991	23523	32.6873
ENSG00000134508.12	499	125903	CABLES1	ENSG00000134508	91768	18.0613
ENSG00000149679.11	162	18653	CABLES2	ENSG00000149679	81928	39.5778
ENSG00000157782.9	23	26772	CABP1	ENSG00000157782	9478	3.915
ENSG00000167791.14	4	5605	CABP2	ENSG00000167791	51475	3.25214
ENSG00000175544.13	4	7907	CABP4	ENSG00000175544	57010	2.30533
ENSG00000100314.4	13	11830	CABP7	ENSG00000100314	164633	5.00776
ENSG00000154040.20	72	22647	CABYR	ENSG00000154040	26256	14.4879
ENSG00000160325.14	65	10883	CACFD1	ENSG00000160325	11094	27.2176
ENSG00000158966.16	445	222929	CACHD1	ENSG00000158966	57685	9.09659
ENSG00000141837.21	20	426583	CACNA1A	ENSG00000141837	773	0.213654
ENSG00000148408.13	47	246842	CACNA1B	ENSG00000148408	774	0.867689
ENSG00000151067.22	24	727164	CACNA1C	ENSG00000151067	775	0.150406
ENSG00000157388.19	26	484770	CACNA1D	ENSG00000157388	776	0.244412
ENSG00000198216.12	4	490394	CACNA1E	ENSG00000198216	777	0.0371706
ENSG00000102001.12	7	28308	CACNA1F	ENSG00000102001	778	1.12687
ENSG00000006283.18	46	66759	CACNA1G	ENSG00000006283	8913	3.14003
ENSG00000196557.13	271	68665	CACNA1H	ENSG00000196557	8912	17.9854
ENSG00000100346.18	12	118982	CACNA1I	ENSG00000100346	8911	0.459605
ENSG00000081248.11	3	72939	CACNA1S	ENSG00000081248	779	0.187433
ENSG00000153956.16	135	497333	CACNA2D1	ENSG00000153956	781	1.23701
ENSG00000007402.11	115	141445	CACNA2D2	ENSG00000007402	9254	3.70506
ENSG00000157445.15	44	952010	CACNA2D3	ENSG00000157445	55799	0.210618
ENSG00000067191.16	40	24250	CACNB1	ENSG00000067191	782	7.51681
ENSG00000165995.20	25	402880	CACNB2	ENSG00000165995	783	0.28278
ENSG00000167535.8	69	15147	CACNB3	ENSG00000167535	784	20.7591
ENSG00000182389.19	40	266707	CACNB4	ENSG00000182389	785	0.683456
ENSG00000108878.5	5	12243	CACNG1	ENSG00000108878	786	1.86109
ENSG00000166862.6	3	139637	CACNG2	ENSG00000166862	10369	0.0979052
ENSG00000006116.3	2	107248	CACNG3	ENSG00000006116	10368	0.0849818
ENSG00000075461.6	5	68691	CACNG4	ENSG00000075461	27092	0.331707
ENSG00000075429.9	12	59634	CACNG5	ENSG00000075429	27091	0.917007
ENSG00000130433.7	4	20381	CACNG6	ENSG00000130433	59285	0.894375
ENSG00000105605.7	11	34606	CACNG7	ENSG00000105605	59284	1.44853
ENSG00000142408.4	103	27175	CACNG8	ENSG00000142408	59283	17.2724
ENSG00000105298.14	338	16170	CACTIN	ENSG00000105298	58509	95.2559
ENSG00000151893.15	413	81082	CACUL1	ENSG00000151893	143384	23.2119
ENSG00000116161.18	499	12864	CACYBP	ENSG00000116161	27101	176.77
ENSG00000084774.14	1832	26574	CAD	ENSG00000084774	790	314.162
ENSG00000182985.17	382	335739	CADM1	ENSG00000182985	23705	5.18498
ENSG00000175161.13	24	1115448	CADM2	ENSG00000175161	253559	0.0980499
ENSG00000105767.3	105	17482	CADM4	ENSG00000105767	199731	27.3705
ENSG00000163618.18	5	477070	CADPS	ENSG00000163618	8618	0.047761
ENSG00000081803.16	163	568348	CADPS2	ENSG00000081803	93664	1.30695
ENSG00000164304.16	10	63086	CAGE1	ENSG00000164304	285782	0.722357
ENSG00000104327.7	1	36867	CALB1	ENSG00000104327	793	0.123608
ENSG00000172137.19	1	31723	CALB2	ENSG00000172137	794	0.143652
ENSG00000110680.12	14	5686	CALCA	ENSG00000110680	796	11.2203
ENSG00000175868.14	127	177345	CALCB	ENSG00000175868	797	3.2634
ENSG00000012822.16	227	19228	CALCOCO1	ENSG00000012822	57658	53.7993
ENSG00000136436.14	388	35534	CALCOCO2	ENSG00000136436	10241	49.7591
ENSG00000004948.15	4	150243	CALCR	ENSG00000004948	799	0.121325
ENSG00000064989.13	23	106496	CALCRL	ENSG00000064989	10203	0.984192
ENSG00000122786.20	574	226477	CALD1	ENSG00000122786	800	11.5498
ENSG00000138172.11	21	5616	CALHM2	ENSG00000138172	51063	17.0403
ENSG00000183128.7	3	6436	CALHM3	ENSG00000183128	119395	2.12418
ENSG00000178033.6	2	13149	CALHM5	ENSG00000178033	254228	0.693142
ENSG00000188820.13	4	2401	CALHM6	ENSG00000188820	441168	7.59194
ENSG00000198668.12	591	11766	CALM1	ENSG00000198668	801	228.899
ENSG00000143933.18	303	16838	CALM2	ENSG00000143933	805	82.0044
ENSG00000160014.17	784	9708	CALM3	ENSG00000160014	808	368.02
ENSG00000129007.14	6	15405	CALML4	ENSG00000129007	91860	1.7749
ENSG00000169885.10	3	2188	CALML6	ENSG00000169885	163688	6.24826
ENSG00000183166.11	5	667660	CALN1	ENSG00000183166	83698	0.0341271
ENSG00000179218.13	911	5911	CALR	ENSG00000179218	811	702.332
ENSG00000269058.5	2	17135	CALR3	ENSG00000269058	125972	0.531901
ENSG00000128595.17	705	34108	CALU	ENSG00000128595	813	94.1929
ENSG00000130643.9	25	12863	CALY	ENSG00000130643	50632	8.85692
ENSG00000134072.11	94	12645	CAMK1	ENSG00000134072	8536	33.8762
ENSG00000183049.12	88	486063	CAMK1D	ENSG00000183049	57118	0.82504
ENSG00000008118.10	1	30225	CAMK1G	ENSG00000008118	57172	0.150771
ENSG00000070808.16	1	70800	CAMK2A	ENSG00000070808	815	0.0643653
ENSG00000058404.20	58	117427	CAMK2B	ENSG00000058404	816	2.25084
ENSG00000145349.17	263	310895	CAMK2D	ENSG00000145349	817	3.85502
ENSG00000148660.20	243	62090	CAMK2G	ENSG00000148660	818	17.8349
ENSG00000162545.6	75	3819	CAMK2N1	ENSG00000162545	55450	89.4946
ENSG00000163888.4	21	2340	CAMK2N2	ENSG00000163888	94032	40.8967
ENSG00000152495.11	115	271233	CAMK4	ENSG00000152495	814	1.93215
ENSG00000004660.15	242	34576	CAMKK1	ENSG00000004660	84254	31.8952
ENSG00000110931.19	466	60633	CAMKK2	ENSG00000110931	10645	35.0237
ENSG00000143919.15	98	410645	CAMKMT	ENSG00000143919	79823	1.08754
ENSG00000164076.17	151	11947	CAMKV	ENSG00000164076	79012	57.5974
ENSG00000164615.5	247	13609	CAMLG	ENSG00000164615	819	82.7096
ENSG00000130559.19	638	99059	CAMSAP1	ENSG00000130559	157922	29.3503
ENSG00000118200.14	617	121146	CAMSAP2	ENSG00000118200	23271	23.2093
ENSG00000076826.9	276	22402	CAMSAP3	ENSG00000076826	57662	56.1445
ENSG00000171735.19	202	984252	CAMTA1	ENSG00000171735	23261	0.935255
ENSG00000108509.21	310	19683	CAMTA2	ENSG00000108509	23125	71.7721
ENSG00000111530.13	1649	50595	CAND1	ENSG00000111530	55832	148.525
ENSG00000144712.12	328	75444	CAND2	ENSG00000144712	23066	19.8123
ENSG00000171302.17	432	18151	CANT1	ENSG00000171302	124583	108.46
ENSG00000127022.15	1342	53013	CANX	ENSG00000127022	821	115.36
ENSG00000131236.17	410	32416	CAP1	ENSG00000131236	10487	57.6381
ENSG00000112186.12	114	164285	CAP2	ENSG00000112186	10486	3.16222
ENSG00000042493.16	29	23679	CAPG	ENSG00000042493	822	5.5811
ENSG00000014216.15	450	31440	CAPN1	ENSG00000014216	823	65.2252
ENSG00000142330.20	256	30971	CAPN10	ENSG00000142330	11132	37.6678
ENSG00000137225.13	2	25590	CAPN11	ENSG00000137225	11131	0.35616
ENSG00000182472.9	7	39717	CAPN12	ENSG00000182472	147968	0.803169
ENSG00000162949.16	1	97771	CAPN13	ENSG00000162949	92291	0.0466096
ENSG00000214711.10	3	60802	CAPN14	ENSG00000214711	440854	0.224848
ENSG00000103326.12	1081	26924	CAPN15	ENSG00000103326	6650	182.966
ENSG00000162909.18	658	74425	CAPN2	ENSG00000162909	824	40.2895
ENSG00000092529.25	1	53451	CAPN3	ENSG00000092529	825	0.0852569
ENSG00000149260.18	52	59194	CAPN5	ENSG00000149260	726	4.00323
ENSG00000077274.9	2	25384	CAPN6	ENSG00000077274	827	0.35905
ENSG00000131375.10	398	46764	CAPN7	ENSG00000131375	23473	38.7844
ENSG00000203697.12	3	127716	CAPN8	ENSG00000203697	388743	0.107044
[truncated: 14,754 more rows]

## Sheet: Hek Hpos ONT
Gene	Counts	Gene_Length	Gene_Name	Gene_Stripped	Entrez	TPMs
ENSG00000178295.15	3	35088	GEN1	ENSG00000178295	348654	9.39624
ENSG00000092847.12	3	60724	AGO1	ENSG00000092847	26523	5.42941
ENSG00000123908.12	3	115477	AGO2	ENSG00000123908	27161	2.85507
ENSG00000126070.20	1	141782	AGO3	ENSG00000126070	192669	0.775123
*GFP*	696	958	*GFP*	*GFP*	*GFP*	79842.7
ENSG00000094914.14	5	17408	AAAS	ENSG00000094914	8086	31.5655
ENSG00000081760.17	2	77899	AACS	ENSG00000081760	65985	2.82156
ENSG00000109576.14	2	31477	AADAT	ENSG00000109576	51166	6.98278
ENSG00000103591.13	3	54528	AAGAB	ENSG00000103591	79719	6.04635
ENSG00000115977.19	10	216352	AAK1	ENSG00000115977	22848	5.07961
ENSG00000127837.9	18	6134	AAMP	ENSG00000127837	14	322.493
ENSG00000131043.12	6	34459	AAR2	ENSG00000131043	25980	19.1355
ENSG00000090861.15	33	37248	AARS1	ENSG00000090861	16	97.3649
ENSG00000124608.5	3	14616	AARS2	ENSG00000124608	57505	22.5572
ENSG00000266967.7	3	13972	AARSD1	ENSG00000266967	80755	23.5969
ENSG00000157426.14	1	49221	AASDH	ENSG00000157426	132949	2.23276
ENSG00000149313.11	3	23198	AASDHPPT	ENSG00000149313	60496	14.2122
ENSG00000008311.15	5	70706	AASS	ENSG00000008311	10157	7.77151
ENSG00000275700.5	6	107917	AATF	ENSG00000275700	26574	6.11017
ENSG00000181409.14	1	55734	AATK	ENSG00000181409	9625	1.97184
ENSG00000107331.17	2	21688	ABCA2	ENSG00000107331	20	10.1345
ENSG00000167972.14	4	64865	ABCA3	ENSG00000167972	21	6.77706
ENSG00000154265.16	4	82933	ABCA5	ENSG00000154265	23461	5.30059
ENSG00000141338.14	1	88103	ABCA8	ENSG00000141338	10351	1.24739
ENSG00000085563.15	30	210306	ABCB1	ENSG00000085563	5243	15.6769
ENSG00000131269.19	12	105684	ABCB7	ENSG00000131269	22	12.4785
ENSG00000197150.12	3	19360	ABCB8	ENSG00000197150	11194	17.0297
ENSG00000103222.19	5	193497	ABCC1	ENSG00000103222	4363	2.8398
ENSG00000124574.15	5	23061	ABCC10	ENSG00000124574	89845	23.8278
ENSG00000125257.16	10	281640	ABCC4	ENSG00000125257	10257	3.90209
ENSG00000114770.17	4	98005	ABCC5	ENSG00000114770	10057	4.48542
ENSG00000101986.12	1	19899	ABCD1	ENSG00000101986	215	5.52281
ENSG00000117528.14	18	100277	ABCD3	ENSG00000117528	5825	19.7271
ENSG00000164163.11	40	31236	ABCE1	ENSG00000164163	6059	140.733
ENSG00000204574.13	5	25786	ABCF1	ENSG00000204574	23	21.3097
ENSG00000161204.11	5	7989	ABCF3	ENSG00000161204	55324	68.7811
ENSG00000106077.18	1	2773	ABHD11	ENSG00000106077	83451	39.6316
ENSG00000100997.20	1	96093	ABHD12	ENSG00000100997	26090	1.14367
ENSG00000139826.6	4	15851	ABHD13	ENSG00000139826	84945	27.7329
ENSG00000168792.5	1	6490	ABHD15	ENSG00000168792	116236	16.9335
ENSG00000107362.13	2	48479	ABHD17B	ENSG00000107362	51104	4.53386
ENSG00000136379.12	1	75937	ABHD17C	ENSG00000136379	58489	1.44723
ENSG00000164074.15	1	74621	ABHD18	ENSG00000164074	80167	1.47276
ENSG00000140526.18	11	114896	ABHD2	ENSG00000140526	11057	10.5215
ENSG00000158201.10	3	53879	ABHD3	ENSG00000158201	171586	6.11918
ENSG00000163686.15	1	58161	ABHD6	ENSG00000163686	57406	1.88956
ENSG00000136754.17	9	114494	ABI1	ENSG00000136754	10006	8.63876
ENSG00000138443.16	7	119489	ABI2	ENSG00000138443	10152	6.43816
ENSG00000097007.19	1	174659	ABL1	ENSG00000097007	25	0.629217
ENSG00000143322.21	1	130354	ABL2	ENSG00000143322	27	0.843077
ENSG00000099204.20	1	336948	ABLIM1	ENSG00000099204	3983	0.326159
ENSG00000163995.20	1	193522	ABLIM2	ENSG00000163995	84448	0.567886
ENSG00000173210.19	1	119059	ABLIM3	ENSG00000173210	22885	0.923059
ENSG00000159842.15	4	226220	ABR	ENSG00000159842	29	1.94321
ENSG00000146386.8	9	14557	ABRACL	ENSG00000146386	58527	67.9457
ENSG00000163322.14	2	63831	ABRAXAS1	ENSG00000163322	84142	3.44342
ENSG00000165660.8	5	34848	ABRAXAS2	ENSG00000165660	23172	15.7683
ENSG00000146109.5	5	3786	ABT1	ENSG00000146109	29777	145.138
ENSG00000114626.18	1	7991	ABTB1	ENSG00000114626	80325	13.7528
ENSG00000166016.6	2	207023	ABTB2	ENSG00000166016	25841	1.0617
ENSG00000131845.14	6	8591	AC005261.1	ENSG00000131845	57343	76.7537
ENSG00000152454.4	2	6873	AC010326.1	ENSG00000152454	10172	31.9798
ENSG00000256294.8	1	22641	AC021092.2	ENSG00000256294	7768	4.85396
ENSG00000055483.19	12	54060	AC022966.1	ENSG00000055483	57602	24.3948
ENSG00000140474.14	2	7228	AC091230.1	ENSG00000140474	25989	30.4091
ENSG00000213096.10	1	96556	AC092279.1	ENSG00000213096	9534	1.13818
ENSG00000036549.13	3	121003	AC118549.1	ENSG00000036549	26009	2.72469
ENSG00000167315.18	6	31789	ACAA2	ENSG00000167315	10449	20.7427
ENSG00000278540.5	15	321844	ACACA	ENSG00000278540	31	5.12198
ENSG00000111271.14	2	71051	ACAD10	ENSG00000111271	80724	3.09351
ENSG00000177646.19	4	36471	ACAD9	ENSG00000177646	28976	12.0532
ENSG00000115361.8	1	38321	ACADL	ENSG00000115361	33	2.86784
ENSG00000117054.13	2	63228	ACADM	ENSG00000117054	34	3.47626
ENSG00000196177.13	1	49311	ACADSB	ENSG00000196177	36	2.22868
ENSG00000072778.20	12	8141	ACADVL	ENSG00000072778	37	161.993
ENSG00000114331.15	16	168299	ACAP2	ENSG00000114331	23527	10.4479
ENSG00000131584.19	3	17219	ACAP3	ENSG00000131584	116983	19.1472
ENSG00000075239.14	6	30908	ACAT1	ENSG00000075239	38	21.334
ENSG00000120437.9	16	17067	ACAT2	ENSG00000120437	39	103.028
ENSG00000182827.9	23	42062	ACBD3	ENSG00000182827	64746	60.0938
ENSG00000181513.14	3	11581	ACBD4	ENSG00000181513	79777	28.4686
ENSG00000107897.19	4	46916	ACBD5	ENSG00000107897	91452	9.36981
ENSG00000230124.8	4	233301	ACBD6	ENSG00000230124	84320	1.88423
ENSG00000102977.16	1	3303	ACD	ENSG00000102977	65057	33.2723
ENSG00000087085.15	1	6980	ACHE	ENSG00000087085	43	15.7448
ENSG00000100813.14	33	37050	ACIN1	ENSG00000100813	22985	97.8853
ENSG00000131473.17	86	63625	ACLY	ENSG00000131473	47	148.546
ENSG00000122729.19	15	70166	ACO1	ENSG00000122729	48	23.494
ENSG00000100412.16	7	59872	ACO2	ENSG00000100412	50	12.8489
ENSG00000162390.17	1	96935	ACOT11	ENSG00000162390	26027	1.13373
ENSG00000112304.11	11	38030	ACOT13	ENSG00000112304	55856	31.7876
ENSG00000119673.14	3	8038	ACOT2	ENSG00000119673	10965	41.0171
ENSG00000097021.19	6	130122	ACOT7	ENSG00000097021	11332	5.06748
ENSG00000101473.17	2	15684	ACOT8	ENSG00000101473	10005	14.0141
ENSG00000123130.17	3	65420	ACOT9	ENSG00000123130	23597	5.03967
ENSG00000161533.12	5	37670	ACOX1	ENSG00000161533	51	14.587
ENSG00000087008.16	1	74441	ACOX3	ENSG00000087008	8310	1.47632
ENSG00000143727.16	14	14143	ACP1	ENSG00000143727	52	108.787
ENSG00000162836.12	2	40872	ACP6	ENSG00000162836	51205	5.37769
ENSG00000167107.12	3	48687	ACSF2	ENSG00000167107	80221	6.77173
ENSG00000176715.17	1	75746	ACSF3	ENSG00000176715	197322	1.45088
ENSG00000151726.14	7	71223	ACSL1	ENSG00000151726	2180	10.8011
ENSG00000123983.14	30	83697	ACSL3	ENSG00000123983	2181	39.3915
ENSG00000068366.20	11	109159	ACSL4	ENSG00000068366	2182	11.0745
ENSG00000131069.20	2	55816	ACSS2	ENSG00000131069	55902	3.93788
ENSG00000111058.8	1	324796	ACSS3	ENSG00000111058	79611	0.338362
ENSG00000143632.14	2	2853	ACTA1	ENSG00000143632	58	77.0406
ENSG00000107796.13	1	56265	ACTA2	ENSG00000107796	59	1.95323
ENSG00000075624.16	166	36636	ACTB	ENSG00000075624	60	497.957
ENSG00000169067.4	16	2793	ACTBL2	ENSG00000169067	345651	629.565
ENSG00000184009.12	280	13876	ACTG1	ENSG00000184009	71	2217.61
ENSG00000136518.17	12	25521	ACTL6A	ENSG00000136518	86	51.6744
ENSG00000117148.8	1	71730	ACTL8	ENSG00000117148	81569	1.53211
ENSG00000072110.13	35	105297	ACTN1	ENSG00000072110	87	36.5295
ENSG00000130402.12	14	83940	ACTN4	ENSG00000130402	81	18.3295
ENSG00000131966.14	3	35556	ACTR10	ENSG00000131966	55860	9.27257
ENSG00000138107.13	9	40831	ACTR1A	ENSG00000138107	10121	24.2239
ENSG00000115073.8	3	8105	ACTR1B	ENSG00000115073	10120	40.678
ENSG00000138071.13	30	43500	ACTR2	ENSG00000138071	10097	75.792
ENSG00000115091.12	12	72533	ACTR3	ENSG00000115091	10096	18.1818
ENSG00000106526.10	1	79809	ACTR3C	ENSG00000106526	653857	1.37702
ENSG00000075089.9	7	42743	ACTR6	ENSG00000075089	64431	17.998
ENSG00000113812.14	5	15086	ACTR8	ENSG00000113812	93973	36.424
ENSG00000184378.3	2	2640	ACTRT3	ENSG00000184378	84517	83.2564
ENSG00000115170.15	1	139886	ACVR1	ENSG00000115170	90	0.785629
ENSG00000135503.13	2	45379	ACVR1B	ENSG00000135503	91	4.84358
ENSG00000121989.15	2	86309	ACVR2A	ENSG00000121989	92	2.54663
ENSG00000243989.9	3	5857	ACY1	ENSG00000243989	95	56.2908
ENSG00000119640.9	8	16246	ACYP1	ENSG00000119640	97	54.1172
ENSG00000170634.13	1	334462	ACYP2	ENSG00000170634	98	0.328583
ENSG00000196839.13	1	32711	ADA	ENSG00000196839	100	3.35968
ENSG00000137845.15	14	160982	ADAM10	ENSG00000137845	102	9.55746
ENSG00000143537.13	4	12209	ADAM15	ENSG00000143537	8751	36.0057
ENSG00000151694.14	8	68246	ADAM17	ENSG00000151694	6868	12.8826
ENSG00000135074.15	3	180241	ADAM19	ENSG00000135074	8728	1.82919
ENSG00000008277.14	2	268746	ADAM22	ENSG00000008277	53616	0.817861
ENSG00000114948.13	1	177595	ADAM23	ENSG00000114948	8745	0.618815
ENSG00000168615.12	6	108392	ADAM9	ENSG00000168615	8754	6.08339
ENSG00000154734.15	40	9654	ADAMTS1	ENSG00000154734	9510	455.349
ENSG00000166106.3	3	27667	ADAMTS15	ENSG00000166106	170689	11.9166
ENSG00000145536.15	1	179974	ADAMTS16	ENSG00000145536	170690	0.610635
ENSG00000140470.14	2	370568	ADAMTS17	ENSG00000140470	170691	0.593135
ENSG00000173157.17	1	198337	ADAMTS20	ENSG00000173157	80070	0.5541
ENSG00000156140.10	1	288252	ADAMTS3	ENSG00000156140	9508	0.381258
ENSG00000154736.6	1	49166	ADAMTS5	ENSG00000154736	11096	2.23525
ENSG00000049192.15	1	333182	ADAMTS6	ENSG00000049192	11174	0.329845
ENSG00000184060.11	2	52978	ADAP2	ENSG00000184060	55803	4.14883
ENSG00000160710.17	27	45956	ADAR	ENSG00000160710	103	64.5674
ENSG00000197381.16	2	152707	ADARB1	ENSG00000197381	104	1.43934
ENSG00000065457.10	1	26319	ADAT1	ENSG00000065457	23536	4.17563
ENSG00000189007.16	2	27863	ADAT2	ENSG00000189007	134637	7.88849
ENSG00000133597.11	2	23316	ADCK2	ENSG00000133597	90956	9.42687
ENSG00000164742.16	3	148976	ADCY1	ENSG00000164742	107	2.21308
ENSG00000138031.14	1	100670	ADCY3	ENSG00000138031	109	1.09167
ENSG00000174233.11	2	22843	ADCY6	ENSG00000174233	112	9.62207
ENSG00000121281.13	1	71998	ADCY7	ENSG00000121281	113	1.52641
ENSG00000162104.10	3	163055	ADCY9	ENSG00000162104	115	2.02199
ENSG00000087274.17	11	86219	ADD1	ENSG00000087274	118	14.0211
ENSG00000075340.23	4	160607	ADD2	ENSG00000075340	119	2.73708
ENSG00000148700.15	18	139197	ADD3	ENSG00000148700	120	14.2113
ENSG00000152990.14	5	170995	ADGRA3	ENSG00000152990	166647	3.2135
ENSG00000121753.12	1	37776	ADGRB2	ENSG00000121753	576	2.90921
ENSG00000135298.14	1	754224	ADGRB3	ENSG00000135298	577	0.145711
ENSG00000123146.20	1	28224	ADGRE5	ENSG00000123146	976	3.89379
ENSG00000153294.12	1	36157	ADGRF4	ENSG00000153294	221393	3.03948
ENSG00000112414.15	6	144412	ADGRG6	ENSG00000112414	57211	4.56604
ENSG00000117114.19	27	686276	ADGRL2	ENSG00000117114	23266	4.32371
ENSG00000150471.16	2	877077	ADGRL3	ENSG00000150471	23284	0.250602
ENSG00000164199.18	7	635093	ADGRV1	ENSG00000164199	84059	1.2113
ENSG00000197894.11	3	17823	ADH5	ENSG00000197894	128	18.4983
ENSG00000159346.13	4	17746	ADIPOR1	ENSG00000159346	51094	24.7714
[truncated: 9,112 more rows]
