# Supplementary material for: Phospho-RNA sequencing with circAID-p-seq
Source: Nucleic Acids Res. 2021 Dec 1;50(4):e23. doi: 10.1093/nar/gkab1158 (PMC8887461; doi:10.1093/nar/gkab1158)
Supplement: gkab1158_Supplemental_Files [file gkab1158_supplemental_files.zip › Additional file 3.xlsx]

## Sheet: counts_raw_TPM_liver_ONT
ensembl_gene_id	external_gene_name	l_g	raw_Liver_A	TPM_Liver_A	raw_Liver_B	TPM_Liver_B	raw_Liver_C	TPM_Liver_C
ENSMUSG00000000001	Gnai3	38866	15	2.6622	1	1.752	0	0
ENSMUSG00000000003	Pbsn	15722	0	0	0	0	0	0
ENSMUSG00000000028	Cdc45	31540	11	2.4058	0	0	2	3.4527
ENSMUSG00000000031	H19	2614	174	459.164	22	573.082	21	437.429
ENSMUSG00000000037	Scml2	175688	3	0.1178	0	0	0	0
ENSMUSG00000000049	Apoh	71042	842	81.7563	71	68.0523	102	78.177
ENSMUSG00000000056	Narf	18603	43	15.9445	0	0	2	5.8538
ENSMUSG00000000058	Cav2	7930	0	0	2	17.1734	0	0
ENSMUSG00000000078	Klf6	8912	7	5.4181	0	0	0	0
ENSMUSG00000000085	Scmh1	124905	12	0.6627	0	0	0	0
ENSMUSG00000000088	Cox5a	11152	100	61.8545	9	54.9527	9	43.9424
ENSMUSG00000000093	Tbx2	9397	5	3.6703	0	0	0	0
ENSMUSG00000000094	Tbx4	29675	0	0	0	0	0	0
ENSMUSG00000000103	Zfy2	64394	0	0	0	0	0	0
ENSMUSG00000000120	Ngfr	18917	4	1.4586	0	0	1	2.8783
ENSMUSG00000000125	Wnt3	43807	1	0.1575	0	0	0	0
ENSMUSG00000000126	Wnt9a	26624	0	0	0	0	0	0
ENSMUSG00000000127	Fer	276434	12	0.2994	0	0	3	0.5909
ENSMUSG00000000131	Xpo6	98786	20	1.3966	0	0	0	0
ENSMUSG00000000134	Tfe3	12642	53	28.9191	0	0	16	68.9125
ENSMUSG00000000142	Axin2	30434	6	1.3599	0	0	2	3.5782
ENSMUSG00000000148	Brat1	14368	14	6.7213	0	0	3	11.3689
ENSMUSG00000000149	Gna12	72023	1	0.0958	0	0	4	3.024
ENSMUSG00000000154	Slc22a18	25598	58	15.6295	3	7.9802	4	8.5084
ENSMUSG00000000157	Itgb2l	21331	0	0	0	0	0	0
ENSMUSG00000000159	Igsf5	60453	0	0	0	0	0	0
ENSMUSG00000000167	Pih1d2	7679	0	0	0	0	0	0
ENSMUSG00000000168	Dlat	25147	34	9.3265	0	0	0	0
ENSMUSG00000000171	Sdhd	7455	30	27.7586	1	9.1338	4	29.215
ENSMUSG00000000182	Fgf23	8506	0	0	0	0	0	0
ENSMUSG00000000183	Fgf6	12601	0	0	0	0	0	0
ENSMUSG00000000184	Ccnd2	27031	7	1.7863	0	0	6	12.086
ENSMUSG00000000194	Gpr107	66459	35	3.6328	2	2.0492	0	0
ENSMUSG00000000197	Nalcn	350510	1	0.0197	0	0	0	0
ENSMUSG00000000202	Btbd17	4728	0	0	0	0	0	0
ENSMUSG00000000204	Slfn4	15030	4	1.8358	0	0	0	0
ENSMUSG00000000214	Th	38376	0	0	0	0	0	0
ENSMUSG00000000215	Ins2	64725	0	0	0	0	8	6.73
ENSMUSG00000000216	Scnn1g	33996	0	0	0	0	0	0
ENSMUSG00000000223	Drp2	52022	0	0	0	0	0	0
ENSMUSG00000000244	Tspan32	14598	0	0	0	0	0	0
ENSMUSG00000000247	Lhx2	30452	0	0	0	0	0	0
ENSMUSG00000000248	Clec2g	50326	10	1.3707	5	6.7651	0	0
ENSMUSG00000000253	Gmpr	46356	7	1.0416	1	1.4689	6	7.0476
ENSMUSG00000000263	Glra1	93960	0	0	0	0	0	0
ENSMUSG00000000266	Mid2	103116	6	0.4014	2	1.3207	0	0
ENSMUSG00000000275	Trim25	20917	46	15.1699	0	0	2	5.2062
ENSMUSG00000000276	Dgke	31671	5	1.089	0	0	0	0
ENSMUSG00000000278	Scpep1	31445	44	9.6522	2	4.3309	0	0
ENSMUSG00000000282	Mnt	14805	0	0	1	4.5993	0	0
ENSMUSG00000000290	Itgb2	35456	22	4.2801	0	0	0	0
ENSMUSG00000000295	Hddc2	14821	6	2.7925	0	0	2	7.3476
ENSMUSG00000000296	Tpd52l1	113582	5	0.3037	10	5.995	5	2.3969
ENSMUSG00000000301	Pemt	75875	337	30.6377	28	25.1281	31	22.2463
ENSMUSG00000000303	Cdh1	66895	87	8.9712	3	3.0537	9	7.3256
ENSMUSG00000000305	Cdh4	456942	0	0	0	0	0	0
ENSMUSG00000000308	Ckmt1	6023	0	0	0	0	0	0
ENSMUSG00000000317	Bcl6b	5670	1	1.2166	0	0	0	0
ENSMUSG00000000318	Clec10a	14637	0	0	0	0	0	0
ENSMUSG00000000320	Alox12	13896	3	1.4892	0	0	4	15.6734
ENSMUSG00000000325	Arvcf	58894	35	4.0994	3	3.4686	0	0
ENSMUSG00000000326	Comt	19966	65	22.4567	3	10.2313	7	19.0898
ENSMUSG00000000339	Rtca	19245	8	2.8675	0	0	0	0
ENSMUSG00000000340	Dbt	36911	82	15.3244	14	25.8269	7	10.3261
ENSMUSG00000000346	Dazap2	5412	59	75.2001	5	62.9089	7	70.4262
ENSMUSG00000000355	Mcts1	12848	3	1.6107	0	0	0	0
ENSMUSG00000000359	Rem1	8247	2	1.6729	0	0	0	0
ENSMUSG00000000365	Rnf17	122451	7	0.3943	0	0	0	0
ENSMUSG00000000374	Trappc10	57916	0	0	0	0	0	0
ENSMUSG00000000378	Ccm2	49857	5	0.6918	0	0	0	0
ENSMUSG00000000381	Wap	3155	0	0	0	0	0	0
ENSMUSG00000000384	Tbrg4	10469	49	32.2861	0	0	7	36.4072
ENSMUSG00000000385	Tmprss2	46513	3	0.4449	0	0	0	0
ENSMUSG00000000386	Mx1	15872	0	0	0	0	0	0
ENSMUSG00000000392	Fap	73132	0	0	0	0	0	0
ENSMUSG00000000394	Gcg	9120	6	4.5382	0	0	0	0
ENSMUSG00000000399	Ndufa9	27415	138	34.7228	12	29.8052	4	7.9445
ENSMUSG00000000402	Egfl6	62713	0	0	0	0	1	0.8682
ENSMUSG00000000409	Lck	25297	13	3.5449	0	0	0	0
ENSMUSG00000000411	Tssk3	2008	0	0	0	0	0	0
ENSMUSG00000000416	Cttnbp2	148365	6	0.279	0	0	0	0
ENSMUSG00000000420	Galnt1	81474	38	3.2173	7	5.8503	22	14.7027
ENSMUSG00000000435	Myf5	3226	0	0	0	0	0	0
ENSMUSG00000000439	Mkrn2	20722	17	5.659	0	0	1	2.6276
ENSMUSG00000000440	Pparg	129448	6	0.3197	0	0	0	0
ENSMUSG00000000441	Raf1	58568	53	6.2422	2	2.3252	7	6.5078
ENSMUSG00000000486	2001-09-01	18683	20	7.3843	0	0	0	0
ENSMUSG00000000489	Pdgfb	19103	0	0	2	7.129	0	0
ENSMUSG00000000530	Acvrl1	16814	13	5.3333	0	0	0	0
ENSMUSG00000000531	Grasp	8568	0	0	0	0	1	6.355
ENSMUSG00000000532	Acvr1b	39617	6	1.0447	0	0	0	0
ENSMUSG00000000538	Tom1l2	126191	0	0	0	0	0	0
ENSMUSG00000000544	Gpa33	36272	0	0	0	0	0	0
ENSMUSG00000000552	Zfp385a	26198	13	3.4229	8	20.7932	3	6.2352
ENSMUSG00000000555	Itga5	22477	44	13.5033	4	12.1177	0	0
ENSMUSG00000000560	Gabra2	138252	12	0.5987	0	0	0	0
ENSMUSG00000000561	Wdr77	10668	63	40.7363	0	0	0	0
ENSMUSG00000000562	Adora3	38068	0	0	0	0	0	0
ENSMUSG00000000563	Atp5f1	17401	199	78.8866	18	70.4365	17	53.1947
ENSMUSG00000000567	Sox9	5536	0	0	0	0	0	0
ENSMUSG00000000568	Hnrnpd	23003	189	56.6763	21	62.1634	8	18.9365
ENSMUSG00000000579	Dynlt1c	8103	137	116.627	8	67.227	3	20.159
ENSMUSG00000000581	C1d	11597	9	5.3533	2	11.7431	0	0
ENSMUSG00000000594	Gm2a	14914	65	30.0638	3	13.697	5	18.2545
ENSMUSG00000000600	Krit1	42380	2	0.3255	0	0	0	0
ENSMUSG00000000605	Clcn4	18542	10	3.7202	0	0	0	0
ENSMUSG00000000606	Vmn2r88	9901	0	0	0	0	0	0
ENSMUSG00000000617	Grm6	15523	0	0	0	0	0	0
ENSMUSG00000000627	Sema4f	27884	0	0	0	0	0	0
ENSMUSG00000000628	Hk2	49429	5	0.6978	3	4.1327	0	0
ENSMUSG00000000631	Myo18a	102734	102	6.8487	0	0	9	4.77
ENSMUSG00000000632	Sez6	48248	5	0.7149	0	0	0	0
ENSMUSG00000000673	Haao	16807	41	16.8274	5	20.2572	10	32.3969
ENSMUSG00000000682	Cd52	12634	7	3.8219	0	0	0	0
ENSMUSG00000000686	Abhd15	23486	3	0.8811	0	0	0	0
ENSMUSG00000000690	Hoxb6	9093	0	0	0	0	0	0
ENSMUSG00000000693	Loxl3	18389	5	1.8756	0	0	6	17.7659
ENSMUSG00000000701	Tcl1b5	4801	0	0	0	0	0	0
ENSMUSG00000000706	Btn1a1	8909	1	0.7743	0	0	0	0
ENSMUSG00000000708	Kat2b	105859	12	0.7819	0	0	2	1.0287
ENSMUSG00000000711	Rab5b	19089	9	3.2522	0	0	3	8.5572
ENSMUSG00000000724	Cryba1	6668	0	0	0	0	0	0
ENSMUSG00000000730	Dnmt3l	21675	0	0	0	0	0	0
ENSMUSG00000000731	Aire	13588	17	8.6301	0	0	0	0
ENSMUSG00000000732	Icosl	14611	6	2.8327	0	0	0	0
ENSMUSG00000000738	Spg7	34818	30	5.9435	5	9.7784	0	0
ENSMUSG00000000739	Sult5a1	18123	0	0	0	0	0	0
ENSMUSG00000000740	Rpl13	2894	131	312.246	20	470.577	2	37.6292
ENSMUSG00000000743	Chmp1a	8499	12	9.7395	0	0	0	0
ENSMUSG00000000751	Rpa1	50158	117	16.0905	6	8.1454	8	8.6845
ENSMUSG00000000753	Serpinf1	12932	894	476.866	55	289.599	60	252.627
ENSMUSG00000000759	Tubgcp3	57971	17	2.0228	5	5.873	0	0
ENSMUSG00000000766	Oprm1	279692	12	0.296	0	0	0	0
ENSMUSG00000000776	Polr3d	4690	0	0	3	43.556	0	0
ENSMUSG00000000782	Tcf7	30643	0	0	0	0	0	0
ENSMUSG00000000787	Ddx3x	13082	102	53.7837	5	26.0253	11	45.7839
ENSMUSG00000000791	Il12rb1	12975	0	0	0	0	0	0
ENSMUSG00000000792	Slc5a5	9868	1	0.699	0	0	0	0
ENSMUSG00000000794	Kcnn3	154968	2	0.089	0	0	0	0
ENSMUSG00000000804	Usp32	155719	17	0.7531	0	0	2	0.6993
ENSMUSG00000000805	Car4	8258	1	0.8353	0	0	0	0
ENSMUSG00000000811	Txnrd3	31541	2	0.4374	0	0	0	0
ENSMUSG00000000817	Fasl	7806	0	0	0	0	0	0
ENSMUSG00000000823	Zfp512b	10700	3	1.934	0	0	0	0
ENSMUSG00000000826	Dnajc5	34648	16	3.1854	1	1.9653	0	0
ENSMUSG00000000827	Tpd52l2	20824	40	13.2501	0	0	10	26.1475
ENSMUSG00000000838	Fmr1	39422	14	2.4497	3	5.1818	2	2.7624
ENSMUSG00000000861	Bcl11a	96067	0	0	0	0	0	0
ENSMUSG00000000869	Il4	15687	0	0	3	13.0221	0	0
ENSMUSG00000000876	Pxmp4	17950	23	8.8387	0	0	1	3.0334
ENSMUSG00000000881	Dlg3	50688	13	1.7691	0	0	0	0
ENSMUSG00000000884	Gnb1l	67966	0	0	0	0	0	0
ENSMUSG00000000889	Dbh	17967	0	0	0	0	0	0
ENSMUSG00000000901	Mmp11	13274	45	23.3849	3	15.3893	6	24.6118
ENSMUSG00000000902	Smarcb1	24848	100	27.7609	3	8.2211	0	0
ENSMUSG00000000903	Vpreb3	6600	3	3.1355	0	0	0	0
ENSMUSG00000000915	Hip1r	31930	48	10.3697	0	0	2	3.4106
ENSMUSG00000000916	Nsun5	6852	1	1.0067	0	0	0	0
ENSMUSG00000000934	Top1mt	21765	0	0	0	0	0	0
ENSMUSG00000000938	Hoxa10	9657	2	1.4286	0	0	0	0
ENSMUSG00000000942	Hoxa4	2082	0	0	1	32.7054	0	0
ENSMUSG00000000948	Gm38393	30915	3	0.6694	0	0	0	0
ENSMUSG00000000957	Mmp14	13752	34	17.0544	2	9.9029	2	7.9188
ENSMUSG00000000958	Slc7a7	48338	16	2.2833	0	0	0	0
ENSMUSG00000000959	Oxa1l	8839	18	14.0473	0	0	0	0
ENSMUSG00000000976	Heatr6	30058	12	2.7539	2	4.5307	0	0
ENSMUSG00000000982	Ccl3	1511	0	0	0	0	0	0
ENSMUSG00000000983	Wfdc18	2333	0	0	0	0	0	0
ENSMUSG00000001014	Icam4	1222	4	22.5794	0	0	0	0
ENSMUSG00000001016	Ilf2	12253	12	6.7556	2	11.1144	2	8.8875
ENSMUSG00000001017	Chtop	10542	118	77.2117	4	25.8367	9	46.4851
ENSMUSG00000001018	Snapin	3007	0	0	0	0	5	90.5379
ENSMUSG00000001020	S100a4	2274	0	0	0	0	0	0
ENSMUSG00000001021	S100a3	18043	0	0	0	0	0	0
ENSMUSG00000001023	S100a5	3257	0	0	0	0	0	0
ENSMUSG00000001025	S100a6	11299	16	9.768	0	0	0	0
ENSMUSG00000001027	Scn4a	34696	1	0.1988	0	0	0	0
ENSMUSG00000001029	Icam2	10419	0	0	2	13.0708	0	0
ENSMUSG00000001034	Mapk7	5594	0	0	0	0	0	0
ENSMUSG00000001036	Epn2	62438	35	3.8667	0	0	6	5.2323
ENSMUSG00000001039	B9d1	7787	1	0.8858	0	0	0	0
ENSMUSG00000001052	Sec24b	78794	49	4.2897	0	0	0	0
ENSMUSG00000001053	N4bp3	7779	0	0	0	0	0	0
ENSMUSG00000001054	Rmnd5b	12225	8	4.514	0	0	0	0
ENSMUSG00000001056	Nhp2	3979	11	19.0697	0	0	0	0
ENSMUSG00000001062	Vps9d1	11992	0	0	0	0	0	0
ENSMUSG00000001065	Zfp276	15550	1	0.4436	0	0	4	14.0063
ENSMUSG00000001076	C1ql4	3731	0	0	0	0	0	0
ENSMUSG00000001082	Mfsd10	3570	30	57.9665	0	0	20	305.039
ENSMUSG00000001089	Luzp1	85019	7	0.5679	0	0	0	0
ENSMUSG00000001095	Slc13a2	25130	0	0	0	0	0	0
ENSMUSG00000001098	Kctd10	16941	37	15.0656	0	0	1	3.2141
ENSMUSG00000001100	Poldip2	10543	16	10.4684	0	0	3	15.4936
ENSMUSG00000001103	Sebox	1634	0	0	0	0	0	0
ENSMUSG00000001105	Ift20	5376	36	46.1921	1	12.666	0	0
ENSMUSG00000001119	Col6a1	17376	9	3.5729	0	0	0	0
ENSMUSG00000001120	Pcbp3	200030	8	0.2759	0	0	0	0
ENSMUSG00000001123	Lgals9	21972	352	110.509	43	133.26	56	138.775
ENSMUSG00000001127	Araf	62705	23	2.5302	0	0	0	0
ENSMUSG00000001128	Cfp	6101	9	10.1757	3	33.4827	0	0
ENSMUSG00000001131	Timp1	4569	0	0	0	0	0	0
ENSMUSG00000001134	Uxt	20295	33	11.2163	5	16.7757	0	0
ENSMUSG00000001138	Cnnm3	16370	1	0.4214	2	8.3192	1	3.3262
ENSMUSG00000001143	Lman2l	25400	0	0	0	0	0	0
ENSMUSG00000001150	Mcm3ap	46930	27	3.9686	0	0	1	1.1602
ENSMUSG00000001151	Pcnt	91523	24	1.8089	4	2.976	5	2.9746
ENSMUSG00000001155	Ftcd	14690	85	39.9136	6	27.8118	10	37.0657
ENSMUSG00000001156	Mxd1	22119	28	8.7321	4	12.3139	3	7.385
ENSMUSG00000001157	Gmcl1	41615	0	0	0	0	1	1.3084
ENSMUSG00000001158	Snrnp27	9371	11	8.0971	0	0	0	0
ENSMUSG00000001166	Oas1c	12320	0	0	0	0	0	0
ENSMUSG00000001168	Oas1h	12085	0	0	0	0	0	0
ENSMUSG00000001173	Ocrl	53481	2	0.258	0	0	0	0
ENSMUSG00000001175	Calm1	10379	169	112.32	10	65.6061	13	68.1996
ENSMUSG00000001211	Agpat3	83311	381	31.5462	14	11.4426	35	22.8749
ENSMUSG00000001225	Slc26a3	83046	0	0	0	0	0	0
ENSMUSG00000001227	Sema6b	17258	0	0	2	7.8911	0	0
ENSMUSG00000001228	Uhrf1	20165	392	134.095	40	135.071	53	143.111
ENSMUSG00000001229	Dpp9	32098	15	3.2236	0	0	3	5.0891
ENSMUSG00000001240	Ramp2	13518	27	13.7777	2	10.0744	3	12.0838
ENSMUSG00000001247	Lsr	15694	43	18.8999	0	0	12	41.6334
ENSMUSG00000001248	Gramd1a	25769	8	2.1415	0	0	0	0
ENSMUSG00000001249	Hpn	16565	125	52.0527	21	86.3232	6	19.7221
ENSMUSG00000001260	Gabrg1	91570	1	0.0753	0	0	0	0
ENSMUSG00000001270	Ckb	2977	0	0	0	0	0	0
ENSMUSG00000001280	Sp1	30261	79	18.0081	0	0	5	8.9966
ENSMUSG00000001281	Itgb7	15949	0	0	0	0	0	0
ENSMUSG00000001285	Myg1	6430	27	28.9652	0	0	1	8.468
ENSMUSG00000001288	Rarg	22579	2	0.611	0	0	0	0
ENSMUSG00000001289	Pfdn5	5757	34	40.7387	1	11.8278	3	28.3739
ENSMUSG00000001300	Efnb2	43808	2	0.3149	2	3.1087	0	0
ENSMUSG00000001305	Rrp15	28380	5	1.2153	0	0	2	3.8372
ENSMUSG00000001313	Rnd2	6854	0	0	0	0	0	0
ENSMUSG00000001323	Srr	19589	13	4.5778	5	17.3803	0	0
ENSMUSG00000001333	Sync	20942	0	0	0	0	0	0
ENSMUSG00000001334	Fndc5	7594	1	0.9084	0	0	0	0
ENSMUSG00000001348	Acp5	8984	193	148.188	29	219.8	25	151.518
ENSMUSG00000001349	Cnn1	10414	1	0.6624	0	0	1	5.2285
ENSMUSG00000001366	Fbxo9	27566	17	4.254	0	0	0	0
ENSMUSG00000001376	Vps50	105149	17	1.1152	0	0	0	0
ENSMUSG00000001380	Hars	16677	52	21.5085	4	16.3321	0	0
ENSMUSG00000001383	Zmat2	5790	15	17.8705	0	0	0	0
ENSMUSG00000001403	Ube2c	8924	63	48.6973	5	38.1514	3	18.3044
ENSMUSG00000001415	Smg5	26078	41	10.8451	0	0	0	0
ENSMUSG00000001416	Cct3	24651	266	74.434	35	96.6792	32	70.6821
ENSMUSG00000001418	Glmp	6290	35	38.3832	5	54.1276	11	95.2217
ENSMUSG00000001419	Mef2d	29714	7	1.625	3	6.8748	0	0
ENSMUSG00000001420	Tmem79	7493	0	0	0	0	0	0
ENSMUSG00000001424	Snd1	460023	380	5.6981	12	1.7762	33	3.906
ENSMUSG00000001435	Col18a1	114370	576	34.7404	52	30.9593	44	20.9476
ENSMUSG00000001436	Slc19a1	28761	6	1.439	0	0	0	0
ENSMUSG00000001440	Kpnb1	28167	109	26.6938	5	12.0873	0	0
ENSMUSG00000001441	Npepps	74796	71	6.5479	0	0	0	0
ENSMUSG00000001444	Tbx21	17260	0	0	0	0	0	0
ENSMUSG00000001445	Mrpl10	7653	7	6.3094	0	0	0	0
ENSMUSG00000001467	Cyp51	23601	52	15.1984	4	11.5406	6	13.8425
ENSMUSG00000001472	Tcf25	30082	25	5.7327	0	0	2	3.6201
ENSMUSG00000001473	Tubb6	12032	33	18.9191	0	0	1	4.5254
ENSMUSG00000001482	Def8	39743	18	3.1242	0	0	0	0
ENSMUSG00000001493	Meox1	16864	0	0	0	0	0	0
ENSMUSG00000001494	Sost	4557	0	0	1	14.9424	0	0
ENSMUSG00000001496	Nkx2-1	4950	3	4.1806	0	0	0	0
ENSMUSG00000001497	Pax9	21055	0	0	0	0	0	0
ENSMUSG00000001504	Irx2	5378	0	0	0	0	0	0
ENSMUSG00000001506	Col1a1	16818	100	41.0157	1	4.0488	27	87.4145
ENSMUSG00000001507	Itga3	32327	10	2.1338	0	0	0	0
ENSMUSG00000001508	Sgca	13536	0	0	0	0	0	0
ENSMUSG00000001510	Dlx3	5177	0	0	0	0	1	10.5176
ENSMUSG00000001517	Foxm1	13179	14	7.3277	0	0	1	4.1315
ENSMUSG00000001518	Itfg2	15487	1	0.4454	0	0	0	0
ENSMUSG00000001520	Nrip2	17131	0	0	0	0	0	0
ENSMUSG00000001521	Tulp3	34690	0	0	0	0	0	0
ENSMUSG00000001524	Gtf2h4	6009	59	67.7289	0	0	0	0
ENSMUSG00000001525	Tubb5	4385	573	901.383	27	419.27	36	447.02
ENSMUSG00000001542	Ell2	65607	9	0.9463	0	0	0	0
ENSMUSG00000001552	Jup	28805	155	37.1183	16	37.8226	6	11.3417
ENSMUSG00000001555	Fkbp10	9127	9	6.802	0	0	0	0
ENSMUSG00000001558	Klhl10	15105	1	0.4567	0	0	0	0
ENSMUSG00000001566	Mnx1	5436	0	0	0	0	0	0
ENSMUSG00000001569	Nom1	23179	13	3.8688	1	2.9377	2	4.6982
ENSMUSG00000001576	Ergic1	95445	87	6.2877	8	5.7074	11	6.2753
ENSMUSG00000001583	Tnk1	7725	0	0	0	0	0	0
ENSMUSG00000001588	Acap1	13972	1	0.4937	0	0	0	0
ENSMUSG00000001604	Tcea3	27169	10	2.5389	2	5.0125	0	0
ENSMUSG00000001622	Csn3	7086	0	0	0	0	0	0
ENSMUSG00000001627	Ifrd1	46937	7	1.0287	0	0	3	3.4802
ENSMUSG00000001630	Stk38l	53817	0	0	0	0	0	0
ENSMUSG00000001632	Brpf1	17723	43	16.7361	4	15.3682	0	0
ENSMUSG00000001642	Akr1b3	15044	67	30.721	0	0	4	14.4774
ENSMUSG00000001655	Hoxc13	7711	1	0.8946	0	0	0	0
ENSMUSG00000001656	Hoxc11	3281	0	0	0	0	0	0
ENSMUSG00000001657	Hoxc8	3504	0	0	0	0	0	0
ENSMUSG00000001661	Hoxc6	13624	0	0	0	0	0	0
ENSMUSG00000001663	Gstt1	14771	95	44.3647	2	9.2198	4	14.745
ENSMUSG00000001665	Gstt3	7299	61	57.6489	0	0	0	0
ENSMUSG00000001666	Ddt	2184	54	170.555	11	342.957	7	174.518
ENSMUSG00000001670	Tat	9366	116	85.4335	1	7.2702	13	75.5759
ENSMUSG00000001672	Marveld3	14289	1	0.4828	0	0	0	0
ENSMUSG00000001674	Ddx18	14154	17	8.285	1	4.8108	1	3.8469
ENSMUSG00000001687	Ubl3	48154	17	2.4352	3	4.2422	0	0
ENSMUSG00000001700	Gramd3	103455	10	0.6668	2	1.3164	0	0
ENSMUSG00000001707	Eef1e1	14851	6	2.7869	0	0	4	14.6655
ENSMUSG00000001729	Akt1	21063	13	4.2574	2	6.4656	8	20.6806
ENSMUSG00000001739	Cldn15	9242	0	0	0	0	0	0
ENSMUSG00000001741	Il16	102901	8	0.5363	0	0	0	0
ENSMUSG00000001750	Tcirg1	11083	110	68.4636	12	73.7265	13	63.8675
ENSMUSG00000001751	Naglu	7660	31	27.9163	1	8.8894	4	28.4332
ENSMUSG00000001755	Coasy	4054	32	54.4491	0	0	2	26.8621
ENSMUSG00000001761	Smo	25862	0	0	0	0	0	0
ENSMUSG00000001763	Tspan33	24337	37	10.4872	0	0	2	4.4746
ENSMUSG00000001767	Crnkl1	17535	4	1.5735	2	7.7665	0	0
ENSMUSG00000001768	Rin2	212401	2	0.065	0	0	0	0
ENSMUSG00000001773	Folh1	56966	0	0	0	0	0	0
ENSMUSG00000001774	Chordc1	25317	14	3.8145	0	0	1	2.1507
ENSMUSG00000001783	Rtcb	19186	36	12.9432	1	3.5491	4	11.3519
ENSMUSG00000001785	Pwp1	59602	26	3.0091	1	1.1425	7	6.3949
ENSMUSG00000001786	Fbxo7	29901	36	8.305	0	0	4	7.284
ENSMUSG00000001794	Capns1	11875	153	88.8755	12	68.8093	27	123.801
ENSMUSG00000001802	Lrp3	15471	0	0	0	0	0	0
ENSMUSG00000001804	Dsg4	35646	1	0.1935	0	0	0	0
ENSMUSG00000001815	Evx2	6566	2	2.1011	0	0	0	0
ENSMUSG00000001819	Hoxd13	3289	0	0	0	0	0	0
ENSMUSG00000001823	Hoxd12	2692	1	2.5624	0	0	2	40.4528
ENSMUSG00000001827	Folr1	12457	0	0	0	0	0	0
ENSMUSG00000001829	Clpb	131873	44	2.3016	0	0	8	3.3031
ENSMUSG00000001833	2007-09-01	56132	88	10.8143	5	6.0654	5	4.8501
ENSMUSG00000001844	Zdhhc4	12767	12	6.4836	0	0	0	0
ENSMUSG00000001847	Rac1	24402	51	14.4168	8	22.3236	13	29.0076
ENSMUSG00000001855	Nup214	79539	51	4.423	1	0.8561	1	0.6846
ENSMUSG00000001864	Aif1l	23303	4	1.1841	0	0	0	0
ENSMUSG00000001865	Cpa3	26561	1	0.2597	0	0	0	0
ENSMUSG00000001870	Ltbp1	386944	39	0.6952	0	0	2	0.2814
ENSMUSG00000001891	Ugp2	50063	100	13.7787	13	17.6818	9	9.7886
ENSMUSG00000001901	Kcnh6	26425	2	0.5221	0	0	0	0
ENSMUSG00000001909	Trmt1	13501	33	16.8606	0	0	0	0
ENSMUSG00000001910	Nacc1	17423	11	4.3551	0	0	0	0
ENSMUSG00000001911	Nfix	100468	7	0.4806	5	3.3888	0	0
ENSMUSG00000001918	Slc1a5	16934	14	5.7029	0	0	4	12.8616
ENSMUSG00000001924	Uba1	24853	362	100.474	32	87.674	39	85.4437
ENSMUSG00000001930	Vwf	139905	52	2.5639	7	3.4069	3	1.1676
ENSMUSG00000001942	Siae	93957	4	0.2937	4	2.8989	1	0.5795
ENSMUSG00000001943	Vsig2	4950	0	0	0	0	0	0
ENSMUSG00000001946	Esam	10241	28	18.8599	0	0	0	0
ENSMUSG00000001948	Spa17	10432	0	0	0	0	0	0
ENSMUSG00000001962	Fam50a	7116	21	20.3567	0	0	0	0
ENSMUSG00000001964	Emd	6861	11	11.0593	5	49.6229	2	15.8722
ENSMUSG00000001983	Taco1	7551	3	2.7406	2	18.0354	1	7.2109
ENSMUSG00000001985	Grik3	223473	1	0.0309	0	0	0	0
ENSMUSG00000001986	Gria3	277747	2	0.0497	0	0	0	0
ENSMUSG00000001988	Npas1	22007	0	0	0	0	0	0
ENSMUSG00000001995	Sipa1l2	151745	12	0.5455	6	2.6924	0	0
ENSMUSG00000001998	Ap4e1	59192	5	0.5827	1	1.1504	0	0
ENSMUSG00000001999	Blvra	26419	8	2.0888	2	5.1548	0	0
ENSMUSG00000002006	Pdzd4	31610	0	0	0	0	0	0
ENSMUSG00000002007	Srpk3	4520	0	0	0	0	0	0
ENSMUSG00000002010	Idh3g	7934	90	78.2482	8	68.659	6	41.1768
ENSMUSG00000002012	Pnck	4123	0	0	0	0	0	0
ENSMUSG00000002014	Ssr4	3802	214	388.263	5	89.5483	5	71.6064
ENSMUSG00000002015	Bcap31	29997	23	5.289	1	2.27	2	3.6303
ENSMUSG00000002017	Fam98a	14860	19	8.8198	0	0	0	0
ENSMUSG00000002020	Ltbp2	93320	4	0.2957	0	0	0	0
ENSMUSG00000002028	Kmt2a	77941	19	1.6816	3	2.6209	3	2.0958
ENSMUSG00000002031	Ift46	25539	60	16.2058	0	0	0	0
ENSMUSG00000002032	Tmem25	5538	0	0	0	0	0	0
ENSMUSG00000002033	Cd3g	10859	0	0	0	0	0	0
ENSMUSG00000002043	Trappc6a	7750	37	32.9325	0	0	0	0
ENSMUSG00000002052	Supt6	39241	51	8.9651	0	0	4	5.5503
ENSMUSG00000002055	Spag5	20928	14	4.6145	8	26.0293	5	13.0088
ENSMUSG00000002057	Foxn1	28981	0	0	0	0	0	0
ENSMUSG00000002058	Unc119	5682	5	6.0701	5	59.9195	0	0
ENSMUSG00000002059	Rab34	3763	17	31.163	0	0	0	0
ENSMUSG00000002064	Sdf2	9750	36	25.4696	3	20.9516	3	16.7537
ENSMUSG00000002068	Ccne1	9550	25	18.0576	0	0	0	0
ENSMUSG00000002076	Hsf2bp	91580	0	0	0	0	0	0
ENSMUSG00000002083	Bbc3	9812	1	0.703	0	0	0	0
ENSMUSG00000002100	Mybpc3	18372	0	0	0	0	0	0
ENSMUSG00000002102	Psmc3	12360	75	41.8569	11	60.6002	7	30.8371
ENSMUSG00000002103	Acp2	11213	38	23.3769	0	0	1	4.8559
ENSMUSG00000002104	Rapsn	10109	4	2.7295	0	0	0	0
ENSMUSG00000002105	Slc39a13	8626	0	0	0	0	0	0
ENSMUSG00000002107	Celf2	969869	42	0.2987	6	0.4212	12	0.6737
ENSMUSG00000002108	Nr1h3	18773	46	16.9024	6	21.7629	0	0
ENSMUSG00000002109	Ddb2	25410	9	2.4432	0	0	0	0
ENSMUSG00000002111	Spi1	33366	6	1.2404	2	4.0816	3	4.8957
ENSMUSG00000002129	Sf3a1	22191	20	6.217	11	33.7532	0	0
ENSMUSG00000002147	Stat6	17971	6	2.303	0	0	0	0
ENSMUSG00000002190	Clgn	38685	0	0	0	0	0	0
ENSMUSG00000002204	Napsa	14482	2	0.9526	0	0	0	0
ENSMUSG00000002205	Vrk3	29102	17	4.0295	0	0	0	0
ENSMUSG00000002210	Smg9	23159	14	4.17	0	0	9	21.1601
ENSMUSG00000002221	Paxip1	51611	3	0.401	0	0	0	0
ENSMUSG00000002222	Rmnd5a	52003	12	1.5918	1	1.3094	3	3.1411
ENSMUSG00000002227	Mov10	23727	89	25.8745	8	22.9587	4	9.1793
ENSMUSG00000002228	Ppm1j	4962	1	1.3902	0	0	0	0
ENSMUSG00000002233	Rhoc	6084	17	19.2745	6	67.1524	0	0
ENSMUSG00000002240	Prr27	20701	0	0	0	0	0	0
ENSMUSG00000002249	Tead3	19146	24	8.6468	0	0	0	0
ENSMUSG00000002250	Ppard	68774	2	0.2006	0	0	0	0
ENSMUSG00000002257	Def6	20830	11	3.6427	0	0	0	0
ENSMUSG00000002265	Peg3	26539	177	46.0058	17	43.6178	19	38.9819
ENSMUSG00000002266	Zim1	25181	4	1.0957	0	0	0	0
ENSMUSG00000002274	Metrn	3915	2	3.5239	1	17.3927	0	0
ENSMUSG00000002279	Lmf1	83741	5	0.4119	1	0.8131	1	0.6502
ENSMUSG00000002280	Narfl	9556	19	13.7152	0	0	0	0
ENSMUSG00000002289	Angptl4	8080	36	30.7337	2	16.8546	4	26.9552
ENSMUSG00000002297	Dbf4	25743	24	6.431	1	2.6451	0	0
ENSMUSG00000002307	Daxx	6176	12	13.4029	0	0	6	52.8978
ENSMUSG00000002308	Cd320	6683	2	2.0643	0	0	0	0
ENSMUSG00000002319	Ipo4	10557	59	38.551	5	32.25	5	25.7883
ENSMUSG00000002320	Tm9sf1	7841	66	58.0626	7	60.7892	20	138.884
ENSMUSG00000002324	Rec8	7358	0	0	0	0	0	0
ENSMUSG00000002325	Irf9	6459	23	24.5633	0	0	4	33.7201
ENSMUSG00000002326	Gmpr2	7259	16	15.2043	4	37.5217	2	15.0019
ENSMUSG00000002329	Mdp1	2629	3	7.8715	0	0	0	0
ENSMUSG00000002332	Dhrs1	6670	123	127.205	4	40.8351	6	48.9801
ENSMUSG00000002341	Ncan	27788	0	0	0	0	0	0
ENSMUSG00000002342	Tmem161a	11325	15	9.1364	0	0	0	0
ENSMUSG00000002343	Armc6	14294	8	3.8607	3	14.2911	3	11.4278
ENSMUSG00000002345	Borcs8	7820	7	6.1747	2	17.415	3	20.8886
ENSMUSG00000002346	Slc25a42	27965	77	18.9933	0	0	0	0
ENSMUSG00000002365	Snx9	90625	11	0.8373	0	0	1	0.6008
ENSMUSG00000002372	Ranbp3	38470	81	14.524	0	0	6	8.4923
ENSMUSG00000002379	Ndufa11	4374	51	80.4296	6	93.4054	3	37.3453
ENSMUSG00000002384	Bmp8b	26934	2	0.5122	0	0	0	0
ENSMUSG00000002393	Nr2f6	7837	9	7.9217	0	0	0	0
ENSMUSG00000002395	Use1	2884	31	74.1465	5	118.052	0	0
ENSMUSG00000002396	Ocel1	8063	6	5.1331	2	16.8901	0	0
ENSMUSG00000002409	Dyrk1b	7825	11	9.6969	0	0	0	0
ENSMUSG00000002413	Braf	122226	5	0.2822	0	0	0	0
ENSMUSG00000002416	Ndufb2	10808	7	4.4676	4	25.2008	3	15.1137
ENSMUSG00000002428	Hltf	60679	15	1.7052	0	0	0	0
ENSMUSG00000002455	Prpf6	63792	14	1.5139	1	1.0674	3	2.5606
ENSMUSG00000002458	Rgs19	5558	9	11.1699	0	0	0	0
ENSMUSG00000002459	Rgs20	160709	1	0.0429	0	0	0	0
ENSMUSG00000002475	Abhd3	64679	109	11.6249	0	0	12	10.1021
ENSMUSG00000002477	Snrpd1	24304	15	4.2573	0	0	1	2.2404
ENSMUSG00000002486	Tchp	14567	1	0.4735	0	0	1	3.7379
ENSMUSG00000002489	Tiam1	356658	16	0.3095	0	0	0	0
ENSMUSG00000002496	Tsc2	36814	28	5.2465	0	0	0	0
ENSMUSG00000002500	Rpl3l	8323	0	0	0	0	0	0
ENSMUSG00000002504	Slc9a3r2	11041	0	0	0	0	0	0
ENSMUSG00000002524	Puf60	10742	111	71.2791	0	0	9	45.6196
ENSMUSG00000002546	Golga2	20537	50	16.7941	4	13.2624	10	26.5129
ENSMUSG00000002550	Uck1	5157	4	5.3504	0	0	0	0
ENSMUSG00000002565	Scin	74459	0	0	0	0	0	0
ENSMUSG00000002578	Ikzf4	38515	1	0.1791	0	0	0	0
ENSMUSG00000002580	Mien1	1283	7	37.6353	0	0	2	84.8784
ENSMUSG00000002588	Pon1	25856	356	94.9758	18	47.4035	21	44.2234
ENSMUSG00000002602	Axl	31432	22	4.8281	4	8.6654	5	8.6615
ENSMUSG00000002603	Tgfb1	18075	13	4.9612	2	7.5344	1	3.0124
ENSMUSG00000002608	Ccdc97	7982	10	8.642	0	0	0	0
ENSMUSG00000002617	Zfp40	19383	0	0	0	0	3	8.4274
ENSMUSG00000002625	Akap8l	29183	150	35.4557	0	0	13	24.2553
ENSMUSG00000002633	Shh	10441	0	0	1	6.5217	0	0
ENSMUSG00000002635	Pdcd2l	12162	5	2.8359	0	0	0	0
ENSMUSG00000002658	Gtf2f1	7883	17	14.8758	0	0	1	6.9072
ENSMUSG00000002660	Clpp	5883	9	10.5528	0	0	1	9.2554
ENSMUSG00000002661	Alkbh7	1983	0	0	0	0	1	27.4582
ENSMUSG00000002664	Pspn	561	0	0	0	0	0	0
ENSMUSG00000002668	Dennd1c	12609	6	3.2824	0	0	0	0
ENSMUSG00000002679	Med6	21451	20	6.4314	0	0	3	7.615
ENSMUSG00000002688	Prkd1	307867	0	0	0	0	0	0
ENSMUSG00000002699	Lcp2	45375	3	0.4561	0	0	1	1.2
ENSMUSG00000002718	Cse1l	40349	93	15.8992	24	40.5022	18	24.2904
ENSMUSG00000002728	Naa20	14326	27	13.0006	2	9.5062	4	15.203
ENSMUSG00000002731	Prkra	18117	6	2.2845	0	0	1	3.0054
ENSMUSG00000002732	Fkbp7	10072	9	6.1638	0	0	0	0
ENSMUSG00000002733	Plekha3	21547	0	0	0	0	0	0
ENSMUSG00000002741	Ykt6	12087	12	6.8484	0	0	0	0
ENSMUSG00000002748	Baz1b	58865	57	6.6795	3	3.4703	4	3.7
ENSMUSG00000002763	Pex6	14078	13	6.3698	1	4.8368	0	0
ENSMUSG00000002767	Mrpl2	3910	9	15.8778	0	0	7	97.48
ENSMUSG00000002768	Mea1	4318	28	44.7301	0	0	0	0
ENSMUSG00000002769	Gnmt	3504	100	196.861	6	116.597	17	264.167
ENSMUSG00000002771	Grin2d	46495	0	0	0	0	0	0
ENSMUSG00000002778	Kdelr1	10960	162	101.96	2	12.4256	5	24.8401
ENSMUSG00000002781	Tmem143	20472	5	1.6847	0	0	0	0
ENSMUSG00000002791	Pdxk-ps	31267	3	0.6618	0	0	0	0
ENSMUSG00000002797	Ggct	10370	4	2.6608	0	0	0	0
ENSMUSG00000002799	Jag2	21957	0	0	0	0	0	0
ENSMUSG00000002803	Btbd6	2463	0	0	0	0	0	0
ENSMUSG00000002804	Nudt14	7833	10	8.8064	2	17.3861	4	27.8052
ENSMUSG00000002808	Epdr1	28221	0	0	0	0	0	0
ENSMUSG00000002812	Flii	13140	20	10.4993	2	10.3642	1	4.1438
ENSMUSG00000002814	Top3a	37307	4	0.7396	0	0	0	0
ENSMUSG00000002820	Atg4d	12479	2	1.1055	0	0	0	0
ENSMUSG00000002825	Qtrt1	8437	61	49.8731	4	32.2828	0	0
ENSMUSG00000002831	Plin4	9212	3	2.2464	0	0	0	0
ENSMUSG00000002833	Hdgfl2	20973	27	8.8803	9	29.2201	5	12.9809
ENSMUSG00000002835	Chaf1a	31850	24	5.1979	2	4.2758	2	3.4191
ENSMUSG00000002844	Adprh	8673	15	11.9302	0	0	1	6.278
ENSMUSG00000002845	Tmem39a	33464	14	2.8859	0	0	0	0
ENSMUSG00000002846	Timmdc1	24316	7	1.9858	0	0	0	0
ENSMUSG00000002847	Pla1a	37028	50	9.3146	3	5.5168	1	1.4705
ENSMUSG00000002870	Mcm2	15306	132	59.489	5	22.2437	16	56.9184
ENSMUSG00000002871	Tpra1	9987	19	13.1233	5	34.0906	0	0
ENSMUSG00000002881	Nab1	43385	9	1.431	0	0	0	0
ENSMUSG00000002885	Adgre5	18075	60	22.898	12	45.2067	10	30.1242
ENSMUSG00000002897	Il17ra	24312	32	9.0793	0	0	0	0
ENSMUSG00000002900	Lamb1	64410	71	7.6038	3	3.1715	3	2.5361
ENSMUSG00000002908	Kcnn1	21209	0	0	0	0	0	0
ENSMUSG00000002910	Arrdc2	4591	2	3.005	0	0	0	0
ENSMUSG00000002930	Ppp1r17	15192	0	0	0	0	0	0
ENSMUSG00000002944	Cd36	107111	77	4.9588	5	3.1786	22	11.1836
ENSMUSG00000002948	Map2k7	9157	40	30.1322	0	0	4	23.7849
ENSMUSG00000002949	Timm44	16182	25	10.6569	4	16.8317	0	0
ENSMUSG00000002957	Ap2a2	70838	44	4.2846	7	6.7287	1	0.7686
ENSMUSG00000002963	Pnkp	5853	46	54.213	10	116.338	7	65.1199
ENSMUSG00000002968	Med25	15947	49	21.1954	8	34.1594	0	0
ENSMUSG00000002980	Bcam	14885	8	3.7074	0	0	1	3.658
ENSMUSG00000002981	Clptm1	33462	222	45.7641	21	42.7334	16	26.0353
ENSMUSG00000002983	Relb	23221	9	2.6735	0	0	0	0
ENSMUSG00000002984	Tomm40	14125	40	19.5342	0	0	10	38.5483
ENSMUSG00000002985	Apoe	3079	8468	18971.2	1781	39387.1	2456	43432.3
ENSMUSG00000002992	Apoc2	6362	348	377.32	18	192.654	30	256.757
ENSMUSG00000002996	Hbp1	24281	78	22.1591	7	19.6305	5	11.2124
ENSMUSG00000002997	Prkar2b	102820	21	1.4089	6	3.9735	3	1.5887
ENSMUSG00000003031	Cdkn1b	5112	13	17.5419	2	26.6403	2	21.3026
ENSMUSG00000003032	Klf4	5323	2	2.5918	0	0	0	0
ENSMUSG00000003033	Ap1m1	17367	111	44.0882	3	11.7624	6	18.8114
ENSMUSG00000003037	Rab8a	22704	10	3.0382	0	0	0	0
ENSMUSG00000003038	Hmgn2	3912	17	29.976	0	0	13	180.942
ENSMUSG00000003039	Fam32a	4688	6	8.8285	0	0	1	11.6147
ENSMUSG00000003051	Elf3	4993	4	5.5262	0	0	0	0
ENSMUSG00000003053	Cyp2c29	61308	12	1.3502	3	3.332	0	0
ENSMUSG00000003062	Stard3nl	38119	16	2.8954	0	0	0	0
ENSMUSG00000003068	Stk11	14879	6	2.7816	0	0	0	0
ENSMUSG00000003070	Efna2	10528	2	1.3104	0	0	1	5.1719
ENSMUSG00000003072	Atp5d	7186	219	210.224	23	217.942	17	128.812
ENSMUSG00000003099	Ppp5c	23284	72	21.3304	0	0	24	56.1239
ENSMUSG00000003119	Cdk12	75445	9	0.8229	1	0.9025	6	4.3303
ENSMUSG00000003123	Lipe	19183	20	7.1918	5	17.7482	0	0
ENSMUSG00000003131	Pafah1b2	49831	36	4.9834	3	4.0994	4	4.3707
ENSMUSG00000003134	Tbc1d8	107263	2	0.1286	0	0	0	0
ENSMUSG00000003135	Cnot11	11897	13	7.5375	0	0	0	0
ENSMUSG00000003153	Slc2a3	73831	10	0.9343	0	0	0	0
ENSMUSG00000003154	Foxj2	25452	12	3.2522	0	0	0	0
ENSMUSG00000003161	Sri	23301	41	12.1376	7	20.4561	4	9.3472
ENSMUSG00000003166	Dgcr2	59080	71	8.2898	0	0	0	0
ENSMUSG00000003184	Irf3	5200	74	98.1641	0	0	0	0
ENSMUSG00000003190	Bcl2l12	7490	0	0	4	36.3645	0	0
ENSMUSG00000003198	Zfp959	6835	0	0	0	0	0	0
ENSMUSG00000003199	Mpnd	11079	11	6.8488	0	0	0	0
ENSMUSG00000003200	Sh3gl1	19885	12	4.1627	0	0	2	5.4764
ENSMUSG00000003206	Ebi3	4382	1	1.5742	0	0	0	0
ENSMUSG00000003208	Yju2	9186	0	0	0	0	0	0
ENSMUSG00000003226	Ranbp2	47436	106	15.4142	11	15.7901	9	10.3307
ENSMUSG00000003227	Edar	74865	0	0	0	0	0	0
ENSMUSG00000003228	Grk5	206219	3	0.1003	0	0	0	0
ENSMUSG00000003233	Dvl3	17028	19	7.6969	0	0	0	0
ENSMUSG00000003234	Abcf3	12802	34	18.32	8	42.5512	0	0
ENSMUSG00000003235	Eif2b5	10506	20	13.1316	1	6.4813	2	10.3654
ENSMUSG00000003269	Cyth2	7944	48	41.6799	0	0	0	0
ENSMUSG00000003271	Sult2b1	54686	0	0	0	0	0	0
ENSMUSG00000003273	Car11	4839	0	0	0	0	0	0
ENSMUSG00000003279	Dlgap1	852340	13	0.1052	0	0	0	0
ENSMUSG00000003282	Plag1	37427	0	0	0	0	0	0
ENSMUSG00000003283	Hck	42973	1	0.1605	0	0	0	0
ENSMUSG00000003299	Mrpl4	6101	18	20.3515	0	0	0	0
ENSMUSG00000003308	Keap1	9631	46	32.9466	0	0	0	0
ENSMUSG00000003309	Ap1m2	18062	3	1.1457	0	0	0	0
ENSMUSG00000003316	Glg1	104795	181	11.9141	14	9.0968	20	10.3916
ENSMUSG00000003341	Atp8b3	19540	2	0.706	0	0	0	0
ENSMUSG00000003344	Btbd2	14454	6	2.8634	0	0	0	0
ENSMUSG00000003345	Csnk1g2	17911	1	0.3851	0	0	0	0
ENSMUSG00000003346	Abhd17a	6687	6	6.1893	0	0	0	0
ENSMUSG00000003348	Mob3a	16724	32	13.1988	0	0	0	0
ENSMUSG00000003352	Cacnb3	13689	0	0	0	0	0	0
ENSMUSG00000003354	Ccdc65	15129	0	0	0	0	0	0
ENSMUSG00000003355	Fkbp11	3832	43	77.4047	0	0	3	42.6275
ENSMUSG00000003360	Ddx23	17760	30	11.6521	0	0	0	0
ENSMUSG00000003363	Pld3	21218	60	19.5061	0	0	6	15.3972
ENSMUSG00000003378	Grik5	62497	0	0	0	0	0	0
ENSMUSG00000003379	Cd79a	4816	1	1.4323	0	0	0	0
ENSMUSG00000003380	Rabac1	3002	58	133.273	0	0	4	72.551
ENSMUSG00000003382	Etv3	14749	7	3.2739	0	0	0	0
ENSMUSG00000003402	Prkcsh	11416	212	128.099	4	23.8586	23	109.7
ENSMUSG00000003410	Elavl3	37018	1	0.1863	0	0	0	0
ENSMUSG00000003411	Rab3b	64261	7	0.7514	0	0	1	0.8473
ENSMUSG00000003418	St8sia6	143043	0	0	1	0.476	0	0
ENSMUSG00000003420	Fcgrt	10861	90	57.1606	12	75.2335	3	15.0399
ENSMUSG00000003421	Nosip	15781	29	12.6762	9	38.8336	5	17.2516
ENSMUSG00000003423	Pih1d1	5762	22	26.3374	4	47.2701	8	75.5981
ENSMUSG00000003429	Rps11	2060	152	508.98	13	429.71	11	290.75
ENSMUSG00000003435	Supt5	23855	79	22.844	8	22.8355	13	29.6728
ENSMUSG00000003436	Dll3	8685	2	1.5885	0	0	0	0
ENSMUSG00000003437	Paf1	6437	21	22.504	4	42.3132	0	0
ENSMUSG00000003438	Timm50	6556	18	18.939	3	31.1589	2	16.6106
ENSMUSG00000003444	Med29	6562	13	13.6657	0	0	0	0
ENSMUSG00000003452	Bicd1	154443	1	0.0447	0	0	0	0
ENSMUSG00000003458	Ncstn	16782	53	21.7849	3	12.1724	7	22.7116
ENSMUSG00000003464	Pex19	9738	33	23.3759	1	6.9925	0	0
ENSMUSG00000003469	Phyhip	11356	2	1.2149	0	0	0	0
ENSMUSG00000003476	Crhr2	42967	7	1.1238	0	0	0	0
ENSMUSG00000003477	Inmt	4417	43	67.153	1	15.416	2	24.6545
ENSMUSG00000003484	Cyp4f18	21144	0	0	0	0	0	0
ENSMUSG00000003500	Impdh1	15930	2	0.866	0	0	0	0
ENSMUSG00000003505	Psg18	9587	0	0	0	0	0	0
ENSMUSG00000003518	Dusp3	15870	106	46.0737	0	0	5	17.1549
ENSMUSG00000003526	Prodh	29846	5	1.1556	0	0	0	0
ENSMUSG00000003527	Ess2	10639	13	8.4288	0	0	0	0
ENSMUSG00000003528	Slc25a1	2996	39	89.794	4	90.9113	7	127.219
ENSMUSG00000003531	Dgcr6	18772	0	0	0	0	0	0
ENSMUSG00000003534	Ddr1	23054	7	2.0945	0	0	0	0
ENSMUSG00000003541	Ier3	1239	3	16.7022	0	0	0	0
ENSMUSG00000003545	Fosb	7355	8	7.5029	0	0	0	0
ENSMUSG00000003546	Klc4	15398	4	1.7919	0	0	2	7.0723
ENSMUSG00000003549	Ercc1	11746	0	0	0	0	1	4.6356
ENSMUSG00000003555	Cyp17a1	6007	0	0	0	0	0	0
ENSMUSG00000003559	As3mt	33641	46	9.4322	0	0	0	0
ENSMUSG00000003573	Homer3	11534	3	1.7942	0	0	3	14.1624
ENSMUSG00000003575	Crtc1	57224	14	1.6876	0	0	0	0
ENSMUSG00000003581	Rnf215	5970	0	0	0	0	0	0
ENSMUSG00000003585	Sec14l2	26376	232	60.6741	43	111.009	0	0
ENSMUSG00000003604	Aven	141609	5	0.2436	0	0	1	0.3845
ENSMUSG00000003617	Cp	52091	1171	155.067	82	107.189	101	105.573
ENSMUSG00000003623	Crot	31291	322	70.984	27	58.7549	16	27.8416
ENSMUSG00000003644	Rps6ka1	40507	12	2.0435	0	0	0	0
ENSMUSG00000003657	Calb2	30708	0	0	0	0	0	0
ENSMUSG00000003660	Snrnp200	32065	235	50.5546	13	27.6065	8	13.5848
ENSMUSG00000003662	Ciao1	6878	34	34.099	4	39.6002	0	0
ENSMUSG00000003665	Has1	11882	0	0	0	0	0	0
ENSMUSG00000003680	Taf6l	11930	68	39.3181	7	39.9537	7	31.9486
ENSMUSG00000003721	Insig2	28236	31	7.5733	0	0	0	0
ENSMUSG00000003731	Kpna6	28787	9	2.1566	3	7.0962	3	5.6744
ENSMUSG00000003746	Man1a	171824	192	7.708	5	1.9815	8	2.5351
ENSMUSG00000003752	Itpkc	21489	1	0.321	0	0	0	0
ENSMUSG00000003762	Coq8b	24927	14	3.8742	0	0	0	0
ENSMUSG00000003778	Brd8	25986	203	53.8866	14	36.685	25	52.3835
ENSMUSG00000003779	Kif20a	8664	92	73.2476	5	39.2963	4	25.1383
ENSMUSG00000003808	Farsa	12268	45	25.3025	2	11.1008	5	22.1917
ENSMUSG00000003809	Gcdh	7528	135	123.703	11	99.4976	4	28.9317
ENSMUSG00000003810	Mast2	157421	22	0.964	0	0	4	1.3835
ENSMUSG00000003812	Dnase2a	14355	14	6.7274	0	0	5	18.9653
ENSMUSG00000003813	Rad23a	6646	76	78.8819	0	0	10	81.9283
ENSMUSG00000003814	Calr	5084	533	723.179	59	790.216	63	674.729
ENSMUSG00000003824	Syce2	16110	18	7.7073	0	0	4	13.5194
ENSMUSG00000003847	Nfat5	86047	33	2.6455	0	0	0	0
ENSMUSG00000003848	Nob1	12565	23	12.6267	3	16.2577	0	0
ENSMUSG00000003849	Nqo1	14981	2	0.9209	0	0	0	0
ENSMUSG00000003863	Ppfia3	27897	7	1.7309	0	0	0	0
ENSMUSG00000003865	Gys1	21775	1	0.3168	2	6.2542	0	0
ENSMUSG00000003868	Ruvbl2	16336	37	15.6236	3	12.5048	12	39.9972
ENSMUSG00000003872	Lin7b	2692	0	0	0	0	0	0
ENSMUSG00000003873	Bax	5201	5	6.6314	0	0	0	0
ENSMUSG00000003882	Il7r	24388	0	0	0	0	0	0
ENSMUSG00000003923	Tfam	12816	24	12.9176	0	0	1	4.2486
ENSMUSG00000003929	Zfp81	29536	0	0	0	0	0	0
ENSMUSG00000003934	Efnb3	6113	0	0	0	0	0	0
ENSMUSG00000003948	Mmd	29133	24	5.6826	0	0	1	1.869
ENSMUSG00000003949	Hlf	54359	13	1.6497	0	0	0	0
ENSMUSG00000003955	Fam162a	27833	12	2.974	3	7.3394	0	0
ENSMUSG00000003970	Rpl8	2236	206	635.506	36	1096.3	12	292.216
ENSMUSG00000003974	Grm3	239629	0	0	0	0	0	0
ENSMUSG00000003992	Ssbp2	243146	7	0.1986	0	0	5	1.1197
ENSMUSG00000004018	Fancl	85741	21	1.6895	0	0	0	0
ENSMUSG00000004031	Brinp2	111057	0	0	0	0	0	0
ENSMUSG00000004032	Gstm5	2865	61	146.869	20	475.341	15	285.076
ENSMUSG00000004035	Gstm7	5483	61	76.7425	0	0	2	19.8612
ENSMUSG00000004038	Gstm3	5587	5	6.1733	0	0	0	0
ENSMUSG00000004040	Stat3	54442	210	26.6078	14	17.5103	29	29.004
ENSMUSG00000004043	Stat5a	25818	27	7.2138	0	0	12	25.3077
ENSMUSG00000004044	Cavin1	14154	16	7.7977	0	0	2	7.6939
ENSMUSG00000004054	Map3k11	14123	7	3.419	0	0	0	0
ENSMUSG00000004056	Akt2	49274	36	5.0397	0	0	4	4.4201
ENSMUSG00000004069	Dnaja3	67706	51	5.196	3	3.0171	5	4.021
ENSMUSG00000004070	Hmox2	40381	45	7.6871	5	8.4313	0	0
ENSMUSG00000004071	Cdip1	39944	119	20.5504	0	0	6	8.1789
ENSMUSG00000004085	Map3k20	156973	6	0.2637	2	0.8676	0	0
ENSMUSG00000004096	Cwc15	9960	25	17.3143	12	82.0392	0	0
ENSMUSG00000004098	Col5a3	45017	4	0.6129	0	0	0	0
ENSMUSG00000004099	Dnmt1	52679	253	33.1289	9	11.6333	12	12.4033
ENSMUSG00000004100	Ppan	4003	14	24.125	0	0	3	40.8065
ENSMUSG00000004105	Angptl2	31648	10	2.1796	0	0	1	1.7205
ENSMUSG00000004110	Cacna1e	493770	11	0.1537	0	0	0	0
ENSMUSG00000004113	Cacna1b	159265	10	0.4331	0	0	0	0
ENSMUSG00000004127	Trmt10a	16373	4	1.6852	0	0	0	0
ENSMUSG00000004151	Etv1	91104	0	0	0	0	0	0
ENSMUSG00000004187	Kifc2	8338	0	0	0	0	1	6.5303
ENSMUSG00000004207	Psap	24970	427	117.96	40	109.079	66	143.919
ENSMUSG00000004221	Ikbkg	60564	36	4.1003	0	0	0	0
ENSMUSG00000004231	Pax2	81826	1	0.0843	2	1.6643	0	0
ENSMUSG00000004233	Wars2	98118	7	0.4921	0	0	0	0
ENSMUSG00000004263	Atn1	13980	3	1.4803	0	0	0	0
ENSMUSG00000004264	Phb2	4614	149	222.758	6	88.5469	2	23.6019
ENSMUSG00000004266	Ptpn6	18007	125	47.8843	13	49.1588	9	27.2142
ENSMUSG00000004267	Eno2	9620	5	3.5852	0	0	0	0
ENSMUSG00000004268	Emg1	8093	35	29.832	4	33.655	4	26.9119
ENSMUSG00000004270	Lpcat3	41391	47	7.8328	0	0	3	3.9465
ENSMUSG00000004285	Atp6v1f	2794	140	345.642	6	146.226	3	58.464
ENSMUSG00000004296	Il12b	13970	0	0	0	0	0	0
ENSMUSG00000004317	Clcn5	165548	10	0.4167	0	0	3	0.9867
ENSMUSG00000004319	Clcn3	72911	91	8.6094	0	0	0	0
ENSMUSG00000004328	Hif3a	30920	0	0	0	0	0	0
ENSMUSG00000004341	Gpx6	7499	0	0	0	0	0	0
ENSMUSG00000004344	Gpx5	6302	0	0	0	0	0	0
ENSMUSG00000004347	Pde1c	499299	10	0.1382	0	0	0	0
ENSMUSG00000004356	Utp20	80197	19	1.6343	6	5.0944	4	2.7158
ENSMUSG00000004359	Spic	10243	4	2.6937	0	0	0	0
ENSMUSG00000004360	9330159F19Rik	19173	3	1.0793	0	0	0	0
ENSMUSG00000004364	Cul3	75557	38	3.4692	0	0	3	2.1619
ENSMUSG00000004366	Sst	1385	0	0	0	0	0	0
ENSMUSG00000004371	Il11	10486	0	0	0	0	0	0
ENSMUSG00000004383	Large1	538941	6	0.0768	0	0	0	0
ENSMUSG00000004393	Ddx56	8853	23	17.921	0	0	3	18.4512
ENSMUSG00000004394	Tmed4	4501	36	55.1719	5	75.6416	6	72.5832
ENSMUSG00000004415	Col26a1	141450	0	0	0	0	0	0
ENSMUSG00000004446	Bid	24923	17	4.7051	0	0	0	0
ENSMUSG00000004451	Ralb	34489	5	1	0	0	0	0
ENSMUSG00000004455	Ppp1cc	16995	50	20.2943	0	0	6	19.2231
ENSMUSG00000004460	Dnajb11	21789	8	2.5327	4	12.5004	5	12.4947
ENSMUSG00000004462	Tbccd1	44455	11	1.7069	0	0	0	0
ENSMUSG00000004473	Clec11a	4215	1	1.6365	0	0	0	0
ENSMUSG00000004500	Zfp324	8398	7	5.7497	0	0	0	0
ENSMUSG00000004508	Gab2	227360	2	0.0607	0	0	0	0
ENSMUSG00000004530	Coro1c	66322	92	9.5687	0	0	18	14.7778
ENSMUSG00000004535	Tax1bp1	53051	52	6.7614	8	10.2682	9	9.2373
ENSMUSG00000004540	Psg17	7670	0	0	0	0	0	0
ENSMUSG00000004542	Psg19	8953	0	0	0	0	0	0
ENSMUSG00000004552	Ctse	37199	89	16.5038	4	7.322	3	4.3912
ENSMUSG00000004558	Ndrg2	8887	726	563.515	30	229.861	65	398.247
ENSMUSG00000004561	Mettl17	8197	18	15.1475	2	16.614	0	0
ENSMUSG00000004562	Arhgef40	21532	26	8.3294	4	12.6496	5	12.6439
ENSMUSG00000004565	Pnpla6	28883	4	0.9553	0	0	0	0
ENSMUSG00000004567	Mcoln1	14775	4	1.8675	0	0	5	18.4262
ENSMUSG00000004568	Arhgef18	63595	6	0.6508	5	5.3536	0	0
ENSMUSG00000004591	Pkn2	91102	86	6.5117	0	0	4	2.3907
ENSMUSG00000004609	Cd33	20212	4	1.3651	0	0	0	0
ENSMUSG00000004610	Etfb	13717	202	101.582	15	74.4615	27	107.176
ENSMUSG00000004612	Nkg7	1176	0	0	0	0	0	0
ENSMUSG00000004626	Stxbp2	12689	24	13.0469	5	26.8313	0	0
ENSMUSG00000004630	Pcp2	2174	0	0	0	0	0	0
ENSMUSG00000004631	Sgce	72857	105	9.9413	0	0	0	0
ENSMUSG00000004633	Chn2	262256	11	0.2893	0	0	0	0
ENSMUSG00000004637	Wwox	913053	1	0.0076	0	0	0	0
ENSMUSG00000004642	Slbp	17622	75	29.3583	5	19.3203	5	15.4493
ENSMUSG00000004651	Tyr	68741	1	0.1003	0	0	0	0
ENSMUSG00000004654	Ghrhr	12235	0	0	0	0	0	0
ENSMUSG00000004655	Aqp1	12123	75	42.6752	5	28.084	4	17.9657
ENSMUSG00000004661	Arid3b	46440	12	1.7824	0	0	0	0
ENSMUSG00000004665	Cnn2	7478	22	20.2937	0	0	0	0
ENSMUSG00000004667	Polr2e	3846	49	87.8843	0	0	0	0
ENSMUSG00000004668	Abca13	492317	4	0.056	0	0	0	0
ENSMUSG00000004677	Myo9b	87999	30	2.3516	0	0	0	0
ENSMUSG00000004698	Hdac9	869515	15	0.119	0	0	0	0
ENSMUSG00000004707	Ly9	18786	12	4.4063	4	14.4986	0	0
ENSMUSG00000004709	Cd244a	50553	0	0	0	0	0	0
ENSMUSG00000004730	Adgre1	124836	7	0.3868	1	0.5455	2	0.8723
ENSMUSG00000004748	Mtfp1	3965	2	3.4795	1	17.1734	0	0
ENSMUSG00000004768	Rab23	22677	1	0.3042	0	0	0	0
ENSMUSG00000004771	Rab11a	22459	84	25.7996	9	27.2867	39	94.5515
ENSMUSG00000004788	Eif2b2	7147	9	8.6865	0	0	0	0
ENSMUSG00000004789	Dlst	24012	169	48.5493	10	28.3577	17	38.5491
ENSMUSG00000004791	Pgf	11155	0	0	0	0	0	0
ENSMUSG00000004798	Ulk2	79424	4	0.3474	2	1.7147	0	0
ENSMUSG00000004814	Ccl24	3112	4	8.8663	0	0	2	34.9933
ENSMUSG00000004815	Dgkq	22979	5	1.5009	0	0	8	18.9563
ENSMUSG00000004821	Tmed11	18128	0	0	0	0	0	0
ENSMUSG00000004837	Grap	19519	0	0	0	0	0	0
ENSMUSG00000004842	Pou1f1	14494	0	0	0	0	0	0
ENSMUSG00000004843	Chmp2b	23598	60	17.5388	0	0	0	0
ENSMUSG00000004846	Plod3	9629	19	13.6112	3	21.2148	0	0
ENSMUSG00000004849	Ap1s1	11142	53	32.8123	1	6.1113	3	14.6606
ENSMUSG00000004864	Mapk13	10936	0	0	2	12.4529	0	0
ENSMUSG00000004865	Srpk1	35061	43	8.46	9	17.4791	0	0
ENSMUSG00000004872	Pax3	95867	0	0	0	0	0	0
ENSMUSG00000004880	Lbr	27711	68	16.927	6	14.7434	13	25.5438
ENSMUSG00000004885	Crabp2	4710	0	0	0	0	0	0
ENSMUSG00000004891	Nes	9373	5	3.6797	0	0	2	11.6184
ENSMUSG00000004892	Bcan	12699	0	0	0	0	0	0
ENSMUSG00000004894	Hapln2	5833	0	0	0	0	0	0
ENSMUSG00000004895	Prcc	26705	21	5.4244	0	0	2	4.0779
ENSMUSG00000004896	Rrnad1	8116	17	14.4488	0	0	0	0
ENSMUSG00000004897	Hdgf	9811	78	54.841	0	0	19	105.447
ENSMUSG00000004902	Slc25a18	20758	3	0.9969	0	0	0	0
ENSMUSG00000004929	Thop1	12524	5	2.7539	2	10.8739	1	4.3476
ENSMUSG00000004931	Apba3	6286	1	1.0974	0	0	0	0
ENSMUSG00000004933	Matk	10430	0	0	0	0	0	0
ENSMUSG00000004934	Pias4	14657	11	5.1769	0	0	0	0
ENSMUSG00000004936	Map2k1	67861	19	1.9313	1	1.0034	1	0.8024
ENSMUSG00000004937	Sgta	16106	43	18.4164	0	0	6	20.2842
ENSMUSG00000004939	Nmrk2	3881	0	0	0	0	0	0
ENSMUSG00000004945	Tmem242	29389	2	0.4694	0	0	0	0
ENSMUSG00000004947	Dtx2	38072	3	0.5436	0	0	0	0
ENSMUSG00000004948	Zp3	8525	0	0	0	0	0	0
ENSMUSG00000004951	Hspb1	1644	0	0	0	0	0	0
ENSMUSG00000004952	Rasa4	27944	0	0	0	0	0	0
ENSMUSG00000004961	Syt5	7776	1	0.8871	0	0	0	0
ENSMUSG00000004980	Hnrnpa2b1	8962	741	570.345	47	357.102	91	552.88
ENSMUSG00000004988	Fxyd4	4133	0	0	0	0	0	0
ENSMUSG00000004994	Ccdc130	12585	9	4.933	3	16.2318	0	0
ENSMUSG00000004996	Mri1	7420	17	15.8041	0	0	0	0
ENSMUSG00000005034	Prkacb	83416	21	1.7366	6	4.8978	6	3.9165
ENSMUSG00000005043	Sgsh	12111	4	2.2783	0	0	0	0
ENSMUSG00000005045	Chd5	51543	15	2.0075	0	0	0	0
ENSMUSG00000005054	Cstb	1953	15	52.9802	0	0	0	0
ENSMUSG00000005057	Sh2b2	28409	51	12.3834	0	0	0	0
ENSMUSG00000005069	Pex5	18251	117	44.2205	0	0	7	20.8836
ENSMUSG00000005078	Jkamp	15872	14	6.0844	0	0	6	20.5832
ENSMUSG00000005087	Cd44	90524	173	13.1828	9	6.7698	0	0
ENSMUSG00000005089	Slc1a2	132125	8	0.4177	0	0	0	0
ENSMUSG00000005102	Eif2ak4	86616	68	5.4155	4	3.1446	5	3.1432
ENSMUSG00000005103	Wdr1	36408	164	31.0722	0	0	3	4.4866
ENSMUSG00000005107	Slc2a9	153870	67	3.0036	9	3.9828	0	0
ENSMUSG00000005124	Ccn4	31881	0	0	0	0	0	0
ENSMUSG00000005125	Ndrg1	40322	113	19.3313	8	13.5098	2	2.7007
ENSMUSG00000005131	4930550C14Rik	32077	0	0	0	0	0	0
ENSMUSG00000005142	Man2b1	15012	95	43.6525	2	9.0717	5	18.1353
ENSMUSG00000005148	Klf5	16345	2	0.8441	0	0	0	0
ENSMUSG00000005150	Wdr83	6271	42	46.1994	0	0	0	0
ENSMUSG00000005161	Prdx2	5247	582	765.132	29	376.345	78	809.427
ENSMUSG00000005198	Polr2a	24640	95	26.5954	4	11.054	10	22.098
ENSMUSG00000005202	Shbg	3101	2	4.4489	0	0	0	0
ENSMUSG00000005204	Senp3	8969	20	15.3819	0	0	0	0
ENSMUSG00000005220	Corin	204448	5	0.1687	0	0	0	0
ENSMUSG00000005225	Plekha8	50728	6	0.8159	0	0	0	0
ENSMUSG00000005232	G6pc2	16768	0	0	0	0	0	0
ENSMUSG00000005233	Spc25	12299	75	42.0645	0	0	0	0
ENSMUSG00000005237	Dnah2	128301	0	0	0	0	0	0
ENSMUSG00000005251	Ripk4	21854	2	0.6313	0	0	0	0
ENSMUSG00000005262	Ufd1	23482	38	11.1628	0	0	0	0
ENSMUSG00000005267	Zfp287	31549	0	0	0	0	0	0
ENSMUSG00000005268	Prlr	171942	54	2.1664	6	2.3761	2	0.6333
ENSMUSG00000005299	Letm1	43144	31	4.9564	5	7.8913	4	5.0482
ENSMUSG00000005312	Ubqln1	39497	91	15.8928	25	43.0998	8	11.0286
ENSMUSG00000005320	Fgfr4	16119	13	5.5633	0	0	4	13.5119
ENSMUSG00000005338	Cadm3	34437	1	0.2003	0	0	0	0
ENSMUSG00000005339	Fcer1a	5930	0	0	0	0	0	0
ENSMUSG00000005354	Txn2	13959	70	34.5914	0	0	0	0
ENSMUSG00000005355	Casp14	6303	0	0	0	0	0	0
ENSMUSG00000005357	Slc1a6	34269	0	0	0	0	0	0
ENSMUSG00000005360	Slc1a3	76640	0	0	0	0	0	0
ENSMUSG00000005362	Crbn	19876	40	13.8821	10	34.2587	0	0
ENSMUSG00000005364	Il5ra	38680	3	0.535	0	0	0	0
ENSMUSG00000005370	Msh6	15830	17	7.4079	3	12.9045	2	6.8793
ENSMUSG00000005371	Fbxo11	74432	64	5.9312	0	0	0	0
ENSMUSG00000005373	Mlxipl	48492	25	3.5563	1	1.4042	5	5.6143
ENSMUSG00000005374	Tbl2	16103	10	4.2837	0	0	0	0
ENSMUSG00000005378	Bud23	12002	26	14.9432	1	5.6734	0	0
ENSMUSG00000005397	Nid1	74718	97	8.9551	9	8.2019	9	6.5586
ENSMUSG00000005410	Mcm5	18870	210	76.7665	21	75.7787	6	17.313
ENSMUSG00000005413	Hmox1	6968	42	41.5782	0	0	7	54.6996
ENSMUSG00000005417	Mprip	119555	8	0.4616	0	0	5	2.2772
ENSMUSG00000005442	Cic	26455	4	1.043	0	0	1	2.0582
ENSMUSG00000005447	Pafah1b3	2937	13	30.5326	0	0	0	0
ENSMUSG00000005465	Il27ra	12295	0	0	0	0	0	0
ENSMUSG00000005469	Prkaca	23450	26	7.6481	1	2.9037	0	0
ENSMUSG00000005470	Asf1b	14690	10	4.6957	0	0	0	0
ENSMUSG00000005474	Myl10	7948	0	0	0	0	0	0
ENSMUSG00000005481	Ddx39	11715	53	31.2074	10	58.1242	6	27.8871
ENSMUSG00000005483	Dnajb1	4460	19	29.3862	0	0	2	24.4168
ENSMUSG00000005493	Msh4	48989	1	0.1408	0	0	0	0
ENSMUSG00000005501	Usp40	63432	16	1.7399	0	0	4	3.4336
ENSMUSG00000005503	Evx1	4880	0	0	0	0	0	0
ENSMUSG00000005505	Kbtbd4	6886	10	10.0175	0	0	1	7.9073
ENSMUSG00000005506	Celf1	79115	180	15.6942	12	10.3281	13	8.947
ENSMUSG00000005510	Ndufs3	10193	121	81.8856	3	20.041	6	32.0511
ENSMUSG00000005514	Por	65293	288	30.4264	22	22.9433	30	25.0178
ENSMUSG00000005533	Igf1r	280841	3	0.0737	2	0.4849	0	0
ENSMUSG00000005534	Insr	157556	32	1.401	5	2.1609	1	0.3456
ENSMUSG00000005540	Fcer2a	12438	0	0	0	0	0	0
ENSMUSG00000005547	Cyp2a5	8243	9	7.5315	0	0	0	0
ENSMUSG00000005553	Atp4a	13325	0	0	0	0	0	0
ENSMUSG00000005566	Trim28	31921	125	27.0121	8	17.0653	16	27.2921
ENSMUSG00000005575	Ube2m	3155	53	115.878	0	0	0	0
ENSMUSG00000005580	Adcy9	132969	6	0.3113	0	0	0	0
ENSMUSG00000005583	Mef2c	163046	43	1.8192	0	0	13	4.3414
ENSMUSG00000005609	Ctr9	27426	61	15.3423	3	7.4483	6	11.9119
ENSMUSG00000005610	Eif4g2	15280	242	109.249	15	66.8448	16	57.0152
ENSMUSG00000005611	Mrvi1	114195	17	1.0269	0	0	0	0
ENSMUSG00000005615	Pcyt1a	44149	91	14.2182	8	12.3387	11	13.5664
ENSMUSG00000005621	Zfp592	51483	14	1.8758	0	0	0	0
ENSMUSG00000005625	Psmd4	9920	211	146.722	16	109.827	23	126.244
ENSMUSG00000005628	Tmod4	4733	0	0	0	0	0	0
ENSMUSG00000005640	Insrr	19150	11	3.9623	2	7.1115	1	2.8433
ENSMUSG00000005649	Cabp5	10755	1	0.6414	0	0	0	0
ENSMUSG00000005656	Snx6	49354	34	4.752	0	0	1	1.1032
ENSMUSG00000005667	Mthfd2	20217	72	24.5663	0	0	4	10.773
ENSMUSG00000005672	Kit	81806	11	0.9275	3	2.4971	2	1.3312
ENSMUSG00000005674	Tomm40l	6503	10	10.6074	0	0	4	33.4919
ENSMUSG00000005677	Nr1i3	6731	43	44.067	4	40.465	1	8.0894
ENSMUSG00000005681	Apoa2	1325	1635	8511.89	258	13258.8	288	11835.1
ENSMUSG00000005682	Pan2	18023	24	9.1856	0	0	0	0
ENSMUSG00000005683	Cs	24745	46	12.8231	2	5.5035	4	8.8017
ENSMUSG00000005686	Ampd3	44199	19	2.9653	0	0	0	0
ENSMUSG00000005687	Bcas2	7511	43	39.4907	8	72.5257	10	72.493
ENSMUSG00000005696	Sh2d1a	26877	0	0	0	0	0	0
ENSMUSG00000005698	Ctcf	46354	31	4.6132	2	2.9379	0	0
ENSMUSG00000005699	Pard6a	2348	0	0	0	0	0	0
ENSMUSG00000005705	Agrp	70695	0	0	1	0.9632	0	0
ENSMUSG00000005716	Pvalb	15286	0	0	0	0	0	0
ENSMUSG00000005718	Tfap4	15193	6	2.7242	3	13.4455	1	3.5839
ENSMUSG00000005732	Ranbp1	8948	60	46.254	8	60.8785	28	170.383
ENSMUSG00000005763	Cd247	88596	4	0.3114	0	0	0	0
ENSMUSG00000005774	Rfx5	7486	0	0	0	0	0	0
ENSMUSG00000005779	Psmb4	2868	121	291.025	8	189.937	16	303.763
ENSMUSG00000005800	Mmp8	10029	0	0	0	0	0	0
ENSMUSG00000005802	Slc30a4	21430	0	0	0	0	0	0
ENSMUSG00000005803	Sqor	44332	27	4.2012	3	4.6079	0	0
ENSMUSG00000005804	Bloc1s6	10972	5	3.1435	0	0	0	0
ENSMUSG00000005813	Metap1	30559	48	10.8349	5	11.1412	0	0
ENSMUSG00000005823	Gpr108	13811	7	3.4962	2	9.8606	0	0
ENSMUSG00000005824	Tnfsf14	4685	0	0	0	0	0	0
ENSMUSG00000005836	Gata6	33571	3	0.6164	1	2.0283	1	1.6219
ENSMUSG00000005846	Rsl1d1	10361	38	25.2992	3	19.716	11	57.8076
ENSMUSG00000005864	Cnga2	18369	0	0	0	0	0	0
ENSMUSG00000005871	Apc	101628	13	0.8824	0	0	3	1.6073
ENSMUSG00000005873	Reep5	29185	27	6.3816	3	6.9994	0	0
ENSMUSG00000005881	Ergic3	10234	90	60.6627	0	0	8	42.5636
ENSMUSG00000005882	Uqcc1	83416	60	4.9617	0	0	0	0
ENSMUSG00000005883	Spo11	15876	4	1.738	0	0	0	0
ENSMUSG00000005886	Ncoa2	234978	50	1.4678	8	2.3183	0	0
ENSMUSG00000005891	Prl4a1	7347	0	0	0	0	0	0
ENSMUSG00000005892	Trh	2589	0	0	0	0	0	0
ENSMUSG00000005893	Nr2c2	82904	37	3.0786	0	0	0	0
ENSMUSG00000005897	Nr2c1	49188	18	2.5243	0	0	0	0
ENSMUSG00000005899	Smpd4	25474	109	29.5157	0	0	37	79.0858
ENSMUSG00000005907	Pex1	41166	31	5.1945	1	1.6541	0	0
ENSMUSG00000005917	Otx1	8133	0	0	0	0	0	0
ENSMUSG00000005936	Kctd20	17599	216	84.6623	0	0	0	0
ENSMUSG00000005947	Itgae	56863	0	0	0	0	0	0
ENSMUSG00000005949	Ctns	15446	28	12.5045	0	0	0	0
ENSMUSG00000005950	P2rx5	12264	0	0	0	0	0	0
ENSMUSG00000005951	Shpk	25051	27	7.4347	0	0	1	2.1735
ENSMUSG00000005952	Trpv1	26950	0	0	0	0	0	0
ENSMUSG00000005958	Ephb3	18550	0	0	0	0	0	0
ENSMUSG00000005968	Tuft1	46115	22	3.2908	0	0	0	0
ENSMUSG00000005973	Rcn1	13028	9	4.7653	0	0	0	0
ENSMUSG00000005980	Dnase1	3082	0	0	0	0	0	0
ENSMUSG00000005981	Trap1	37856	107	19.4972	7	12.5911	4	5.7533
ENSMUSG00000005982	Naa60	32395	50	10.6467	0	0	0	0
ENSMUSG00000005983	1700037C18Rik	13510	1	0.5106	3	15.1205	0	0
ENSMUSG00000005986	Ankrd13d	12957	0	0	0	0	0	0
ENSMUSG00000005994	Tyrp1	17596	0	0	0	0	0	0
ENSMUSG00000006005	Tpr	57097	255	30.8071	9	10.7332	8	7.6291
ENSMUSG00000006007	Pdc	14489	0	0	0	0	0	0
ENSMUSG00000006010	Odr4	31775	30	6.5127	0	0	5	8.568
ENSMUSG00000006014	Prg4	16753	10	4.1175	0	0	0	0
ENSMUSG00000006019	Dhx34	24890	6	1.6628	0	0	0	0
ENSMUSG00000006021	Kptn	7621	6	5.4308	0	0	2	14.2893
ENSMUSG00000006024	Napa	19517	67	23.6802	0	0	2	5.5797
ENSMUSG00000006050	Sra1	4134	65	108.459	0	0	0	0
ENSMUSG00000006056	Calcoco2	12638	0	0	0	0	0	0
ENSMUSG00000006057	Atp5g1	6818	200	202.347	8	79.8974	28	223.612
ENSMUSG00000006058	Snf8	12545	4	2.1994	0	0	0	0
ENSMUSG00000006095	Tbcb	8141	17	14.4044	3	25.0925	0	0
ENSMUSG00000006127	Inpp5k	17883	27	10.4147	0	0	1	3.0448
ENSMUSG00000006134	Crkl	35447	18	3.5028	0	0	2	3.0722
ENSMUSG00000006143	Upk3bl	9834	0	0	0	0	0	0
ENSMUSG00000006154	Eps8l1	19813	1	0.3482	4	13.747	0	0
ENSMUSG00000006169	Clint1	58574	79	9.3035	7	8.1375	8	7.4367
ENSMUSG00000006179	Prss16	7569	0	0	0	0	0	0
ENSMUSG00000006191	Cdkal1	663928	3	0.0312	0	0	0	0
ENSMUSG00000006200	Rhox6	2947	0	0	0	0	0	0
ENSMUSG00000006204	5430419D17Rik	132049	1	0.0522	0	0	0	0
ENSMUSG00000006205	Htra1	49549	3	0.4176	3	4.1227	0	0
ENSMUSG00000006215	Zbtb17	23276	7	2.0745	0	0	0	0
ENSMUSG00000006216	Clcnkb	11661	0	0	0	0	2	9.3387
ENSMUSG00000006218	Fam131c	15955	0	0	0	0	0	0
ENSMUSG00000006219	Fblim1	30034	15	3.4451	0	0	0	0
ENSMUSG00000006221	Hspb7	4532	1	1.5221	0	0	0	0
ENSMUSG00000006235	Epor	4609	12	17.9597	0	0	0	0
ENSMUSG00000006241	Ccdc159	8401	0	0	0	0	0	0
ENSMUSG00000006262	Mob1b	43365	3	0.4772	0	0	0	0
ENSMUSG00000006269	Atp6v1b1	15865	0	0	0	0	0	0
ENSMUSG00000006270	Vax1	3869	0	0	0	0	0	0
ENSMUSG00000006273	Atp6v1b2	25065	18	4.9537	2	5.4333	3	6.517
ENSMUSG00000006276	Eps15l1	80461	78	6.687	0	0	4	2.7069
ENSMUSG00000006281	Tep1	46501	115	17.0592	0	0	0	0
ENSMUSG00000006288	Ttc5	20104	0	0	0	0	2	5.4168
ENSMUSG00000006289	Osgep	18415	26	9.7393	0	0	0	0
ENSMUSG00000006299	Aamp	4898	245	345.042	13	180.727	19	211.217
ENSMUSG00000006301	Tmbim1	17375	21	8.3372	0	0	11	34.4716
ENSMUSG00000006304	Arpc2	32125	93	19.9694	7	14.8373	6	10.1696
ENSMUSG00000006307	Kmt2b	19868	20	6.9438	0	0	2	5.4811
ENSMUSG00000006310	Zbtb32	9228	3	2.2425	0	0	0	0
ENSMUSG00000006311	Etv2	2236	0	0	0	0	0	0
ENSMUSG00000006313	Upk1a	9755	2	1.4143	0	0	0	0
ENSMUSG00000006315	Tmem147	1839	87	326.334	0	0	12	355.299
ENSMUSG00000006333	Rps9	2904	186	441.815	9	211.031	14	262.498
ENSMUSG00000006335	Tfpt	9605	6	4.309	0	0	0	0
ENSMUSG00000006342	Susd2	7302	12	11.3361	0	0	0	0
ENSMUSG00000006344	Ggt5	27860	1	0.2476	0	0	1	1.9544
ENSMUSG00000006345	Ggt1	24596	48	13.4617	0	0	6	13.2825
ENSMUSG00000006356	Crip2	5270	54	70.6818	13	167.97	4	41.3279
ENSMUSG00000006360	Crip1	7563	15	13.6811	0	0	0	0
ENSMUSG00000006362	Cbfa2t3	73968	12	1.1191	3	2.7617	3	2.2084
ENSMUSG00000006369	Fbln1	80586	3	0.2568	1	0.845	0	0
ENSMUSG00000006373	Pgrmc1	7873	36	31.5418	6	51.8932	8	55.3278
ENSMUSG00000006378	Gcat	7479	36	33.2035	2	18.209	0	0
ENSMUSG00000006386	Tek	135687	9	0.4575	0	0	0	0
ENSMUSG00000006389	Mpl	15098	0	0	0	0	0	0
ENSMUSG00000006390	Elovl1	4860	110	156.128	3	42.0324	0	0
ENSMUSG00000006392	Med8	6445	39	41.7413	0	0	0	0
ENSMUSG00000006395	Hyi	2754	29	72.6371	0	0	0	0
ENSMUSG00000006398	Cdc20	4451	57	88.3368	13	198.877	4	48.9324
ENSMUSG00000006403	Adamts4	10216	10	6.7522	0	0	0	0
ENSMUSG00000006411	Nectin4	18499	0	0	0	0	0	0
ENSMUSG00000006412	Pfdn2	13584	6	3.0468	4	20.0508	0	0
ENSMUSG00000006418	Rnf114	23528	34	9.9682	3	8.6823	0	0
ENSMUSG00000006423	C330007P06Rik	50374	18	2.4648	5	6.7587	0	0
ENSMUSG00000006435	Neurl1a	80621	1	0.0856	0	0	0	0
ENSMUSG00000006442	Srm	3490	53	104.755	4	78.043	0	0
ENSMUSG00000006445	Epha2	28144	5	1.2255	0	0	0	0
ENSMUSG00000006456	Rbm14	11065	69	43.0152	0	0	10	49.2088
ENSMUSG00000006457	Actn3	16693	0	0	0	0	0	0
ENSMUSG00000006462	A530013C23Rik	37995	0	0	0	0	0	0
ENSMUSG00000006463	Zdhhc24	6729	13	13.3265	0	0	0	0
ENSMUSG00000006464	Bbs1	19750	4	1.3971	0	0	0	0
ENSMUSG00000006469	Slc34a3	5466	0	0	0	0	0	0
ENSMUSG00000006471	Ndor1	11201	0	0	5	30.3957	9	43.7502
ENSMUSG00000006476	Nsmf	8526	1	0.8091	0	0	0	0
ENSMUSG00000006488	Prl7a1	9127	0	0	0	0	0	0
ENSMUSG00000006490	Prl8a9	6611	0	0	0	0	0	0
ENSMUSG00000006494	Pdk1	30634	12	2.7021	0	0	0	0
ENSMUSG00000006498	Ptbp1	10344	900	600.176	22	144.822	32	168.444
ENSMUSG00000006517	Mvd	9821	6	4.2142	0	0	0	0
ENSMUSG00000006519	Cyba	8154	21	17.7653	0	0	0	0
ENSMUSG00000006522	Itih3	15188	2190	994.644	175	784.58	285	1021.74
ENSMUSG00000006526	Stimate	51620	7	0.9354	0	0	0	0
ENSMUSG00000006527	Sfmbt1	107872	59	3.7728	0	0	5	2.5238
ENSMUSG00000006529	Itih1	14109	344	168.185	27	130.307	21	81.0433
ENSMUSG00000006538	Ihh	6357	1	1.0851	0	0	0	0
ENSMUSG00000006542	Prkag3	10299	2	1.3396	0	0	0	0
ENSMUSG00000006546	Cryba2	3209	2	4.2992	0	0	0	0
ENSMUSG00000006567	Atp7b	67520	21	2.1454	8	8.0678	25	20.1605
ENSMUSG00000006570	Defb2	3556	0	0	0	0	0	0
ENSMUSG00000006574	Slc4a1	17379	351	139.318	30	117.543	18	56.3952
ENSMUSG00000006575	Rundc3a	9152	0	0	0	0	0	0
ENSMUSG00000006576	Slc4a3	15906	5	2.1684	0	0	0	0
ENSMUSG00000006585	Cdt1	5539	42	52.3049	4	49.1732	0	0
ENSMUSG00000006586	Runx1t1	150213	9	0.4133	0	0	5	1.8124
ENSMUSG00000006587	Snai3	6525	0	0	0	0	0	0
ENSMUSG00000006589	Aprt	2274	52	157.738	8	239.552	10	239.444
ENSMUSG00000006599	Gtf2h1	27697	11	2.7396	0	0	10	19.659
ENSMUSG00000006611	Hfe	8820	10	7.8209	0	0	0	0
ENSMUSG00000006638	Abhd1	5025	9	12.3547	1	13.5508	0	0
ENSMUSG00000006641	Slc5a6	12888	10	5.3523	0	0	5	21.1241
ENSMUSG00000006642	Tcf23	8356	0	0	0	0	0	0
ENSMUSG00000006649	Nphs1	28908	4	0.9545	0	0	0	0
ENSMUSG00000006651	Aplp1	10553	3	1.961	0	0	0	0
ENSMUSG00000006673	Qrich1	43357	120	19.0918	0	0	6	7.535
ENSMUSG00000006675	P4htm	18805	0	0	0	0	0	0
ENSMUSG00000006676	Usp19	11735	62	36.4446	0	0	14	64.9589
ENSMUSG00000006678	Pola1	327388	24	0.5057	3	0.624	0	0
ENSMUSG00000006699	Cdc42	38024	65	11.7918	6	10.7447	7	10.0238
ENSMUSG00000006705	Pknox1	42959	0	0	0	0	0	0
ENSMUSG00000006711	D130043K22Rik	56135	0	0	0	0	2	1.9399
ENSMUSG00000006715	Gmnn	10078	42	28.7474	0	0	2	10.8056
ENSMUSG00000006717	Acot13	13592	27	13.7027	4	20.039	1	4.006
ENSMUSG00000006720	Zfp184	15685	1	0.4398	0	0	0	0
ENSMUSG00000006724	Cyp27b1	4756	0	0	0	0	0	0
ENSMUSG00000006728	Cdk4	4386	122	191.874	4	62.0999	5	62.072
ENSMUSG00000006731	B4galnt1	7105	4	3.8835	0	0	0	0
ENSMUSG00000006732	Mettl1	4951	12	16.7191	0	0	0	0
ENSMUSG00000006736	Tspan31	2984	31	71.6617	0	0	1	18.2472
ENSMUSG00000006740	Kif5b	41172	59	9.8849	2	3.3077	17	22.4823
ENSMUSG00000006763	Saal1	24572	5	1.4036	0	0	0	0
ENSMUSG00000006764	Tph2	106381	0	0	0	0	0	0
ENSMUSG00000006777	Krt23	15163	3	1.3648	0	0	1	3.5909
ENSMUSG00000006782	Cnp	16825	11	4.5098	3	12.1413	0	0
ENSMUSG00000006784	Ttc25	26961	0	0	1	2.5256	0	0
ENSMUSG00000006800	Sulf2	82574	47	3.9263	3	2.4739	10	6.594
ENSMUSG00000006818	Sod2	33217	75	15.5749	8	16.3994	2	3.2784
ENSMUSG00000006850	Tmco6	7358	4	3.7499	0	0	0	0
ENSMUSG00000006906	Stambp	29518	14	3.2716	0	0	0	0
ENSMUSG00000006920	Ezh1	35348	8	1.5612	0	0	0	0
ENSMUSG00000006930	Hap1	8801	0	0	0	0	0	0
ENSMUSG00000006931	P3h4	6380	1	1.0812	1	10.6728	2	17.0688
ENSMUSG00000006932	Ctnnb1	31291	538	118.601	66	143.623	55	95.7056
ENSMUSG00000006941	Eif1b	3098	4	8.9064	0	0	2	35.1514
ENSMUSG00000006948	Klk4	4644	0	0	0	0	0	0
ENSMUSG00000006958	Chrd	9257	0	0	0	0	0	0
ENSMUSG00000006998	Psmd2	11762	244	143.098	13	75.2596	22	101.844
ENSMUSG00000007021	Syngr3	4863	0	0	0	0	0	0
ENSMUSG00000007029	Vars	15335	57	25.6398	9	39.963	2	7.1013
ENSMUSG00000007030	Vwa7	10162	0	0	0	0	0	0
ENSMUSG00000007033	Hspa1l	6582	1	1.048	0	0	0	0
ENSMUSG00000007034	Slc44a4	15970	36	15.5497	0	0	0	0
ENSMUSG00000007035	Msh5	18140	0	0	0	0	0	0
ENSMUSG00000007036	Abhd16a	13724	4	2.0105	0	0	1	3.9675
ENSMUSG00000007038	Neu1	4700	12	17.612	0	0	2	23.17
ENSMUSG00000007039	Ddah2	3060	4	9.017	2	44.5049	0	0
ENSMUSG00000007041	Clic1	8783	26	20.42	3	23.2583	0	0
ENSMUSG00000007050	Lsm2	4029	57	97.5892	0	0	8	108.115
ENSMUSG00000007080	Pole	51168	33	4.4488	0	0	0	0
ENSMUSG00000007097	Atp1a2	26355	1	0.2617	0	0	0	0
ENSMUSG00000007107	Atp1a4	34901	0	0	0	0	0	0
ENSMUSG00000007122	Casq1	9974	0	0	0	0	0	0
ENSMUSG00000007207	Stx1a	27618	0	0	0	0	0	0
ENSMUSG00000007209	Ceacam9	4203	0	0	0	0	0	0
ENSMUSG00000007216	Zfp775	21164	2	0.6519	0	0	2	5.1455
ENSMUSG00000007279	Scube2	67003	0	0	0	0	0	0
ENSMUSG00000007338	Mrpl49	4163	10	16.5698	0	0	0	0
ENSMUSG00000007379	Dennd2c	67165	92	9.4486	0	0	0	0
ENSMUSG00000007411	Mark3	81698	9	0.7599	0	0	0	0
ENSMUSG00000007415	Gatad1	24253	12	3.413	0	0	0	0
ENSMUSG00000007457	2310003L06Rik	3411	1	2.0223	0	0	0	0
ENSMUSG00000007458	M6pr	8960	30	23.096	8	60.7969	8	48.6156
ENSMUSG00000007476	Lrrc8a	26075	12	3.1745	0	0	0	0
ENSMUSG00000007480	Mc5r	4850	0	0	0	0	0	0
ENSMUSG00000007564	Ppp2r1a	20605	61	20.4212	2	6.6093	12	31.7105
ENSMUSG00000007570	Fance	13053	2	1.0569	0	0	0	0
ENSMUSG00000007589	Tinf2	7131	8	7.7386	0	0	4	30.5424
ENSMUSG00000007591	Tssk4	2355	3	8.7873	0	0	0	0
ENSMUSG00000007594	Hapln4	7405	1	0.9315	2	18.391	0	0
ENSMUSG00000007603	Dus3l	5336	11	14.2201	0	0	2	20.4084
ENSMUSG00000007610	Gtpbp3	11480	5	3.0044	0	0	0	0
ENSMUSG00000007613	Tgfbr1	61709	9	1.006	0	0	0	0
ENSMUSG00000007617	Homer1	105494	7	0.4577	0	0	0	0
ENSMUSG00000007646	Rad51c	28309	0	0	4	9.6213	0	0
ENSMUSG00000007653	Gabrb2	209271	0	0	0	0	0	0
ENSMUSG00000007655	Cav1	35117	82	16.1072	0	0	12	18.6062
ENSMUSG00000007656	Arpp19	22699	101	30.693	19	56.9963	30	71.9629
ENSMUSG00000007659	Bcl2l1	51060	40	5.4039	0	0	4	4.2655
ENSMUSG00000007670	Khsrp	10471	123	81.0291	0	0	11	57.2003
ENSMUSG00000007682	Dio2	13886	0	0	0	0	0	0
ENSMUSG00000007721	Ccdc124	5708	4	4.8339	0	0	0	0
ENSMUSG00000007739	Cct4	13261	307	159.693	3	15.4044	31	127.286
ENSMUSG00000007777	0610009B22Rik	3488	15	29.6646	0	0	0	0
ENSMUSG00000007783	Cpt1c	15479	4	1.7825	0	0	0	0
ENSMUSG00000007805	Twist2	46567	0	0	0	0	0	0
ENSMUSG00000007812	Zfp655	15587	12	5.3106	0	0	2	6.9865
ENSMUSG00000007815	Rhoa	31805	77	16.7001	6	12.8456	12	20.5438
ENSMUSG00000007817	Zmiz1	207558	15	0.4985	0	0	2	0.5247
ENSMUSG00000007827	Ankrd26	60918	7	0.7926	2	2.2355	2	1.7876
ENSMUSG00000007833	Aldh16a1	13900	15	7.4439	6	29.3925	0	0
ENSMUSG00000007836	Hnrnpa0	2677	24	61.8425	3	76.3084	1	20.3398
ENSMUSG00000007837	Prrg2	9093	12	9.1033	0	0	0	0
ENSMUSG00000007850	Hnrnph1	9538	166	120.054	15	107.086	28	159.843
ENSMUSG00000007867	Ift43	79918	6	0.5179	0	0	0	0
ENSMUSG00000007872	Id3	2258	7	21.3845	0	0	0	0
ENSMUSG00000007877	Tcap	1142	0	0	0	0	0	0
ENSMUSG00000007880	Arid1a	77761	68	6.0321	0	0	15	10.5032
ENSMUSG00000007888	Crlf1	10923	0	0	0	0	0	0
ENSMUSG00000007891	Ctsd	12127	262	149.03	15	84.2243	16	71.8391
ENSMUSG00000007892	Rplp1	1258	45	246.749	3	162.383	7	302.978
ENSMUSG00000007907	Cabs1	2105	0	0	0	0	0	0
ENSMUSG00000007908	Hmgcll1	121495	1	0.0568	0	0	0	0
ENSMUSG00000007944	Ttc9b	3431	0	0	1	19.8463	1	15.8699
ENSMUSG00000007946	Phox2a	4413	1	1.5631	0	0	0	0
ENSMUSG00000007950	Abhd8	6950	4	3.9701	0	0	0	0
ENSMUSG00000007987	Ift22	7254	0	0	0	0	0	0
ENSMUSG00000007989	Fzd3	70014	4	0.3941	0	0	0	0
ENSMUSG00000008028	1700008O03Rik	25777	0	0	0	0	0	0
ENSMUSG00000008035	Mid1ip1	4677	6	8.8493	8	116.472	2	23.284
ENSMUSG00000008036	Ap2s1	10884	330	209.146	17	106.356	2	10.0054
ENSMUSG00000008090	Fgfrl1	14542	4	1.8974	0	0	0	0
ENSMUSG00000008129	4930432K21Rik	24565	0	0	0	0	0	0
ENSMUSG00000008136	Fhl2	73910	0	0	0	0	0	0
ENSMUSG00000008140	Emc10	6592	21	21.9749	0	0	0	0
ENSMUSG00000008153	Clstn3	34035	0	0	0	0	0	0
ENSMUSG00000008167	Fbxw9	7069	2	1.9516	0	0	0	0
ENSMUSG00000008193	Spib	6078	6	6.8095	0	0	0	0
ENSMUSG00000008200	Fnbp4	35651	16	3.0958	1	1.91	0	0
ENSMUSG00000008206	Cers4	38654	3	0.5354	0	0	1	1.4086
ENSMUSG00000008226	Scrn3	25217	12	3.2826	0	0	0	0
ENSMUSG00000008301	Phax	25269	9	2.4569	0	0	0	0
ENSMUSG00000008305	Tle1	83777	58	4.7756	0	0	0	0
ENSMUSG00000008307	1700109H08Rik	12790	0	0	0	0	0	0
ENSMUSG00000008318	Relt	17599	0	0	0	0	0	0
ENSMUSG00000008333	Snrpb2	9814	21	14.7604	0	0	0	0
ENSMUSG00000008348	Ubc	4237	570	927.984	52	835.689	138	1773.43
ENSMUSG00000008373	Prpf31	12501	32	17.6575	4	21.7879	0	0
ENSMUSG00000008384	Sertad1	3406	7	14.1768	0	0	0	0
ENSMUSG00000008393	Carhsp1	13575	12	6.0977	3	15.0481	1	4.011
ENSMUSG00000008398	Elk3	63721	88	9.5263	20	21.3721	10	8.545
ENSMUSG00000008429	Herpud2	43688	8	1.2631	0	0	2	2.4927
ENSMUSG00000008435	Rdh13	20879	5	1.6519	0	0	0	0
ENSMUSG00000008438	Adam21	9890	0	0	0	0	0	0
ENSMUSG00000008450	Nutf2	18750	52	19.1305	4	14.5264	14	40.6556
ENSMUSG00000008461	Fut1	3770	0	0	4	72.2467	0	0
ENSMUSG00000008475	Arpc5	9055	29	22.0919	0	0	0	0
ENSMUSG00000008482	Rnf151	2224	0	0	0	0	0	0
ENSMUSG00000008489	Elavl2	150022	0	0	0	0	0	0
ENSMUSG00000008496	Pou2f2	92382	20	1.4934	0	0	0	0
ENSMUSG00000008540	Mgst1	16439	1094	459.057	92	381.076	120	397.466
ENSMUSG00000008575	Nfib	415577	82	1.3611	11	1.8024	20	2.6204
ENSMUSG00000008590	Htr3b	29982	0	0	0	0	0	0
ENSMUSG00000008601	Rab25	6271	0	0	0	0	0	0
ENSMUSG00000008604	Ubqln4	15967	7	3.0241	0	0	0	0
ENSMUSG00000008658	Rbfox1	1526171	0	0	0	0	0	0
ENSMUSG00000008668	Rps18	4002	337	580.867	30	510.439	56	761.912
ENSMUSG00000008682	Rpl10	2323	3	8.9083	0	0	0	0
ENSMUSG00000008683	Rps15a	11816	212	123.763	35	201.696	10	46.0812
ENSMUSG00000008690	Ncaph2	17107	70	28.2259	4	15.9216	14	44.5603
ENSMUSG00000008730	Hipk1	51748	91	12.1303	5	6.5792	0	0
ENSMUSG00000008734	Gprc5b	23164	4	1.1912	0	0	1	2.3506
ENSMUSG00000008763	Man1a2	123295	17	0.9511	1	0.5523	0	0
ENSMUSG00000008789	Ceacam5	47894	1	0.144	0	0	0	0
ENSMUSG00000008813	Tppp2	2275	0	0	0	0	0	0
ENSMUSG00000008822	Acyp1	16040	6	2.5803	0	0	3	10.1838
ENSMUSG00000008843	Cldn13	1277	16	86.4278	3	159.967	0	0
ENSMUSG00000008845	Cd163	25871	2	0.5333	0	0	0	0
ENSMUSG00000008855	Hdac5	35734	84	16.2152	4	7.6222	0	0
ENSMUSG00000008859	Rala	63668	7	0.7584	0	0	2	1.7104
ENSMUSG00000008874	Clec3a	7760	0	0	0	0	0	0
ENSMUSG00000008892	Vdac3	16738	59	24.3149	6	24.4088	4	13.0122
ENSMUSG00000008932	Slc1a7	45200	0	0	0	0	1	1.2046
ENSMUSG00000008958	Vps72	12029	5	2.8672	4	22.6428	2	9.053
ENSMUSG00000008976	Gabpa	28854	33	7.8892	0	0	0	0
ENSMUSG00000008999	Bmp7	72309	0	0	0	0	2	1.506
ENSMUSG00000009013	Dynll1	3889	103	182.694	9	157.581	5	70.0045
ENSMUSG00000009030	Pdcl	9258	14	10.4312	0	0	2	11.7627
ENSMUSG00000009035	Tmem184b	42885	11	1.7693	0	0	0	0
ENSMUSG00000009047	Gm5965	832	0	0	0	0	0	0
ENSMUSG00000009070	Rsph14	75109	0	0	0	0	0	0
ENSMUSG00000009073	Nf2	83691	13	1.0715	0	0	6	3.9036
ENSMUSG00000009075	Cabp7	9886	0	0	0	0	0	0
ENSMUSG00000009076	Zmat5	32991	2	0.4182	0	0	1	1.6504
ENSMUSG00000009079	Ewsr1	29577	353	82.3275	19	43.742	17	31.296
ENSMUSG00000009090	Ap1b1	55967	438	53.9842	25	30.4164	39	37.9426
ENSMUSG00000009092	Derl3	2528	0	0	0	0	0	0
ENSMUSG00000009093	Gstt4	7600	0	0	0	0	0	0
ENSMUSG00000009097	Tbx1	9692	0	0	0	0	0	0
ENSMUSG00000009108	Gnat2	8643	4	3.1924	0	0	0	0
ENSMUSG00000009112	Bcl2l13	56630	20	2.4362	0	0	2	1.923
ENSMUSG00000009114	2610028H24Rik	12029	4	2.2938	0	0	0	0
ENSMUSG00000009115	Spatc1l	7929	2	1.7399	0	0	0	0
ENSMUSG00000009145	Dqx1	9474	7	5.0967	0	0	1	5.7473
ENSMUSG00000009185	Ccl8	1614	0	0	0	0	0	0
ENSMUSG00000009207	Lnpk	59144	5	0.5832	0	0	0	0
ENSMUSG00000009210	Prr29	12086	0	0	0	0	0	0
ENSMUSG00000009214	Mymk	10543	0	0	0	0	0	0
ENSMUSG00000009216	Fam163b	32111	2	0.4296	1	2.1205	0	0
ENSMUSG00000009246	Trpm5	25489	0	0	0	0	0	0
ENSMUSG00000009248	Ascl2	2435	0	0	2	55.9282	0	0
ENSMUSG00000009281	Rarres2	3093	332	740.427	28	616.421	10	176.041
ENSMUSG00000009291	Pttg1ip	17012	109	44.1973	0	0	11	35.2072
ENSMUSG00000009292	Trpm2	62841	9	0.9879	0	0	6	5.1988
ENSMUSG00000009293	Ube2g2	23718	43	12.5059	0	0	0	0
ENSMUSG00000009350	Mpo	10832	356	226.707	34	213.732	51	256.363
ENSMUSG00000009356	Lpo	21861	0	0	0	0	0	0
ENSMUSG00000009376	Met	110180	108	6.7615	4	2.472	3	1.4826
ENSMUSG00000009378	Slc16a12	78886	7	0.6121	0	0	0	0
ENSMUSG00000009394	Syn2	147104	0	0	0	0	0	0
ENSMUSG00000009406	Elk1	17213	1	0.4007	0	0	0	0
ENSMUSG00000009418	Nav1	253525	19	0.517	0	0	5	1.0738
ENSMUSG00000009470	Tnpo1	87365	169	13.3436	29	22.6027	10	6.2324
ENSMUSG00000009471	Myod1	2625	5	13.1391	0	0	1	20.7427
ENSMUSG00000009487	Otog	70447	1	0.0979	0	0	0	0
ENSMUSG00000009535	Rnmt	24497	7	1.9711	7	19.4574	0	0
ENSMUSG00000009545	Kcnq1	320680	0	0	0	0	0	0
ENSMUSG00000009549	Srp14	3861	24	42.8781	0	0	0	0
ENSMUSG00000009551	6330409D20Rik	8396	0	0	0	0	0	0
ENSMUSG00000009555	Cdk9	7292	63	59.5961	0	0	0	0
ENSMUSG00000009563	Tor2a	5010	6	8.2611	0	0	0	0
ENSMUSG00000009566	Fpgs	21536	131	41.9595	0	0	6	15.1698
ENSMUSG00000009569	Mrtfb	161048	20	0.8566	2	0.8456	0	0
ENSMUSG00000009575	Cbx5	48272	121	17.2908	14	19.7484	0	0
ENSMUSG00000009580	Odam	9145	0	0	0	0	0	0
ENSMUSG00000009585	Apobec3	24247	97	27.5955	0	0	0	0
ENSMUSG00000009588	St6galnac1	10482	0	0	0	0	0	0
ENSMUSG00000009596	Taf7l	16372	0	0	0	0	0	0
ENSMUSG00000009614	Sardh	59944	146	16.8009	16	18.175	17	15.4418
ENSMUSG00000009621	Vav2	164929	23	0.962	0	0	2	0.6603
ENSMUSG00000009628	Tex15	68844	1	0.1002	0	0	0	0
ENSMUSG00000009630	Ppp2cb	19816	7	2.4367	0	0	0	0
ENSMUSG00000009633	G0s2	1056	23	150.241	0	0	4	206.248
ENSMUSG00000009640	Dmap1	7592	25	22.7148	0	0	0	0
ENSMUSG00000009646	Pla2g12b	18316	9	3.3895	1	3.7177	0	0
ENSMUSG00000009647	Mcu	169708	15	0.6097	0	0	2	0.6417
ENSMUSG00000009654	Oit3	18820	20	7.3305	3	10.8543	1	2.8932
ENSMUSG00000009670	Tex11	221019	0	0	0	0	0	0
ENSMUSG00000009681	Bcr	124329	8	0.4439	0	0	0	0
ENSMUSG00000009687	Fxyd5	9759	32	22.6188	0	0	0	0
ENSMUSG00000009731	Kcnd1	15991	14	6.0392	0	0	0	0
ENSMUSG00000009733	Tfcp2	53996	6	0.7665	0	0	0	0
ENSMUSG00000009734	Pou6f2	276588	1	0.0249	0	0	0	0
ENSMUSG00000009739	Pou6f1	24666	1	0.2797	0	0	0	0
ENSMUSG00000009741	Ubp1	46268	0	0	6	8.8302	0	0
ENSMUSG00000009772	Nuak2	17362	6	2.3838	0	0	0	0
ENSMUSG00000009828	Ick	62915	4	0.4386	0	0	0	0
ENSMUSG00000009863	Sdhb	17990	56	21.4724	3	11.3551	4	12.1066
ENSMUSG00000009876	Cox4i2	10864	0	0	0	0	0	0
ENSMUSG00000009894	Snap47	44052	21	3.2883	0	0	3	3.7081
ENSMUSG00000009900	Wnt3a	42719	0	0	0	0	0	0
ENSMUSG00000009905	Kdsr	39268	6	1.054	0	0	0	0
ENSMUSG00000009907	Vps4b	32657	34	7.1817	6	12.5105	3	5.0019
ENSMUSG00000009927	Rps25	3288	63	132.17	1	20.7094	9	149.041
ENSMUSG00000009941	Nxf2	20228	0	0	0	0	0	0
ENSMUSG00000009995	Taz	8239	23	19.2565	0	0	0	0
ENSMUSG00000010021	Kif19a	25351	2	0.5442	0	0	0	0
ENSMUSG00000010025	Aldh3a2	44047	159	24.9003	14	21.6427	27	33.3766
ENSMUSG00000010044	Zmynd10	4021	0	0	0	0	0	0
ENSMUSG00000010045	Tmem115	4728	0	0	1	14.402	0	0
ENSMUSG00000010047	Hyal2	4834	46	65.641	3	42.2585	0	0
ENSMUSG00000010048	Ifrd2	5743	32	38.4358	0	0	0	0
ENSMUSG00000010051	Hyal1	4783	1	1.4422	0	0	0	0
ENSMUSG00000010054	Tusc2	2857	2	4.8289	0	0	0	0
ENSMUSG00000010057	Nprl2	3480	7	13.8753	0	0	0	0
ENSMUSG00000010064	Slc38a3	18896	1314	479.678	86	309.905	103	296.798
ENSMUSG00000010066	Cacna2d2	129731	1	0.0532	0	0	0	0
ENSMUSG00000010067	Rassf1	10712	31	19.9625	0	0	16	81.3286
ENSMUSG00000010080	Epn3	10375	0	0	0	0	0	0
ENSMUSG00000010086	Rnf112	5689	0	0	0	0	0	0
ENSMUSG00000010095	Slc3a2	16487	82	34.3081	9	37.1707	6	19.8154
ENSMUSG00000010097	Nxf1	13849	17	8.4675	3	14.7504	5	19.6583
ENSMUSG00000010110	Stx5a	14656	101	47.5368	7	32.5224	0	0
ENSMUSG00000010122	Slc47a1	34944	10	1.974	2	3.8972	0	0
ENSMUSG00000010136	Pifo	17689	0	0	0	0	0	0
ENSMUSG00000010142	Tnfrsf13b	22617	1	0.305	0	0	0	0
ENSMUSG00000010154	Spire2	36802	0	0	0	0	0	0
ENSMUSG00000010175	Prox1	52679	68	8.9042	0	0	15	15.5041
ENSMUSG00000010205	Raver1	17850	9	3.478	1	3.8147	5	15.252
ENSMUSG00000010277	2610507B11Rik	28871	16	3.8228	0	0	0	0
ENSMUSG00000010290	AI597479	17237	1	0.4002	0	0	0	0
ENSMUSG00000010307	Tmem86a	4176	6	9.9109	0	0	1	13.0387
ENSMUSG00000010311	Optc	10800	0	0	0	0	0	0
ENSMUSG00000010342	Tex14	150758	3	0.1373	0	0	0	0
ENSMUSG00000010358	Ifi35	10291	11	7.3733	0	0	0	0
ENSMUSG00000010362	Rdm1	8905	15	11.6193	0	0	0	0
ENSMUSG00000010376	Nedd8	9861	48	33.5772	4	27.621	0	0
ENSMUSG00000010392	Gosr1	36977	17	3.1713	2	3.683	0	0
ENSMUSG00000010406	Mrpl52	2847	49	118.722	0	0	11	210.377
ENSMUSG00000010435	Spaca7	27715	0	0	0	0	0	0
ENSMUSG00000010453	Kansl3	33451	12	2.4746	0	0	0	0
ENSMUSG00000010461	Eya4	247823	1	0.0278	0	0	0	0
ENSMUSG00000010476	Ebf3	120772	4	0.2285	0	0	5	2.2542
ENSMUSG00000010492	Uckl1os	6690	0	0	0	0	0	0
ENSMUSG00000010505	Myt1	64465	0	0	0	0	5	4.2232
ENSMUSG00000010517	Faf1	287372	16	0.3841	0	0	0	0
ENSMUSG00000010529	Gm266	1214	0	0	0	0	0	0
ENSMUSG00000010538	Tsacc	14242	0	0	0	0	0	0
ENSMUSG00000010554	Mettl16	57695	11	1.3152	0	0	0	0
ENSMUSG00000010592	Dazl	14241	0	0	0	0	0	0
ENSMUSG00000010601	Apol7a	10891	24	15.2008	3	18.7566	0	0
ENSMUSG00000010607	Pigyl	1512	2	9.1244	0	0	0	0
ENSMUSG00000010608	Rbm25	51887	54	7.1789	18	23.6218	11	11.5433
ENSMUSG00000010609	Psen2	36434	54	10.2238	0	0	0	0
ENSMUSG00000010651	Acaa1b	9070	177	134.614	11	82.5819	16	96.0521
ENSMUSG00000010660	Plcd1	21975	4	1.2556	0	0	0	0
ENSMUSG00000010663	Fads1	13989	131	64.5965	18	87.6164	18	70.0616
ENSMUSG00000010721	Lmbr1	148588	13	0.6035	0	0	0	0
ENSMUSG00000010751	Tnfrsf22	14855	0	0	0	0	0	0
ENSMUSG00000010755	Cars	42860	58	9.3347	0	0	0	0
ENSMUSG00000010760	Phlda2	1605	0	0	0	0	0	0
ENSMUSG00000010796	Asz1	58097	1	0.1187	0	0	0	0
ENSMUSG00000010797	Wnt2	41645	2	0.3313	0	0	0	0
ENSMUSG00000010803	Gabra1	51991	21	2.7862	0	0	0	0
ENSMUSG00000010825	Grid2ip	34814	0	0	0	0	0	0
ENSMUSG00000010830	Kdelr3	11328	0	0	0	0	0	0
ENSMUSG00000010841	Cfap97d1	7985	0	0	0	0	0	0
ENSMUSG00000010911	Apip	18969	14	5.0911	0	0	3	8.6113
ENSMUSG00000010914	Pdhx	52438	28	3.6833	0	0	0	0
ENSMUSG00000010936	Vac14	101813	13	0.8808	0	0	5	2.674
ENSMUSG00000011008	Mcoln2	45680	2	0.302	0	0	0	0
ENSMUSG00000011034	Slc5a1	58651	3	0.3528	0	0	0	0
ENSMUSG00000011096	Akt1s1	6430	31	33.2564	0	0	8	67.7443
ENSMUSG00000011114	Tbrg1	8549	59	47.6059	0	0	6	38.2147
ENSMUSG00000011118	Panx3	9333	0	0	0	0	0	0
ENSMUSG00000011148	Adssl1	21315	3	0.9709	0	0	0	0
ENSMUSG00000011154	Cfap161	20779	0	0	0	0	0	0
ENSMUSG00000011158	Brf1	40619	7	1.1888	0	0	0	0
ENSMUSG00000011171	Vipr2	68535	0	0	0	0	0	0
ENSMUSG00000011179	Odc1	6711	54	55.5048	0	0	0	0
ENSMUSG00000011254	Thg1l	8651	3	2.3921	0	0	0	0
ENSMUSG00000011256	Adam19	91351	3	0.2265	0	0	0	0
ENSMUSG00000011257	Pabpc4	36574	82	15.4656	19	35.3737	1	1.4887
ENSMUSG00000011263	Exoc3l2	33431	3	0.619	0	0	0	0
ENSMUSG00000011267	Zfp296	3369	1	2.0475	0	0	0	0
ENSMUSG00000011305	Plin5	5995	22	25.3138	2	22.7164	0	0
ENSMUSG00000011306	Sugp1	29534	9	2.1021	0	0	1	1.8436
ENSMUSG00000011349	Dmrtc2	7594	0	0	0	0	0	0
ENSMUSG00000011350	Gm5893	21480	0	0	0	0	0	0
ENSMUSG00000011382	Dhdh	17818	10	3.8714	0	0	0	0
ENSMUSG00000011427	Zfp790	14891	8	3.7059	2	9.1455	0	0
ENSMUSG00000011463	Cpb1	27469	6	1.5067	0	0	2	3.9644
ENSMUSG00000011486	Slc25a41	8881	0	0	0	0	0	0
ENSMUSG00000011589	Fsd1	10372	0	0	0	0	0	0
ENSMUSG00000011632	Pinlyp	4460	0	0	0	0	0	0
ENSMUSG00000011658	Fuz	6552	8	8.4225	0	0	0	0
ENSMUSG00000011751	Sptbn4	91303	5	0.3778	2	1.4916	0	0
ENSMUSG00000011752	Pgam1	6737	159	162.8	3	30.3218	10	80.8216
ENSMUSG00000011831	Evi5	130312	70	3.7054	4	2.0901	0	0
ENSMUSG00000011832	Evi5l	44690	0	0	0	0	0	0
ENSMUSG00000011837	Snapc2	3140	5	10.9841	1	21.6855	0	0
ENSMUSG00000011877	Git1	14224	4	1.9398	0	0	4	15.312
ENSMUSG00000011884	Gltp	21586	3	0.9587	0	0	0	0
ENSMUSG00000011958	Bnip2	18851	23	8.4162	0	0	0	0
ENSMUSG00000011960	Ccnt1	32234	56	11.9839	3	6.3373	5	8.446
ENSMUSG00000012017	Scarf2	11011	0	0	0	0	0	0
ENSMUSG00000012042	4930579F01Rik	29747	0	0	0	0	0	0
ENSMUSG00000012076	Brms1l	33412	0	0	0	0	0	0
ENSMUSG00000012114	Med15	81683	84	7.0937	9	7.5026	31	20.6645
ENSMUSG00000012117	Dhdds	31890	35	7.5707	0	0	8	13.6593
ENSMUSG00000012123	Crybg2	31689	4	0.8707	0	0	0	0
ENSMUSG00000012126	Ubxn11	25023	0	0	0	0	0	0
ENSMUSG00000012187	Mogat1	27182	0	0	0	0	0	0
ENSMUSG00000012211	Tex22	14415	0	0	0	0	0	0
ENSMUSG00000012282	Wnt8a	5960	0	0	0	0	0	0
ENSMUSG00000012296	Tjap1	25175	17	4.658	0	0	0	0
ENSMUSG00000012350	Ehf	39845	0	0	0	0	0	0
ENSMUSG00000012396	Nanog	7144	0	0	0	0	0	0
ENSMUSG00000012405	Rpl15	3568	54	104.398	0	0	5	76.3026
ENSMUSG00000012422	Tmem167	54784	23	2.896	0	0	2	1.9878
ENSMUSG00000012428	Steap4	21756	7	2.2194	2	6.2597	0	0
ENSMUSG00000012429	Mplkip	4556	6	9.0843	1	14.9457	0	0
ENSMUSG00000012443	Kif11	45456	35	5.3113	1	1.498	0	0
ENSMUSG00000012483	Rpa3	3237	2	4.262	0	0	0	0
ENSMUSG00000012519	Mlkl	26380	11	2.8764	0	0	0	0
ENSMUSG00000012520	Phox2b	4902	0	0	0	0	1	11.1076
ENSMUSG00000012535	Tnpo3	69060	76	7.5912	0	0	0	0
ENSMUSG00000012609	Ttll5	237234	27	0.7851	0	0	0	0
ENSMUSG00000012640	Zfp715	17097	0	0	3	11.9482	0	0
ENSMUSG00000012705	Retn	4340	0	0	0	0	0	0
ENSMUSG00000012777	Acp4	5230	0	0	0	0	0	0
ENSMUSG00000012819	Cdh23	393742	11	0.1927	1	0.1729	3	0.4149
ENSMUSG00000012848	Rps5	4396	481	754.765	13	201.366	27	334.426
ENSMUSG00000012889	Podnl1	6538	0	0	0	0	0	0
ENSMUSG00000013033	Adgrl1	41849	1	0.1648	0	0	0	0
ENSMUSG00000013076	Amotl1	103090	7	0.4684	0	0	5	2.6409
ENSMUSG00000013083	2200002J24Rik	1610	0	0	0	0	0	0
ENSMUSG00000013089	Etv5	58410	15	1.7714	0	0	0	0
ENSMUSG00000013091	Tmem190	1404	0	0	0	0	0	0
ENSMUSG00000013150	Gfod2	44810	6	0.9236	0	0	0	0
ENSMUSG00000013155	Enkd1	4559	0	0	0	0	0	0
ENSMUSG00000013158	4933405L10Rik	2591	2	5.3246	0	0	0	0
ENSMUSG00000013160	Atp6v0d1	41582	38	6.3038	5	8.1877	2	2.6189
ENSMUSG00000013236	Ptprs	64057	35	3.769	5	5.315	3	2.5501
ENSMUSG00000013275	Slc41a1	21372	0	0	0	0	0	0
ENSMUSG00000013338	Fer1l4	33808	0	0	0	0	0	0
ENSMUSG00000013353	4931406B18Rik	13896	0	0	0	0	0	0
ENSMUSG00000013367	Iglon5	17171	1	0.4017	0	0	0	0
ENSMUSG00000013415	Igf2bp1	48777	8	1.1314	0	0	0	0
ENSMUSG00000013418	B4galnt2	48948	1	0.1409	0	0	0	0
ENSMUSG00000013419	Zfp651	12412	4	2.223	0	0	2	8.7737
ENSMUSG00000013465	Nelfb	11777	42	24.6002	0	0	5	23.1169
ENSMUSG00000013483	Card14	37607	0	0	0	0	0	0
ENSMUSG00000013495	Tmem175	19012	5	1.8141	0	0	0	0
ENSMUSG00000013523	Bcas1	80854	14	1.1944	0	0	0	0
ENSMUSG00000013539	Tango2	47278	115	16.7789	0	0	0	0
ENSMUSG00000013562	4833413E03Rik	1987	0	0	0	0	0	0
ENSMUSG00000013584	Aldh1a2	80454	0	0	0	0	0	0
ENSMUSG00000013593	Ndufs2	16535	134	55.9017	0	0	25	82.3246
ENSMUSG00000013611	Snx31	51511	1	0.1339	0	0	0	0
ENSMUSG00000013622	Atraid	6311	151	165.045	10	107.895	3	25.8831
ENSMUSG00000013629	Cad	23699	110	32.0175	11	31.6055	7	16.0828
ENSMUSG00000013643	Lypd8	11685	0	0	0	0	0	0
ENSMUSG00000013646	Sh3bp5l	17004	8	3.2454	0	0	0	0
ENSMUSG00000013653	1810065E05Rik	4913	0	0	0	0	0	0
ENSMUSG00000013662	Atad1	68148	78	7.8952	9	8.9927	14	11.1858
ENSMUSG00000013663	Pten	68663	9	0.9042	0	0	1	0.793
ENSMUSG00000013668	4933402N03Rik	8601	0	0	0	0	0	0
ENSMUSG00000013698	Pea15a	10076	21	14.3766	3	20.2737	15	81.0582
ENSMUSG00000013701	Timm23	21736	22	6.9818	17	53.256	5	12.5252
ENSMUSG00000013707	Tnfaip8l2	2839	1	2.4297	0	0	0	0
ENSMUSG00000013736	Trnt1	13354	26	13.4303	0	0	1	4.0774
ENSMUSG00000013766	Ly6g6e	1902	0	0	0	0	0	0
ENSMUSG00000013787	Ehmt2	15583	43	19.0345	14	61.1754	0	0
ENSMUSG00000013822	Elof1	4183	50	82.453	0	0	0	0
ENSMUSG00000013833	Med16	14215	23	11.1611	6	28.7411	0	0
ENSMUSG00000013846	St3gal1	73955	94	8.7677	4	3.6829	4	2.945
ENSMUSG00000013858	Tmem259	9382	22	16.1753	0	0	5	29.0181
ENSMUSG00000013878	Rnf170	32422	13	2.7658	0	0	0	0
ENSMUSG00000013921	Clip3	16639	0	0	0	0	0	0
ENSMUSG00000013928	Thap8	10143	0	0	0	0	0	0
ENSMUSG00000013936	Myl2	12521	7	3.8564	0	0	0	0
ENSMUSG00000013973	Dedd	13186	51	26.6797	0	0	0	0
ENSMUSG00000013974	Mcemp1	3505	0	0	0	0	0	0
ENSMUSG00000013997	Nit1	7638	53	47.8653	10	89.1497	0	0
ENSMUSG00000014030	Pax5	185730	26	0.9656	1	0.3666	0	0
ENSMUSG00000014039	Prdm15	60383	3	0.3427	0	0	0	0
ENSMUSG00000014074	Rnf168	23975	3	0.8632	0	0	0	0
ENSMUSG00000014075	Tctex1d2	9397	0	0	0	0	0	0
ENSMUSG00000014077	Chp1	39330	30	5.2616	0	0	0	0
ENSMUSG00000014104	Sval2	11424	0	0	0	0	0	0
ENSMUSG00000014158	Trpv4	36269	34	6.4665	0	0	0	0
ENSMUSG00000014164	Klhl3	113364	2	0.1217	0	0	0	0
ENSMUSG00000014177	Tvp23b	37325	15	2.7721	0	0	4	5.8352
ENSMUSG00000014195	Dnajc7	37350	65	12.0046	5	9.1155	19	27.6986
ENSMUSG00000014198	Zfp385c	64912	0	0	0	0	0	0
ENSMUSG00000014226	Cacybp	10508	53	34.7921	5	32.4003	4	20.7269
ENSMUSG00000014232	Cluap1	32346	10	2.1326	0	0	0	0
ENSMUSG00000014243	Zswim7	14151	2	0.9749	0	0	0	0
ENSMUSG00000014245	Pigl	55957	3	0.3698	0	0	0	0
ENSMUSG00000014294	Ndufa2	2225	19	58.9044	1	30.6034	2	48.9434
ENSMUSG00000014301	Pam16	8524	3	2.4277	0	0	0	0
ENSMUSG00000014303	Glis2	30211	10	2.2833	0	0	0	0
ENSMUSG00000014313	Cox6c	12360	193	107.712	16	88.1457	26	114.538
ENSMUSG00000014329	Bicc1	236868	3	0.0874	0	0	0	0
ENSMUSG00000014349	Ube2z	17956	8	3.0733	0	0	3	9.0972
ENSMUSG00000014351	Gip	6286	0	0	0	0	0	0
ENSMUSG00000014353	Tmem87b	36143	6	1.1451	0	0	0	0
ENSMUSG00000014355	Anapc1	77287	37	3.3023	4	3.5241	6	4.2271
ENSMUSG00000014361	Mertk	103938	10	0.6637	0	0	6	3.1432
ENSMUSG00000014402	Tsg101	31020	31	6.8936	0	0	3	5.2659
ENSMUSG00000014418	Hps5	35598	22	4.2631	0	0	8	12.2365
ENSMUSG00000014426	Map3k4	91175	22	1.6645	0	0	0	0
ENSMUSG00000014444	Piezo1	69631	34	3.3682	1	0.9779	8	6.2558
ENSMUSG00000014453	Blk	44201	0	0	0	0	0	0
ENSMUSG00000014470	Rnf166	9917	2	1.3912	0	0	0	0
ENSMUSG00000014496	Ankrd28	131883	37	1.9353	0	0	0	0
ENSMUSG00000014498	Ankrd52	31589	19	4.149	0	0	0	0
ENSMUSG00000014503	Pkd2l2	35627	0	0	0	0	0	0
ENSMUSG00000014504	Srp19	5752	17	20.387	0	0	0	0
ENSMUSG00000014529	Tmbim7	29144	0	0	0	0	0	0
ENSMUSG00000014542	Clec4f	11645	61	36.1339	2	11.6947	3	14.0274
ENSMUSG00000014543	Klra17	45518	0	0	0	0	0	0
ENSMUSG00000014547	Wdfy2	123831	8	0.4456	1	0.5499	1	0.4397
ENSMUSG00000014550	Rbsn	28213	2	0.489	0	0	0	0
ENSMUSG00000014551	Mrps25	14508	0	0	0	0	0	0
ENSMUSG00000014554	Dguok	26752	36	9.2826	0	0	0	0
ENSMUSG00000014592	Camta1	944554	8	0.0584	0	0	0	0
ENSMUSG00000014599	Csf1	19421	10	3.5518	7	24.5429	3	8.4109
ENSMUSG00000014601	Strip1	19162	16	5.7597	1	3.5535	0	0
ENSMUSG00000014602	Kif1a	86487	0	0	0	0	0	0
ENSMUSG00000014603	Alx3	10745	0	0	1	6.3371	0	0
ENSMUSG00000014606	Slc25a11	3283	23	48.326	0	0	8	132.682
ENSMUSG00000014609	Chrne	4333	0	0	0	0	0	0
ENSMUSG00000014633	Cmc2	32770	40	8.4199	0	0	0	0
ENSMUSG00000014668	Chfr	36130	5	0.9546	0	0	7	10.5493
ENSMUSG00000014686	Ceacam16	9202	0	0	0	0	0	0
ENSMUSG00000014704	Hoxa2	2414	1	2.8575	0	0	0	0
ENSMUSG00000014725	Adam28	49815	0	0	0	0	0	0
ENSMUSG00000014747	Ankrd53	5682	0	0	0	0	0	0
ENSMUSG00000014748	Tex261	6928	21	20.9091	0	0	0	0
ENSMUSG00000014763	Fam120b	37381	9	1.6608	1	1.8216	0	0
ENSMUSG00000014767	Tbp	28491	25	6.0528	9	21.5097	0	0
ENSMUSG00000014769	Psmb1	24730	137	38.2138	11	30.2878	30	66.0528
ENSMUSG00000014771	Pdcd2	8093	29	24.718	0	0	0	0
ENSMUSG00000014773	Dll1	9518	0	0	0	0	0	0
ENSMUSG00000014776	Nol3	5799	0	0	0	0	0	0
ENSMUSG00000014778	Fhod1	18790	9	3.304	0	0	0	0
ENSMUSG00000014782	Plekhg4	9588	3	2.1583	0	0	0	0
ENSMUSG00000014786	Slc9a5	21038	2	0.6558	0	0	0	0
ENSMUSG00000014791	Elmo3	5159	9	12.0338	3	39.5964	0	0
ENSMUSG00000014813	Stc1	12566	0	0	0	0	0	0
ENSMUSG00000014837	4931428F04Rik	9455	4	2.9183	0	0	0	0
ENSMUSG00000014846	Tppp3	4033	0	0	0	0	0	0
ENSMUSG00000014850	Msh3	143131	23	1.1085	6	2.8544	0	0
ENSMUSG00000014852	Adamts13	36212	33	6.2862	0	0	0	0
ENSMUSG00000014856	Tmem208	8865	13	10.1155	3	23.0432	0	0
ENSMUSG00000014859	E2f4	7707	14	12.5305	1	8.8352	1	7.0649
ENSMUSG00000014867	Surf4	13888	74	36.755	5	24.5149	2	7.8412
ENSMUSG00000014873	Surf2	3816	6	10.8459	0	0	0	0
ENSMUSG00000014905	Dnajb9	4767	8	11.5763	3	42.8525	1	11.4222
ENSMUSG00000014907	Naf1	30347	6	1.3638	0	0	0	0
ENSMUSG00000014932	Yes1	75886	12	1.0908	0	0	0	0
ENSMUSG00000014956	Ppp1cb	58590	56	6.5931	2	2.3244	9	8.364
ENSMUSG00000014959	Gorasp2	51060	61	8.2409	0	0	2	2.1328
ENSMUSG00000014980	Tsen15	15953	0	0	0	0	0	0
ENSMUSG00000015001	Oc90	36344	0	0	0	0	0	0
ENSMUSG00000015002	Efr3a	86782	18	1.4308	0	0	0	0
ENSMUSG00000015013	Trappc2l	5020	4	5.4964	0	0	1	10.8465
ENSMUSG00000015016	Acsf3	42394	29	4.7187	0	0	0	0
ENSMUSG00000015023	Ddx19a	22804	64	19.3595	2	5.972	7	16.714
ENSMUSG00000015027	Galns	33221	5	1.0382	0	0	2	3.278
ENSMUSG00000015053	Gata2	13141	4	2.0997	2	10.3634	0	0
ENSMUSG00000015083	C8g	3068	154	346.25	6	133.167	6	106.485
ENSMUSG00000015085	Entpd2	5447	1	1.2664	0	0	0	0
ENSMUSG00000015087	Rabl6	25503	4	1.0819	0	0	0	0
ENSMUSG00000015090	Ptgds	3337	5	10.3357	0	0	0	0
ENSMUSG00000015092	Edf1	4235	29	47.2355	6	96.4711	4	51.4281
ENSMUSG00000015093	Clic3	1938	0	0	0	0	0	0
ENSMUSG00000015094	Npdc1	10143	7	4.7605	0	0	0	0
ENSMUSG00000015095	Fbxw5	4721	13	18.9948	0	0	0	0
ENSMUSG00000015112	Slc25a13	175955	194	7.6054	12	4.6439	10	3.0945
ENSMUSG00000015120	Ube2i	12706	87	47.2318	0	0	0	0
ENSMUSG00000015126	Tsr3	2628	3	7.8744	0	0	0	0
ENSMUSG00000015127	Unkl	46046	10	1.4981	0	0	0	0
ENSMUSG00000015133	Lrrk1	161438	7	0.2991	0	0	0	0
ENSMUSG00000015134	Aldh1a3	36627	1	0.1883	0	0	0	0
ENSMUSG00000015143	Actn1	92824	96	7.134	2	1.4671	4	2.3464
ENSMUSG00000015149	Sirt2	21926	39	12.2696	0	0	0	0
ENSMUSG00000015165	Hnrnpl	13725	369	185.455	17	84.3405	57	226.129
ENSMUSG00000015176	Nolc1	9667	105	74.9242	3	21.1314	4	22.5301
ENSMUSG00000015189	Casd1	42516	4	0.649	0	0	1	1.2807
ENSMUSG00000015202	Cnksr3	93174	5	0.3702	0	0	0	0
ENSMUSG00000015214	Mtmr1	54436	14	1.7741	0	0	0	0
ENSMUSG00000015217	Hmgb3	4758	88	127.58	1	14.3112	6	68.6627
ENSMUSG00000015222	Map2	267310	16	0.4129	0	0	0	0
ENSMUSG00000015224	Cyp2j9	23149	0	0	0	0	0	0
ENSMUSG00000015242	Nipsnap3a	11890	0	0	0	0	0	0
ENSMUSG00000015243	Abca1	129108	126	6.732	4	2.1096	6	2.5304
ENSMUSG00000015247	Nipsnap3b	10180	20	13.5521	0	0	0	0
ENSMUSG00000015289	Lage3	2342	15	44.1803	0	0	0	0
ENSMUSG00000015290	Ubl4a	7500	65	59.7828	0	0	6	43.5596
ENSMUSG00000015291	Gdi1	6864	61	61.3023	2	19.8405	0	0
ENSMUSG00000015305	Sash1	163851	17	0.7157	0	0	0	0
ENSMUSG00000015312	Gadd45b	2131	7	22.6589	0	0	0	0
ENSMUSG00000015314	Slamf6	35655	0	0	0	0	0	0
ENSMUSG00000015316	Slamf1	34057	2	0.4051	0	0	0	0
ENSMUSG00000015335	Zdhhc12	2704	1	2.551	0	0	0	0
ENSMUSG00000015337	Endog	2576	8	21.4224	0	0	0	0
ENSMUSG00000015340	Cybb	52519	27	3.5463	1	1.2965	5	5.1838
ENSMUSG00000015341	Golga7	15728	11	4.8244	3	12.9882	7	24.2336
ENSMUSG00000015342	Xk	40494	2	0.3407	0	0	0	0
ENSMUSG00000015354	Pcolce2	60495	7	0.7982	0	0	0	0
ENSMUSG00000015355	Cd48	23249	3	0.8901	0	0	0	0
ENSMUSG00000015357	Clpx	36398	75	14.2137	3	5.6123	22	32.9109
ENSMUSG00000015363	Trabd	11953	21	12.119	4	22.7868	5	22.7765
ENSMUSG00000015365	Mov10l1	72243	0	0	0	0	0	0
ENSMUSG00000015377	Dennd6b	14283	12	5.7954	0	0	0	0
ENSMUSG00000015396	Cd83	18357	0	0	0	0	0	0
ENSMUSG00000015401	Cltrn	30030	3	0.6891	0	0	2	3.6263
ENSMUSG00000015405	Ace2	49088	0	0	0	0	0	0
ENSMUSG00000015437	Gzmb	3422	1	2.0158	0	0	0	0
ENSMUSG00000015441	Gzmf	6154	0	0	0	0	0	0
ENSMUSG00000015443	Gzmn	8802	0	0	0	0	0	0
ENSMUSG00000015451	C4a	14372	537	257.74	24	113.709	50	189.429
ENSMUSG00000015452	Ager	3074	0	0	0	0	0	0
ENSMUSG00000015461	Atf6b	7928	15	13.0512	0	0	0	0
ENSMUSG00000015467	Egfl8	2622	4	10.5233	0	0	0	0
ENSMUSG00000015468	Notch4	24235	0	0	0	0	0	0
ENSMUSG00000015474	Ppt2	11848	115	66.9541	8	45.9774	0	0
ENSMUSG00000015476	Prrt1	3593	0	0	0	0	1	15.1543
ENSMUSG00000015478	Rnf5	2599	6	15.9246	0	0	0	0
ENSMUSG00000015484	Fam163a	129060	1	0.0534	0	0	0	0
ENSMUSG00000015488	Cacfd1	11163	3	1.8538	4	24.3994	0	0
ENSMUSG00000015501	Hivep2	185299	3	0.1117	0	0	0	0
ENSMUSG00000015519	2310057J18Rik	14015	0	0	0	0	0	0
ENSMUSG00000015522	Arnt	62852	99	10.8653	1	1.0834	13	11.2621
ENSMUSG00000015533	Itga2	99019	0	0	0	0	0	0
ENSMUSG00000015536	Mocs2	14039	68	33.4116	4	19.401	9	34.906
ENSMUSG00000015542	Nat9	5027	13	17.8385	0	0	0	0
ENSMUSG00000015568	Lpl	26957	220	56.2957	11	27.7857	21	42.4172
ENSMUSG00000015575	Atp6v0e	36416	6	1.1365	0	0	4	5.9808
ENSMUSG00000015579	Nkx2-5	6345	0	0	0	0	0	0
ENSMUSG00000015597	Zfp318	37189	4	0.7419	0	0	0	0
ENSMUSG00000015599	Ttbk1	45227	0	0	0	0	0	0
ENSMUSG00000015605	Srf	7846	13	11.4293	0	0	1	6.9398
ENSMUSG00000015619	Gata3	32956	1	0.2093	0	0	0	0
ENSMUSG00000015627	Gata5	9566	1	0.7211	1	7.1182	0	0
ENSMUSG00000015647	Lama5	49486	19	2.6485	0	0	2	2.2006
ENSMUSG00000015652	Steap1	13009	0	0	0	0	0	0
ENSMUSG00000015653	Steap2	29749	18	4.1737	1	2.2889	0	0
ENSMUSG00000015656	Hspa8	9103	573	434.204	67	501.175	72	430.667
ENSMUSG00000015659	Serac1	37545	3	0.5512	0	0	0	0
ENSMUSG00000015665	Awat1	5954	0	0	0	0	0	0
ENSMUSG00000015668	Pdzd11	3685	16	29.9507	0	0	0	0
ENSMUSG00000015671	Psma2	60996	81	9.1603	8	8.9308	11	9.8194
ENSMUSG00000015672	Mrpl32	4981	37	51.24	4	54.6818	8	87.4515
ENSMUSG00000015697	Setdb1	33677	57	11.6752	4	8.0877	4	6.4673
ENSMUSG00000015702	Anxa9	11080	0	0	0	0	0	0
ENSMUSG00000015709	Arnt2	163898	6	0.2525	0	0	0	0
ENSMUSG00000015711	Prune1	28402	4	0.9715	0	0	0	0
ENSMUSG00000015714	Cers2	8808	100	78.3154	32	247.384	6	37.091
ENSMUSG00000015721	Nlrp5	56033	0	0	0	0	0	0
ENSMUSG00000015733	Capza2	30738	52	11.6695	2	4.4305	5	8.857
ENSMUSG00000015745	Plekho1	7572	14	12.7539	0	0	9	64.7181
ENSMUSG00000015747	Vps45	58634	6	0.7059	2	2.3226	0	0
ENSMUSG00000015748	Prpf3	25761	24	6.4265	0	0	0	0
ENSMUSG00000015749	Anp32e	18144	85	32.3154	0	0	12	36.0116
ENSMUSG00000015750	Aph1a	4319	6	9.5828	0	0	0	0
ENSMUSG00000015755	Tab2	50577	14	1.9094	0	0	0	0
ENSMUSG00000015757	Ppil4	30244	11	2.5089	0	0	0	0
ENSMUSG00000015759	Cnih1	12844	390	209.454	2	10.603	3	12.7179
ENSMUSG00000015766	Eps8	177631	10	0.3883	0	0	0	0
ENSMUSG00000015776	Med22	5415	12	15.2865	0	0	0	0
ENSMUSG00000015787	Abo	22476	0	0	0	0	0	0
ENSMUSG00000015790	Surf1	3149	143	313.248	8	172.988	6	103.746
ENSMUSG00000015804	Med28	9047	16	12.1994	0	0	0	0
ENSMUSG00000015806	Qdpr	16215	189	80.4024	9	37.7942	15	50.3696
ENSMUSG00000015812	Gnrh1	4258	0	0	0	0	0	0
ENSMUSG00000015829	Tnr	407960	7	0.1184	0	0	0	0
ENSMUSG00000015837	Sqstm1	11461	164	98.7065	29	172.296	32	152.027
ENSMUSG00000015839	Nfe2l2	29128	21	4.9732	2	4.6754	2	3.7386
ENSMUSG00000015843	Rxrg	41239	0	0	0	0	0	0
ENSMUSG00000015846	Rxra	86517	49	3.9068	6	4.7223	0	0
ENSMUSG00000015850	Adamtsl4	11716	9	5.2989	0	0	0	0
ENSMUSG00000015852	Fcrls	12980	0	0	0	0	0	0
ENSMUSG00000015854	Cd5l	13192	6	3.1374	0	0	1	4.1275
ENSMUSG00000015869	Prpsap1	23357	70	20.6731	0	0	0	0
ENSMUSG00000015879	Fam184b	109909	0	0	0	0	0	0
ENSMUSG00000015880	Ncapg	30627	27	6.0811	3	6.6699	4	7.1113
ENSMUSG00000015882	Lcorl	160434	2	0.086	0	0	0	0
ENSMUSG00000015889	Lta4h	31464	48	10.5233	1	2.1641	7	12.1137
ENSMUSG00000015890	Amdhd1	16695	15	6.1977	1	4.0786	0	0
ENSMUSG00000015932	Dstn	28004	16	3.9412	1	2.4315	2	3.8887
ENSMUSG00000015937	H2afy	62742	125	13.7428	21	22.7909	17	14.7531
ENSMUSG00000015942	Gtf2ird2	40336	12	2.0522	1	1.6881	0	0
ENSMUSG00000015943	Bola1	23121	6	1.7901	0	0	0	0
ENSMUSG00000015944	Castor2	44632	0	0	0	0	0	0
ENSMUSG00000015947	Fcgr1	11060	7	4.3658	0	0	0	0
ENSMUSG00000015950	Ncf1	9572	13	9.3684	0	0	0	0
ENSMUSG00000015957	Wnt11	20083	0	0	0	0	0	0
ENSMUSG00000015961	Adss	33549	16	3.2898	0	0	5	8.1149
ENSMUSG00000015962	1700016C15Rik	23510	0	0	0	0	0	0
ENSMUSG00000015966	Il17rb	12761	16	8.6489	0	0	0	0
ENSMUSG00000015968	Cacna1d	451516	9	0.1375	0	0	0	0
ENSMUSG00000015970	Chdh	31504	44	9.6341	4	8.6456	4	6.9133
ENSMUSG00000015971	Actr8	28017	4	0.9848	0	0	0	0
ENSMUSG00000015980	Lrrc27	29991	1	0.23	0	0	0	0
ENSMUSG00000015981	Stk32c	109669	6	0.3774	0	0	0	0
ENSMUSG00000015994	Fnta	16928	5	2.0375	5	20.1124	0	0
ENSMUSG00000016018	Mtrex	59980	61	7.0153	5	5.6763	5	4.539
ENSMUSG00000016024	Lbp	26359	166	43.4414	10	25.8328	7	14.4598
ENSMUSG00000016028	Celsr1	134848	3	0.1535	3	1.5149	0	0
ENSMUSG00000016087	Fli1	120657	13	0.7432	0	0	0	0
ENSMUSG00000016128	Stard13	196326	6	0.2108	0	0	7	1.9414
ENSMUSG00000016150	Tenm1	901260	7	0.0536	0	0	0	0
ENSMUSG00000016179	Camk1g	23952	0	0	0	0	0	0
ENSMUSG00000016181	Diexf	39168	8	1.4089	0	0	4	5.5606
ENSMUSG00000016194	Hsd11b1	42441	314	51.035	5	8.022	33	42.3372
ENSMUSG00000016200	Syt14	144542	15	0.7158	0	0	0	0
ENSMUSG00000016206	H2-M3	4264	4	6.4709	2	31.9383	0	0
ENSMUSG00000016239	Lonrf3	33988	1	0.203	0	0	0	0
ENSMUSG00000016252	Atp5e	3033	106	241.078	6	134.703	5	89.7618
ENSMUSG00000016253	Nelfcd	11698	58	34.2011	0	0	0	0
ENSMUSG00000016255	Tubb1	7187	6	5.7587	1	9.4744	0	0
ENSMUSG00000016256	Ctsz	11546	60	35.8463	3	17.6925	7	33.0111
ENSMUSG00000016257	Prelid3b	8014	56	48.2018	1	8.4967	3	20.3829
ENSMUSG00000016262	Sertad4	11268	2	1.2244	1	6.043	0	0
ENSMUSG00000016283	H2-M2	2701	5	12.7694	0	0	0	0
ENSMUSG00000016308	Ube2a	10322	14	9.356	0	0	4	21.1004
ENSMUSG00000016319	Slc25a5	3156	312	681.933	38	819.872	29	500.328
ENSMUSG00000016327	Atp1b4	20585	0	0	0	0	0	0
ENSMUSG00000016344	Ppdpf	1524	20	90.5252	0	0	0	0
ENSMUSG00000016346	Kcnq2	59721	0	0	0	0	0	0
ENSMUSG00000016349	Eef1a2	9361	1	0.7369	0	0	1	5.8166
ENSMUSG00000016356	Col20a1	31828	3	0.6502	0	0	0	0
ENSMUSG00000016382	Pls3	89528	20	1.541	0	0	0	0
ENSMUSG00000016386	Mpped2	175087	5	0.197	0	0	0	0
ENSMUSG00000016409	Nkap	23951	5	1.44	0	0	0	0
ENSMUSG00000016427	Ndufa1	3575	24	46.3084	1	19.0469	0	0
ENSMUSG00000016458	Wt1	47087	3	0.4395	0	0	0	0
ENSMUSG00000016477	E2f3	79488	3	0.2603	0	0	0	0
ENSMUSG00000016481	Cr1l	34204	107	21.579	0	0	11	17.511
ENSMUSG00000016487	Ppfibp1	143538	15	0.7209	0	0	5	1.8967
ENSMUSG00000016493	Cd46	55423	1	0.1245	0	0	0	0
ENSMUSG00000016494	Cd34	22460	5	1.5356	0	0	0	0
ENSMUSG00000016495	Plgrkt	18791	0	0	0	0	0	0
ENSMUSG00000016496	Cd274	20640	1	0.3342	0	0	0	0
ENSMUSG00000016498	Pdcd1lg2	60242	0	0	0	0	0	0
ENSMUSG00000016503	Gtf3a	6957	11	10.9067	2	19.5753	0	0
ENSMUSG00000016510	Mtif3	12227	12	6.77	4	22.2761	6	26.7193
ENSMUSG00000016520	Lnx2	59931	6	0.6906	0	0	1	0.9085
ENSMUSG00000016524	Il19	7459	0	0	0	0	0	0
ENSMUSG00000016526	Dyrk3	10885	7	4.436	0	0	0	0
ENSMUSG00000016528	Mapkapk2	44126	13	2.0322	1	1.5431	1	1.234
ENSMUSG00000016529	Il10	5129	0	0	0	0	0	0
ENSMUSG00000016534	Lamp2	55097	884	110.675	107	132.238	210	207.532
ENSMUSG00000016541	Atxn10	126967	45	2.4448	2	1.0726	11	4.7173
ENSMUSG00000016552	Foxred2	16200	2	0.8516	0	0	0	0
ENSMUSG00000016554	Eif3d	11815	118	68.8926	5	28.8161	11	50.6936
ENSMUSG00000016559	H3f3b	6050	251	286.182	12	135.06	24	215.998
ENSMUSG00000016619	Nup50	19552	25	8.8201	0	0	8	22.2789
ENSMUSG00000016624	Phf21b	70668	0	0	0	0	0	0
ENSMUSG00000016626	Nlrp14	31112	0	0	0	0	0	0
ENSMUSG00000016637	Ift27	14644	8	3.7684	0	0	0	0
ENSMUSG00000016664	Pacsin2	88999	110	8.5257	0	0	12	7.3416
ENSMUSG00000016756	Cmah	149973	19	0.8739	23	10.4427	0	0
ENSMUSG00000016757	Ttll12	20067	29	9.9687	2	6.7865	2	5.4268
ENSMUSG00000016758	Bik	17772	0	0	0	0	0	0
ENSMUSG00000016763	Scube1	120022	4	0.2299	0	0	5	2.2683
ENSMUSG00000016831	Tox4	17255	10	3.9977	3	11.8388	0	0
ENSMUSG00000016833	Mrps18c	5844	21	24.7875	0	0	6	55.903
ENSMUSG00000016918	Sulf1	168915	9	0.3675	0	0	3	0.967
ENSMUSG00000016921	Srsf6	5593	104	128.266	4	48.6984	3	29.2059
ENSMUSG00000016933	Plcg1	44460	47	7.2921	11	16.847	0	0
ENSMUSG00000016940	Kctd2	11146	0	0	0	0	0	0
ENSMUSG00000016942	Tmprss6	28967	222	52.8657	12	28.2083	7	13.158
ENSMUSG00000016946	Kctd5	25751	3	0.8036	0	0	3	6.3434
ENSMUSG00000016982	Pom121l2	7540	0	0	0	0	0	0
ENSMUSG00000016984	Etaa1	15119	0	0	0	0	0	0
ENSMUSG00000016995	Matn4	15767	0	0	4	17.2747	0	0
ENSMUSG00000016998	Svs4	2507	0	0	0	0	0	0
ENSMUSG00000017000	Svs6	1702	0	0	0	0	0	0
ENSMUSG00000017002	Slpi	35025	3	0.5908	0	0	0	0
ENSMUSG00000017003	Svs3a	2232	0	0	0	0	0	0
ENSMUSG00000017004	Svs5	1656	0	0	0	0	0	0
ENSMUSG00000017007	Rbpjl	12307	5	2.8025	1	5.5328	0	0
ENSMUSG00000017009	Sdc4	19640	72	25.288	7	24.2692	5	13.8619
ENSMUSG00000017049	Ccdc70	4266	0	0	0	0	0	0
ENSMUSG00000017057	Il13ra1	59149	4	0.4665	0	0	1	0.9205
ENSMUSG00000017064	Prl5a1	9127	0	0	0	0	0	0
ENSMUSG00000017119	Nbr1	29802	507	117.351	19	43.4118	48	87.698
ENSMUSG00000017132	Cyth1	116573	4	0.2367	0	0	0	0
ENSMUSG00000017144	Rnd3	18673	23	8.4965	3	10.9397	0	0
ENSMUSG00000017146	Brca1	63191	16	1.7466	0	0	2	1.7233
ENSMUSG00000017165	Gast	2589	0	0	0	0	0	0
ENSMUSG00000017167	Cntnap1	20201	6	2.0488	0	0	0	0
ENSMUSG00000017176	Nt5c3b	19487	34	12.0353	6	20.9655	0	0
ENSMUSG00000017188	Coa3	1146	11	66.2113	0	0	2	95.0253
ENSMUSG00000017195	Zpbp2	7568	0	0	0	0	0	0
ENSMUSG00000017204	Gsdma	13357	0	0	0	0	0	0
ENSMUSG00000017210	Med24	24844	63	17.4922	5	13.704	5	10.9583
ENSMUSG00000017211	Gsdma2	11205	0	0	0	0	0	0
ENSMUSG00000017221	Psmd3	13425	111	57.0339	3	15.2162	3	12.1675
ENSMUSG00000017264	Exosc10	23972	15	4.3163	1	2.8405	0	0
ENSMUSG00000017286	Glod4	122738	102	5.7325	0	0	0	0
ENSMUSG00000017288	Vps53	133421	57	2.947	0	0	0	0
ENSMUSG00000017291	Taok1	78653	16	1.4032	4	3.4629	4	2.7691
ENSMUSG00000017299	Dnttip1	22624	12	3.6588	0	0	2	4.8134
ENSMUSG00000017300	Tnnc2	2806	3	7.3749	0	0	0	0
ENSMUSG00000017307	Acot8	12117	11	6.2621	3	16.8588	0	0
ENSMUSG00000017309	Cd300lg	14111	13	6.3549	0	0	0	0
ENSMUSG00000017310	Spint4	3952	0	0	0	0	0	0
ENSMUSG00000017311	Pyy	1156	0	0	0	0	0	0
ENSMUSG00000017314	Mpp2	31500	5	1.0949	0	0	0	0
ENSMUSG00000017316	Ppy	1389	0	0	0	0	0	0
ENSMUSG00000017344	Vtn	3233	1075	2293.65	115	2422.1	97	1633.65
ENSMUSG00000017376	Nlk	130205	0	0	0	0	0	0
ENSMUSG00000017386	Traf4	7090	0	0	0	0	0	0
ENSMUSG00000017390	Aldoc	4813	52	74.5267	1	14.1476	0	0
ENSMUSG00000017400	Stac2	16839	0	0	0	0	0	0
ENSMUSG00000017404	Rpl19	3782	86	156.856	10	180.044	15	215.955
ENSMUSG00000017405	Nek8	10569	4	2.6107	0	0	0	0
ENSMUSG00000017412	Cacnb4	248511	0	0	0	0	0	0
ENSMUSG00000017417	Plxdc1	63206	0	0	0	0	0	0
ENSMUSG00000017418	Arl5b	33061	6	1.2519	0	0	0	0
ENSMUSG00000017421	Zfp207	22454	160	49.1531	4	12.1301	4	9.6997
ENSMUSG00000017428	Psmd11	44633	104	16.0732	0	0	11	13.4193
ENSMUSG00000017446	C1qtnf1	21760	16	5.0721	0	0	0	0
ENSMUSG00000017453	Pipox	13481	42	21.4907	0	0	3	12.1169
ENSMUSG00000017466	Timp2	54671	8	1.0094	2	2.491	0	0
ENSMUSG00000017478	Zc3h18	40751	22	3.724	4	6.6838	4	5.3446
ENSMUSG00000017485	Top2b	70283	34	3.337	2	1.9377	3	2.3242
ENSMUSG00000017491	Rarb	388317	3	0.0533	0	0	0	0
ENSMUSG00000017493	Igfbp4	13148	182	95.4852	18	93.2207	6	24.8477
ENSMUSG00000017499	Cdc6	16139	48	20.5158	0	0	0	0
ENSMUSG00000017548	Suz12	41017	38	6.3906	4	6.6404	8	10.6199
ENSMUSG00000017550	Atad5	46394	14	2.0816	0	0	1	1.1736
ENSMUSG00000017561	Crlf3	34498	52	10.3976	0	0	15	23.6751
ENSMUSG00000017588	Krt27	5539	1	1.2454	0	0	0	0
ENSMUSG00000017607	Tns4	23628	1	0.2919	0	0	0	0
ENSMUSG00000017615	Tnfaip1	13482	14	7.1631	0	0	4	16.1547
ENSMUSG00000017631	Abr	206824	3	0.1001	0	0	0	0
ENSMUSG00000017639	Rab11fip4	106811	6	0.3875	0	0	2	1.0195
ENSMUSG00000017652	Cd40	17321	3	1.1947	0	0	0	0
ENSMUSG00000017664	Slc35c2	11315	0	0	0	0	0	0
ENSMUSG00000017667	Zfp334	13995	7	3.4502	1	4.8655	0	0
ENSMUSG00000017670	Elmo2	38448	21	3.7676	0	0	0	0
ENSMUSG00000017677	Wsb1	15299	94	42.3827	0	0	0	0
ENSMUSG00000017679	Ttpal	16699	20	8.2616	0	0	0	0
ENSMUSG00000017686	Rhot1	58888	10	1.1714	0	0	4	3.6985
ENSMUSG00000017688	Hnf4g	150022	0	0	0	0	0	0
ENSMUSG00000017692	Rhbdl3	55043	0	0	0	0	0	0
ENSMUSG00000017697	Ada	23655	6	1.7497	0	0	2	4.6036
ENSMUSG00000017707	Serinc3	21859	171	53.9623	16	49.8413	14	34.8732
ENSMUSG00000017713	Tha1	5529	0	0	1	12.3155	2	19.696
ENSMUSG00000017715	Pgs1	37719	7	1.2802	0	0	0	0
ENSMUSG00000017716	Birc5	6492	22	23.3759	2	20.9774	0	0
ENSMUSG00000017718	Afmid	13984	13	6.4126	2	9.7386	1	3.8937
ENSMUSG00000017720	Trp53tg5	3423	0	0	0	0	0	0
ENSMUSG00000017721	Pigt	10781	42	26.8729	0	0	0	0
ENSMUSG00000017723	Wfdc2	6097	2	2.2628	0	0	0	0
ENSMUSG00000017724	Etv4	15629	0	0	0	0	0	0
ENSMUSG00000017733	Eppin	5251	0	0	0	0	0	0
ENSMUSG00000017734	Dbndd2	7213	5	4.7817	0	0	0	0
ENSMUSG00000017737	Mmp9	15070	9	4.1196	1	4.5184	0	0
ENSMUSG00000017740	Slc12a5	38929	0	0	0	0	0	0
ENSMUSG00000017747	Ghdc	4925	1	1.4006	0	0	0	0
ENSMUSG00000017754	Pltp	18193	26	9.8581	3	11.2284	3	8.9786
ENSMUSG00000017756	Slc12a7	83660	35	2.8859	10	8.1392	0	0
ENSMUSG00000017760	Ctsa	8159	170	143.726	12	100.148	13	86.7562
ENSMUSG00000017764	Zswim1	4185	2	3.2965	0	0	0	0
ENSMUSG00000017765	Slc12a4	22507	10	3.0648	2	6.0508	0	0
ENSMUSG00000017767	Spata25	2148	0	0	0	0	0	0
ENSMUSG00000017774	Myo1c	23406	100	29.4712	5	14.546	25	58.1577
ENSMUSG00000017776	Crk	27649	4	0.9979	0	0	0	0
ENSMUSG00000017778	Cox7c	2088	107	353.49	21	684.839	23	599.779
ENSMUSG00000017781	Pitpna	40707	23	3.8975	6	10.0365	0	0
ENSMUSG00000017801	Mlx	4930	30	41.9758	5	69.0594	24	265.069
ENSMUSG00000017802	Retreg3	23571	17	4.975	0	0	0	0
ENSMUSG00000017817	Jph2	61751	0	0	0	0	0	0
ENSMUSG00000017830	Dhx58	9387	3	2.2045	0	0	0	0
ENSMUSG00000017831	Rab5a	28446	8	1.94	2	4.7875	0	0
ENSMUSG00000017832	Hspb9	725	0	0	0	0	0	0
ENSMUSG00000017837	Nkiras2	8363	113	93.2053	0	0	0	0
ENSMUSG00000017843	Ppp2r5c	135942	14	0.7104	3	1.5027	2	0.8011
ENSMUSG00000017858	Ift52	28787	10	2.3962	0	0	0	0
ENSMUSG00000017861	Mybl2	30001	11	2.5292	0	0	0	0
ENSMUSG00000017868	Sgk2	26797	12	3.089	0	0	0	0
ENSMUSG00000017897	Eya2	176695	0	0	0	0	0	0
ENSMUSG00000017922	Prl3c1	7090	0	0	0	0	0	0
ENSMUSG00000017929	B4galt5	50739	2	0.2719	2	2.684	0	0
ENSMUSG00000017943	Gdap1l1	16848	0	0	0	0	0	0
ENSMUSG00000017950	Hnf4a	66102	62	6.47	1	1.0301	4	3.2949
ENSMUSG00000017969	Ptgis	48799	2	0.2827	0	0	2	2.2316
ENSMUSG00000017978	Cadps2	576648	3	0.0359	0	0	0	0
ENSMUSG00000017999	Ddx27	19754	12	4.1904	2	6.8941	2	5.5128
ENSMUSG00000018001	Cyth3	87803	11	0.8642	0	0	0	0
ENSMUSG00000018008	Cyth4	24972	4	1.1049	0	0	0	0
ENSMUSG00000018012	Rac3	2499	0	0	0	0	0	0
ENSMUSG00000018040	Rrp7a	9368	12	8.8361	0	0	1	5.8123
ENSMUSG00000018042	Cyb5r3	19098	71	25.6445	6	21.3926	5	14.2553
ENSMUSG00000018068	Ints2	46894	33	4.8542	0	0	0	0
ENSMUSG00000018076	Med13l	204759	20	0.6738	0	0	0	0
ENSMUSG00000018102	Hist1h2bc	8709	93	73.6612	6	46.9119	17	106.286
ENSMUSG00000018126	Baiap2l2	27342	6	1.5137	0	0	0	0
ENSMUSG00000018143	Mafk	11140	10	6.1921	0	0	0	0
ENSMUSG00000018160	Med1	41139	12	2.0121	0	0	4	5.2942
ENSMUSG00000018166	Erbb3	22129	21	6.5461	0	0	1	2.4606
ENSMUSG00000018167	Stard3	22744	2	0.6066	3	8.9816	0	0
ENSMUSG00000018168	Ikzf3	81129	1	0.085	2	1.6786	0	0
ENSMUSG00000018169	Mfng	17593	3	1.1763	0	0	0	0
ENSMUSG00000018171	Vmp1	99971	92	6.348	0	0	0	0
ENSMUSG00000018189	Uchl5	30194	26	5.9399	0	0	0	0
ENSMUSG00000018196	Glrx2	33338	18	3.7244	0	0	0	0
ENSMUSG00000018199	Ro60	26278	4	1.05	0	0	0	0
ENSMUSG00000018209	Stk4	85202	6	0.4858	0	0	0	0
ENSMUSG00000018211	Wfdc15b	7206	0	0	0	0	0	0
ENSMUSG00000018217	Pmp22	30565	17	3.8366	10	22.2779	5	8.9072
ENSMUSG00000018238	Gdf9	6881	0	0	0	0	0	0
ENSMUSG00000018239	Zcchc10	8622	0	0	1	7.8975	1	6.3152
ENSMUSG00000018259	Prl8a2	8543	0	0	0	0	0	0
ENSMUSG00000018263	Tbx5	52551	0	0	0	0	0	0
ENSMUSG00000018286	Psmb6	2491	75	207.688	4	109.342	15	327.877
ENSMUSG00000018287	Spag7	5645	32	39.103	0	0	4	38.5825
ENSMUSG00000018293	Pfn1	2794	246	607.342	27	658.017	28	545.664
ENSMUSG00000018322	Tomm34	17629	12	4.6955	0	0	0	0
ENSMUSG00000018326	Ywhab	23628	94	27.4426	10	28.8186	5	11.5222
ENSMUSG00000018334	Ksr1	132967	7	0.3631	0	0	0	0
ENSMUSG00000018339	Gpx3	7924	6	5.2231	0	0	0	0
ENSMUSG00000018340	Anxa6	54337	99	12.5679	12	15.0378	2	2.0041
ENSMUSG00000018341	Il12rb2	84870	4	0.3251	0	0	0	0
ENSMUSG00000018347	Zkscan6	22064	20	6.2527	0	0	0	0
ENSMUSG00000018362	Kpna2	10912	185	116.948	6	37.4409	5	24.9494
ENSMUSG00000018363	Smurf2	100649	18	1.2336	4	2.7061	3	1.623
ENSMUSG00000018372	Cep95	30678	0	0	0	0	0	0
ENSMUSG00000018377	Vezf1	16450	3	1.258	2	8.2787	0	0
ENSMUSG00000018378	Cuedc1	96082	0	0	0	0	0	0
ENSMUSG00000018379	Srsf1	6382	94	101.6	4	42.6779	0	0
ENSMUSG00000018381	Abi3	12402	7	3.8934	0	0	0	0
ENSMUSG00000018387	Shroom1	10561	1	0.6532	0	0	1	5.1557
ENSMUSG00000018395	Kif3a	34588	4	0.7977	0	0	0	0
ENSMUSG00000018398	2008-09-01	30308	34	7.7383	1	2.2467	2	3.5931
ENSMUSG00000018401	Mtmr4	24140	40	11.43	2	5.6415	3	6.7667
ENSMUSG00000018405	Mrm1	6454	2	2.1376	0	0	0	0
ENSMUSG00000018411	Mapt	100700	7	0.4795	0	0	0	0
ENSMUSG00000018412	Kansl1	135632	19	0.9663	0	0	4	1.6058
ENSMUSG00000018415	Gid4	33782	3	0.6126	0	0	0	0
ENSMUSG00000018417	Myo1b	166306	67	2.779	7	2.8661	7	2.2918
ENSMUSG00000018425	Dhx40	38900	8	1.4186	1	1.7505	4	5.5989
ENSMUSG00000018427	Ypel2	57282	12	1.4451	0	0	1	0.9506
ENSMUSG00000018428	Akap1	33794	9	1.8371	6	12.0896	3	4.8337
ENSMUSG00000018433	Nol11	22718	41	12.4491	0	0	6	14.3805
ENSMUSG00000018442	Derl2	12677	13	7.0738	3	16.114	0	0
ENSMUSG00000018446	C1qbp	5190	23	30.5692	2	26.2399	3	31.4737
ENSMUSG00000018449	Rpain	7620	1	0.9053	0	0	0	0
ENSMUSG00000018451	6330403K07Rik	1572	1	4.3881	1	43.3159	0	0
ENSMUSG00000018459	Slc13a3	68202	123	12.4403	7	6.9888	8	6.3869
ENSMUSG00000018470	Kcnab3	6784	0	0	0	0	0	0
ENSMUSG00000018474	Chd3	26133	3	0.7919	0	0	0	0
ENSMUSG00000018476	Kdm6b	15167	6	2.7288	0	0	0	0
ENSMUSG00000018479	1700125H20Rik	10741	0	0	0	0	0	0
ENSMUSG00000018481	Appbp2	47868	14	2.0175	0	0	1	1.1375
ENSMUSG00000018486	Wnt9b	22457	0	0	0	0	0	0
ENSMUSG00000018500	Adora2b	17469	0	0	0	0	0	0
ENSMUSG00000018501	Ncor1	142115	141	6.8439	7	3.354	0	0
ENSMUSG00000018507	Trpv2	26029	3	0.795	0	0	0	0
ENSMUSG00000018509	Cenpv	14315	17	8.1918	0	0	0	0
ENSMUSG00000018537	Pcgf2	11674	4	2.3635	0	0	0	0
ENSMUSG00000018541	Cwc25	21075	12	3.9277	0	0	2	5.1672
ENSMUSG00000018543	1700001P01Rik	4437	0	0	0	0	0	0
ENSMUSG00000018547	Pip4k2b	29547	2	0.4669	0	0	0	0
ENSMUSG00000018548	Trim37	93606	2	0.1474	0	0	2	1.1634
ENSMUSG00000018554	Ybx2	5809	0	0	0	0	0	0
ENSMUSG00000018559	Ctdnep1	9445	9	6.573	0	0	0	0
ENSMUSG00000018565	Elp5	14295	21	10.1335	0	0	0	0
ENSMUSG00000018566	Slc2a4	5649	0	0	0	0	0	0
ENSMUSG00000018567	Gabarap	3808	95	172.088	9	160.933	0	0
ENSMUSG00000018569	Cldn7	3106	0	0	0	0	0	0
ENSMUSG00000018570	2810408A11Rik	3635	0	0	0	0	0	0
ENSMUSG00000018572	Phf23	4232	12	19.5596	0	0	0	0
ENSMUSG00000018574	Acadvl	5228	318	419.581	18	234.443	34	354.109
ENSMUSG00000018581	Dnah11	321061	10	0.2149	3	0.6363	2	0.3392
ENSMUSG00000018583	G3bp1	35153	28	5.4944	1	1.937	1	1.5489
ENSMUSG00000018585	Atox1	14598	26	12.2858	3	13.9935	2	7.4599
ENSMUSG00000018589	Glra2	198376	0	0	0	0	0	0
ENSMUSG00000018593	Sparc	28683	456	109.664	62	147.186	127	241.087
ENSMUSG00000018595	Glra4	22467	0	0	0	0	0	0
ENSMUSG00000018599	Mief2	4553	2	3.0301	0	0	0	0
ENSMUSG00000018604	Tbx3	14055	7	3.4355	0	0	2	7.7481
ENSMUSG00000018620	Mmp20	46748	0	0	0	0	0	0
ENSMUSG00000018623	Mmp7	7495	0	0	0	0	0	0
ENSMUSG00000018634	Crhr1	42668	0	0	1	1.5959	0	0
ENSMUSG00000018648	Dusp14	21220	5	1.6254	0	0	0	0
ENSMUSG00000018651	Tada2a	50680	4	0.5444	1	1.3436	0	0
ENSMUSG00000018654	Ikzf1	87923	8	0.6276	5	3.8723	0	0
ENSMUSG00000018656	Tcaf3	12826	0	0	0	0	0	0
ENSMUSG00000018659	Pnpo	6161	62	69.4168	7	77.3653	0	0
ENSMUSG00000018661	Cog1	17885	17	6.5567	3	11.4217	0	0
ENSMUSG00000018666	Cbx1	19513	7	2.4746	0	0	0	0
ENSMUSG00000018669	Cdk5rap3	9070	30	22.8159	8	60.0596	13	78.0423
ENSMUSG00000018672	Copz2	11333	13	7.9127	0	0	0	0
ENSMUSG00000018677	Slc25a39	4961	141	196.053	0	0	4	43.9021
ENSMUSG00000018678	Sp2	29618	28	6.5212	0	0	3	5.5152
ENSMUSG00000018697	Aatf	90667	3	0.2282	3	2.2531	0	0
ENSMUSG00000018698	Lhx1	7251	0	0	0	0	0	0
ENSMUSG00000018707	Dync1h1	65493	129	13.5869	11	11.4366	16	13.3021
ENSMUSG00000018727	Cpsf4l	11845	0	0	0	0	0	0
ENSMUSG00000018733	Pex12	7944	0	0	0	0	0	0
ENSMUSG00000018736	Ndel1	50424	18	2.4624	5	6.752	0	0
ENSMUSG00000018740	Slc25a35	6234	0	0	0	0	0	0
ENSMUSG00000018750	Zbtb4	18111	5	1.9044	0	0	1	3.0064
ENSMUSG00000018752	Tnfsfm13	13521	0	0	0	0	0	0
ENSMUSG00000018761	Mpdu1	5945	87	100.947	0	0	6	54.9533
ENSMUSG00000018765	Fxr2	20307	22	7.4731	2	6.7063	0	0
ENSMUSG00000018770	Atp5g3	2879	397	951.203	54	1277.18	49	926.72
ENSMUSG00000018774	Cd68	1940	89	316.455	0	0	3	84.2003
ENSMUSG00000018776	Slc35g3	2078	0	0	0	0	0	0
ENSMUSG00000018796	Acsl1	65014	1221	129.549	81	84.8355	75	62.8128
ENSMUSG00000018800	Abca5	68347	36	3.6334	3	2.9888	0	0
ENSMUSG00000018809	Smyd4	57272	2	0.2409	0	0	0	0
ENSMUSG00000018819	Lsp1	34058	26	5.266	10	19.9931	0	0
ENSMUSG00000018820	Zfyve27	30639	9	2.0262	0	0	0	0
[truncated: 53,377 more rows]

## Sheet: counts_raw_TPM_liver_ILMN
ensembl_gene_id	external_gene_name	l_g	raw_ill_LiverA	TPM_ill_LiverA	raw_ill_LiverB	TPM_ill_LiverB	raw_ill_LiverC	TPM_ill_LiverC
ENSMUSG00000000001	Gnai3	38866	194	5.603	234	5.2475	148	4.8141
ENSMUSG00000000003	Pbsn	15722	0	0	0	0	0	0
ENSMUSG00000000028	Cdc45	31540	140	4.9826	167	4.6149	74	2.9661
ENSMUSG00000000031	H19	2614	2822	1211.82	3610	1203.67	2578	1246.81
ENSMUSG00000000037	Scml2	175688	16	0.1022	21	0.1042	6	0.0432
ENSMUSG00000000049	Apoh	71042	5667	89.5414	6547	80.3215	4636	82.4993
ENSMUSG00000000056	Narf	18603	186	11.2232	298	13.9617	153	10.3975
ENSMUSG00000000058	Cav2	7930	25	3.5388	25	2.7477	23	3.6667
ENSMUSG00000000078	Klf6	8912	55	6.9274	107	10.4644	99	14.0437
ENSMUSG00000000085	Scmh1	124905	49	0.4404	93	0.6489	68	0.6883
ENSMUSG00000000088	Cox5a	11152	635	63.9156	821	64.1645	547	62.0093
ENSMUSG00000000093	Tbx2	9397	7	0.8362	11	1.0203	17	2.2871
ENSMUSG00000000094	Tbx4	29675	0	0	0	0	0	0
ENSMUSG00000000103	Zfy2	64394	2	0.0349	0	0	0	0
ENSMUSG00000000120	Ngfr	18917	35	2.0768	40	1.8429	25	1.6707
ENSMUSG00000000125	Wnt3	43807	0	0	0	0	1	0.0289
ENSMUSG00000000126	Wnt9a	26624	1	0.0422	0	0	1	0.0475
ENSMUSG00000000127	Fer	276434	117	0.4751	133	0.4193	58	0.2653
ENSMUSG00000000131	Xpo6	98786	296	3.3634	419	3.6968	233	2.9818
ENSMUSG00000000134	Tfe3	12642	260	23.0857	580	39.9868	261	26.1004
ENSMUSG00000000142	Axin2	30434	46	1.6966	39	1.1169	28	1.1631
ENSMUSG00000000148	Brat1	14368	132	10.3125	184	11.1616	89	7.831
ENSMUSG00000000149	Gna12	72023	59	0.9195	68	0.8229	18	0.316
ENSMUSG00000000154	Slc22a18	25598	620	27.1876	740	25.1959	474	23.4096
ENSMUSG00000000157	Itgb2l	21331	9	0.4736	10	0.4086	7	0.4149
ENSMUSG00000000159	Igsf5	60453	29	0.5385	57	0.8218	27	0.5646
ENSMUSG00000000167	Pih1d2	7679	0	0	13	1.4755	6	0.9878
ENSMUSG00000000168	Dlat	25147	295	13.1681	404	14.0023	252	12.6688
ENSMUSG00000000171	Sdhd	7455	462	69.5633	568	66.4057	389	65.9666
ENSMUSG00000000182	Fgf23	8506	1	0.132	2	0.2049	1	0.1486
ENSMUSG00000000183	Fgf6	12601	0	0	0	0	0	0
ENSMUSG00000000184	Ccnd2	27031	243	10.0909	251	8.0931	191	8.9329
ENSMUSG00000000194	Gpr107	66459	127	2.145	147	1.9278	86	1.6359
ENSMUSG00000000197	Nalcn	350510	0	0	0	0	0	0
ENSMUSG00000000202	Btbd17	4728	0	0	13	2.3965	3	0.8022
ENSMUSG00000000204	Slfn4	15030	15	1.1203	34	1.9716	12	1.0094
ENSMUSG00000000214	Th	38376	0	0	0	0	0	0
ENSMUSG00000000215	Ins2	64725	17	0.2948	53	0.7137	195	3.8088
ENSMUSG00000000216	Scnn1g	33996	0	0	0	0	0	0
ENSMUSG00000000223	Drp2	52022	2	0.0432	0	0	6	0.1458
ENSMUSG00000000244	Tspan32	14598	53	4.0754	86	5.1346	65	5.6291
ENSMUSG00000000247	Lhx2	30452	8	0.2949	10	0.2862	2	0.083
ENSMUSG00000000248	Clec2g	50326	89	1.9851	146	2.5285	105	2.6377
ENSMUSG00000000253	Gmpr	46356	134	3.2448	182	3.4219	81	2.209
ENSMUSG00000000263	Glra1	93960	0	0	0	0	0	0
ENSMUSG00000000266	Mid2	103116	16	0.1742	21	0.1775	14	0.1716
ENSMUSG00000000275	Trim25	20917	289	15.509	439	18.2924	262	15.8352
ENSMUSG00000000276	Dgke	31671	29	1.0278	3	0.0826	15	0.5988
ENSMUSG00000000278	Scpep1	31445	328	11.7087	428	11.8631	244	9.8098
ENSMUSG00000000282	Mnt	14805	32	2.4262	47	2.7669	58	4.9527
ENSMUSG00000000290	Itgb2	35456	369	11.6821	516	12.6842	274	9.7697
ENSMUSG00000000295	Hddc2	14821	37	2.8023	88	5.175	33	2.8149
ENSMUSG00000000296	Tpd52l1	113582	45	0.4447	21	0.1611	12	0.1336
ENSMUSG00000000301	Pemt	75875	2760	40.8316	3740	42.9613	2923	48.7026
ENSMUSG00000000303	Cdh1	66895	841	14.112	1176	15.3221	613	11.5848
ENSMUSG00000000305	Cdh4	456942	8	0.0197	7	0.0134	9	0.0249
ENSMUSG00000000308	Ckmt1	6023	2	0.3727	16	2.3153	3	0.6297
ENSMUSG00000000317	Bcl6b	5670	16	3.1675	16	2.4595	10	2.2297
ENSMUSG00000000318	Clec10a	14637	14	1.0736	36	2.1437	35	3.023
ENSMUSG00000000320	Alox12	13896	121	9.7742	198	12.4188	109	9.9165
ENSMUSG00000000325	Arvcf	58894	220	4.1931	268	3.9661	190	4.0785
ENSMUSG00000000326	Comt	19966	815	45.8197	1224	53.4312	809	51.2247
ENSMUSG00000000339	Rtca	19245	116	6.7659	138	6.2498	76	4.9925
ENSMUSG00000000340	Dbt	36911	466	14.1715	624	14.7344	352	12.0562
ENSMUSG00000000346	Dazap2	5412	769	159.498	838	134.956	618	144.362
ENSMUSG00000000355	Mcts1	12848	78	6.8147	101	6.8516	63	6.1991
ENSMUSG00000000359	Rem1	8247	12	1.6333	10	1.0568	7	1.0731
ENSMUSG00000000365	Rnf17	122451	1	0.0092	1	0.0071	0	0
ENSMUSG00000000374	Trappc10	57916	49	0.9497	85	1.2792	38	0.8295
ENSMUSG00000000378	Ccm2	49857	66	1.4859	75	1.3111	70	1.775
ENSMUSG00000000381	Wap	3155	0	0	0	0	1	0.4007
ENSMUSG00000000384	Tbrg4	10469	498	53.3961	673	56.0292	476	57.4809
ENSMUSG00000000385	Tmprss2	46513	29	0.6999	43	0.8057	33	0.8969
ENSMUSG00000000386	Mx1	15872	0	0	5	0.2746	4	0.3186
ENSMUSG00000000392	Fap	73132	3	0.046	19	0.2264	6	0.1037
ENSMUSG00000000394	Gcg	9120	0	0	0	0	6	0.8317
ENSMUSG00000000399	Ndufa9	27415	763	31.2408	1128	35.8612	664	30.6198
ENSMUSG00000000402	Egfl6	62713	2	0.0358	5	0.0695	8	0.1613
ENSMUSG00000000409	Lck	25297	21	0.9318	52	1.7916	15	0.7496
ENSMUSG00000000411	Tssk3	2008	0	0	0	0	0	0
ENSMUSG00000000416	Cttnbp2	148365	10	0.0757	17	0.0999	19	0.1619
ENSMUSG00000000420	Galnt1	81474	313	4.3123	591	6.3223	260	4.0344
ENSMUSG00000000435	Myf5	3226	0	0	0	0	0	0
ENSMUSG00000000439	Mkrn2	20722	53	2.871	62	2.6077	60	3.6605
ENSMUSG00000000440	Pparg	129448	27	0.2341	58	0.3905	23	0.2246
ENSMUSG00000000441	Raf1	58568	438	8.3946	530	7.8871	375	8.0946
ENSMUSG00000000486	Sept1	18683	210	12.6171	161	7.5108	124	8.3907
ENSMUSG00000000489	Pdgfb	19103	6	0.3526	22	1.0038	14	0.9265
ENSMUSG00000000530	Acvrl1	16814	33	2.2031	176	9.1232	123	9.2482
ENSMUSG00000000531	Grasp	8568	5	0.6551	4	0.4069	8	1.1804
ENSMUSG00000000532	Acvr1b	39617	46	1.3034	77	1.694	33	1.0531
ENSMUSG00000000538	Tom1l2	126191	153	1.361	157	1.0844	105	1.0519
ENSMUSG00000000544	Gpa33	36272	2	0.0619	2	0.0481	2	0.0697
ENSMUSG00000000552	Zfp385a	26198	140	5.9985	217	7.2193	109	5.2599
ENSMUSG00000000555	Itga5	22477	629	31.4122	856	33.1925	495	27.8413
ENSMUSG00000000560	Gabra2	138252	0	0	0	0	0	0
ENSMUSG00000000561	Wdr77	10668	216	22.7278	331	27.0427	204	24.1751
ENSMUSG00000000562	Adora3	38068	4	0.1179	2	0.0458	1	0.0332
ENSMUSG00000000563	Atp5f1	17401	1933	124.693	2399	120.16	1626	118.132
ENSMUSG00000000567	Sox9	5536	26	5.2718	38	5.9826	22	5.024
ENSMUSG00000000568	Hnrnpd	23003	2157	105.257	2875	108.933	1740	95.6284
ENSMUSG00000000579	Dynlt1c	8103	122	16.9005	181	19.4687	116	18.0981
ENSMUSG00000000581	C1d	11597	82	7.937	119	8.9435	63	6.8678
ENSMUSG00000000594	Gm2a	14914	176	13.2466	217	12.6815	123	10.4264
ENSMUSG00000000600	Krit1	42380	148	3.92	141	2.8998	81	2.4163
ENSMUSG00000000605	Clcn4	18542	274	16.5875	418	19.6483	190	12.9545
ENSMUSG00000000606	Vmn2r88	9901	0	0	0	0	0	0
ENSMUSG00000000617	Grm6	15523	0	0	2	0.1123	2	0.1629
ENSMUSG00000000627	Sema4f	27884	1	0.0403	0	0	2	0.0907
ENSMUSG00000000628	Hk2	49429	75	1.7032	101	1.7809	43	1.0998
ENSMUSG00000000631	Myo18a	102734	1553	16.9685	2379	20.183	1030	12.6749
ENSMUSG00000000632	Sez6	48248	5	0.1163	0	0	0	0
ENSMUSG00000000673	Haao	16807	700	46.7513	917	47.5536	432	32.4949
ENSMUSG00000000682	Cd52	12634	69	6.1305	74	5.105	39	3.9025
ENSMUSG00000000686	Abhd15	23486	51	2.4375	71	2.6348	50	2.6914
ENSMUSG00000000690	Hoxb6	9093	0	0	0	0	0	0
ENSMUSG00000000693	Loxl3	18389	42	2.5638	65	3.0808	27	1.8562
ENSMUSG00000000701	Tcl1b5	4801	0	0	0	0	0	0
ENSMUSG00000000706	Btn1a1	8909	10	1.26	10	0.9783	11	1.5609
ENSMUSG00000000708	Kat2b	105859	62	0.6574	105	0.8645	60	0.7165
ENSMUSG00000000711	Rab5b	19089	149	8.7617	164	7.488	113	7.4837
ENSMUSG00000000724	Cryba1	6668	1	0.1683	0	0	0	0
ENSMUSG00000000730	Dnmt3l	21675	0	0	14	0.563	0	0
ENSMUSG00000000731	Aire	13588	5	0.413	16	1.0263	0	0
ENSMUSG00000000732	Icosl	14611	22	1.6902	29	1.7299	19	1.644
ENSMUSG00000000738	Spg7	34818	402	12.9601	427	10.6888	224	8.1333
ENSMUSG00000000739	Sult5a1	18123	19	1.1768	41	1.9718	8	0.5581
ENSMUSG00000000740	Rpl13	2894	518	200.917	583	175.58	484	211.431
ENSMUSG00000000743	Chmp1a	8499	189	24.962	249	25.535	160	23.7998
ENSMUSG00000000751	Rpa1	50158	1185	26.5194	1493	25.9432	784	19.7605
ENSMUSG00000000753	Serpinf1	12932	5407	469.328	6872	463.15	4194	410.001
ENSMUSG00000000759	Tubgcp3	57971	192	3.7177	257	3.8639	214	4.6669
ENSMUSG00000000766	Oprm1	279692	2	0.008	4	0.0125	4	0.0181
ENSMUSG00000000776	Polr3d	4690	38	9.0949	55	10.221	32	8.6258
ENSMUSG00000000782	Tcf7	30643	10	0.3663	12	0.3413	17	0.7014
ENSMUSG00000000787	Ddx3x	13082	1032	88.5506	1290	85.9449	739	71.4155
ENSMUSG00000000791	Il12rb1	12975	0	0	3	0.2015	6	0.5846
ENSMUSG00000000792	Slc5a5	9868	1	0.1138	1	0.0883	1	0.1281
ENSMUSG00000000794	Kcnn3	154968	1	0.0072	2	0.0112	2	0.0163
ENSMUSG00000000804	Usp32	155719	144	1.038	187	1.0467	71	0.5764
ENSMUSG00000000805	Car4	8258	3	0.4078	1	0.1055	1	0.1531
ENSMUSG00000000811	Txnrd3	31541	21	0.7474	23	0.6356	18	0.7215
ENSMUSG00000000817	Fasl	7806	0	0	0	0	0	0
ENSMUSG00000000823	Zfp512b	10700	108	11.3299	202	16.454	90	10.6336
ENSMUSG00000000826	Dnajc5	34648	219	7.095	304	7.6472	167	6.0934
ENSMUSG00000000827	Tpd52l2	20824	282	15.2009	304	12.7237	241	14.631
ENSMUSG00000000838	Fmr1	39422	195	5.5524	220	4.8639	169	5.4196
ENSMUSG00000000861	Bcl11a	96067	48	0.5609	63	0.5716	52	0.6843
ENSMUSG00000000869	Il4	15687	0	0	0	0	0	0
ENSMUSG00000000876	Pxmp4	17950	256	16.0089	309	15.0037	184	12.9591
ENSMUSG00000000881	Dlg3	50688	162	3.5875	134	2.3041	68	1.696
ENSMUSG00000000884	Gnb1l	67966	25	0.4129	82	1.0515	37	0.6882
ENSMUSG00000000889	Dbh	17967	0	0	0	0	1	0.0704
ENSMUSG00000000901	Mmp11	13274	288	24.3543	361	23.7034	361	34.3817
ENSMUSG00000000902	Smarcb1	24848	613	27.692	826	28.973	434	22.0811
ENSMUSG00000000903	Vpreb3	6600	20	3.4015	17	2.245	9	1.7239
ENSMUSG00000000915	Hip1r	31930	383	13.4644	481	13.1296	315	12.4719
ENSMUSG00000000916	Nsun5	6852	58	9.5016	128	16.2816	78	14.3913
ENSMUSG00000000934	Top1mt	21765	68	3.507	101	4.0445	56	3.2528
ENSMUSG00000000938	Hoxa10	9657	4	0.4649	0	0	0	0
ENSMUSG00000000942	Hoxa4	2082	3	1.6174	1	0.4186	0	0
ENSMUSG00000000948	Gm38393	30915	9	0.3268	20	0.5639	6	0.2454
ENSMUSG00000000957	Mmp14	13752	554	45.2199	815	51.6531	530	48.7228
ENSMUSG00000000958	Slc7a7	48338	175	4.0638	190	3.4259	132	3.4523
ENSMUSG00000000959	Oxa1l	8839	293	37.2092	369	36.3855	224	32.0381
ENSMUSG00000000976	Heatr6	30058	95	3.5477	111	3.2186	76	3.1965
ENSMUSG00000000982	Ccl3	1511	0	0	1	0.5768	0	0
ENSMUSG00000000983	Wfdc18	2333	2	0.9623	4	1.4943	1	0.5419
ENSMUSG00000001014	Icam4	1222	70	64.3002	115	82.0222	49	50.6929
ENSMUSG00000001016	Ilf2	12253	182	16.673	270	19.2055	164	16.9209
ENSMUSG00000001017	Chtop	10542	953	101.474	1300	107.479	997	119.562
ENSMUSG00000001018	Snapin	3007	56	20.9045	103	29.8544	46	19.3396
ENSMUSG00000001020	S100a4	2274	10	4.9362	7	2.6829	11	6.1154
ENSMUSG00000001021	S100a3	18043	0	0	0	0	2	0.1401
ENSMUSG00000001023	S100a5	3257	0	0	0	0	0	0
ENSMUSG00000001025	S100a6	11299	68	6.7555	98	7.5595	70	7.8321
ENSMUSG00000001027	Scn4a	34696	0	0	2	0.0502	1	0.0364
ENSMUSG00000001029	Icam2	10419	88	9.4807	121	10.1219	64	7.7656
ENSMUSG00000001034	Mapk7	5594	110	22.0727	135	21.0337	95	21.4696
ENSMUSG00000001036	Epn2	62438	61	1.0966	87	1.2144	68	1.3768
ENSMUSG00000001039	B9d1	7787	12	1.7298	23	2.5743	22	3.5717
ENSMUSG00000001052	Sec24b	78794	224	3.1911	297	3.2852	184	2.9522
ENSMUSG00000001053	N4bp3	7779	11	1.5873	5	0.5602	13	2.1127
ENSMUSG00000001054	Rmnd5b	12225	51	4.6828	103	7.3433	37	3.8263
ENSMUSG00000001056	Nhp2	3979	131	36.9558	144	31.5423	103	32.7254
ENSMUSG00000001062	Vps9d1	11992	36	3.3697	61	4.4335	64	6.747
ENSMUSG00000001065	Zfp276	15550	56	4.0424	37	2.0738	36	2.9268
ENSMUSG00000001076	C1ql4	3731	0	0	1	0.2336	1	0.3388
ENSMUSG00000001082	Mfsd10	3570	479	150.61	576	140.624	495	175.291
ENSMUSG00000001089	Luzp1	85019	178	2.3501	151	1.548	113	1.6803
ENSMUSG00000001095	Slc13a2	25130	0	0	0	0	0	0
ENSMUSG00000001098	Kctd10	16941	243	16.101	289	14.8684	227	16.9398
ENSMUSG00000001100	Poldip2	10543	248	26.4042	350	28.934	223	26.7401
ENSMUSG00000001103	Sebox	1634	0	0	2	1.0668	0	0
ENSMUSG00000001105	Ift20	5376	121	25.2646	177	28.6958	80	18.8128
ENSMUSG00000001119	Col6a1	17376	198	12.7909	188	9.43	261	18.9895
ENSMUSG00000001120	Pcbp3	200030	31	0.174	32	0.1394	32	0.2022
ENSMUSG00000001123	Lgals9	21972	2476	126.493	3263	129.435	2280	131.186
ENSMUSG00000001127	Araf	62705	265	4.7438	378	5.254	262	5.2823
ENSMUSG00000001128	Cfp	6101	169	31.0936	266	38.0001	162	33.5688
ENSMUSG00000001131	Timp1	4569	2	0.4914	6	1.1445	10	2.7669
ENSMUSG00000001134	Uxt	20295	172	9.5132	245	10.5216	169	10.5274
ENSMUSG00000001138	Cnnm3	16370	47	3.2228	60	3.1945	36	2.7802
ENSMUSG00000001143	Lman2l	25400	76	3.3587	125	4.2892	52	2.5882
ENSMUSG00000001150	Mcm3ap	46930	155	3.7074	175	3.2501	87	2.3436
ENSMUSG00000001151	Pcnt	91523	283	3.4709	338	3.2188	195	2.6936
ENSMUSG00000001155	Ftcd	14690	1341	102.469	1947	115.518	1255	108.005
ENSMUSG00000001156	Mxd1	22119	130	6.5973	192	7.5655	131	7.4873
ENSMUSG00000001157	Gmcl1	41615	11	0.2967	23	0.4817	15	0.4557
ENSMUSG00000001158	Snrnp27	9371	104	12.4576	155	14.4162	79	10.6577
ENSMUSG00000001166	Oas1c	12320	0	0	0	0	0	0
ENSMUSG00000001168	Oas1h	12085	0	0	0	0	0	0
ENSMUSG00000001173	Ocrl	53481	25	0.5247	28	0.4563	22	0.5201
ENSMUSG00000001175	Calm1	10379	777	84.0333	1018	85.4864	738	89.8924
ENSMUSG00000001211	Agpat3	83311	2344	31.5821	2950	30.862	2015	30.577
ENSMUSG00000001225	Slc26a3	83046	0	0	0	0	0	0
ENSMUSG00000001227	Sema6b	17258	16	1.0407	25	1.2626	13	0.9523
ENSMUSG00000001228	Uhrf1	20165	1830	101.868	2322	100.362	1118	70.0915
ENSMUSG00000001229	Dpp9	32098	210	7.3439	342	9.2865	175	6.8926
ENSMUSG00000001240	Ramp2	13518	279	23.1674	394	25.4032	257	24.0349
ENSMUSG00000001247	Lsr	15694	414	29.611	562	31.211	351	28.2745
ENSMUSG00000001248	Gramd1a	25769	143	6.2291	196	6.6292	75	3.6795
ENSMUSG00000001249	Hpn	16565	1941	131.529	2767	145.587	1802	137.526
ENSMUSG00000001260	Gabrg1	91570	0	0	0	0	0	0
ENSMUSG00000001270	Ckb	2977	186	70.1326	200	58.5539	145	61.576
ENSMUSG00000001280	Sp1	30261	419	15.5423	585	16.8491	316	13.2016
ENSMUSG00000001281	Itgb7	15949	23	1.6188	29	1.5848	9	0.7134
ENSMUSG00000001285	Myg1	6430	331	57.7834	521	70.6206	267	52.4955
ENSMUSG00000001288	Rarg	22579	16	0.7954	28	1.0808	21	1.1758
ENSMUSG00000001289	Pfdn5	5757	660	128.687	793	120.055	365	80.1528
ENSMUSG00000001300	Efnb2	43808	28	0.7174	23	0.4576	23	0.6637
ENSMUSG00000001305	Rrp15	28380	61	2.4127	117	3.5932	59	2.6282
ENSMUSG00000001313	Rnd2	6854	26	4.2581	46	5.8495	22	4.0579
ENSMUSG00000001323	Srr	19589	193	11.0594	189	8.4092	90	5.8083
ENSMUSG00000001333	Sync	20942	0	0	0	0	0	0
ENSMUSG00000001334	Fndc5	7594	0	0	0	0	1	0.1665
ENSMUSG00000001348	Acp5	8984	1536	191.914	1974	191.506	946	133.12
ENSMUSG00000001349	Cnn1	10414	4	0.4311	15	1.2554	18	2.1851
ENSMUSG00000001366	Fbxo9	27566	136	5.538	154	4.8691	86	3.9441
ENSMUSG00000001376	Vps50	105149	55	0.5871	79	0.6548	38	0.4569
ENSMUSG00000001380	Hars	16677	379	25.5098	462	24.1451	231	17.5112
ENSMUSG00000001383	Zmat2	5790	137	26.56	138	20.7733	61	13.3191
ENSMUSG00000001403	Ube2c	8924	458	57.6092	525	51.2748	322	45.6161
ENSMUSG00000001415	Smg5	26078	74	3.1852	108	3.6096	66	3.1996
ENSMUSG00000001416	Cct3	24651	2051	93.3935	3062	108.262	1830	93.8509
ENSMUSG00000001418	Glmp	6290	381	67.9924	618	85.6332	427	85.8221
ENSMUSG00000001419	Mef2d	29714	126	4.7599	156	4.5758	133	5.6586
ENSMUSG00000001420	Tmem79	7493	0	0	7	0.8142	0	0
ENSMUSG00000001424	Snd1	460023	1877	4.5801	2475	4.6892	1678	4.6114
ENSMUSG00000001435	Col18a1	114370	7364	72.2749	9016	68.7078	6325	69.915
ENSMUSG00000001436	Slc19a1	28761	75	2.9271	106	3.2122	73	3.2088
ENSMUSG00000001440	Kpnb1	28167	578	23.0342	789	24.4141	411	18.4469
ENSMUSG00000001441	Npepps	74796	606	9.0945	662	7.7141	390	6.5919
ENSMUSG00000001444	Tbx21	17260	3	0.1951	2	0.101	1	0.0732
ENSMUSG00000001445	Mrpl10	7653	98	14.3741	128	14.5775	104	17.18
ENSMUSG00000001467	Cyp51	23601	456	21.688	804	29.6914	539	28.8722
ENSMUSG00000001472	Tcf25	30082	459	17.1274	682	19.7598	493	20.7187
ENSMUSG00000001473	Tubb6	12032	149	13.9006	228	16.5159	128	13.4491
ENSMUSG00000001482	Def8	39743	136	3.8412	134	2.9387	72	2.2903
ENSMUSG00000001493	Meox1	16864	0	0	1	0.0517	1	0.075
ENSMUSG00000001494	Sost	4557	2	0.4926	1	0.1913	2	0.5548
ENSMUSG00000001496	Nkx2-1	4950	2	0.4535	0	0	2	0.5108
ENSMUSG00000001497	Pax9	21055	0	0	0	0	3	0.1801
ENSMUSG00000001504	Irx2	5378	0	0	0	0	0	0
ENSMUSG00000001506	Col1a1	16818	958	63.9406	1136	58.872	1858	139.667
ENSMUSG00000001507	Itga3	32327	108	3.7501	133	3.5858	87	3.4023
ENSMUSG00000001508	Sgca	13536	7	0.5805	0	0	17	1.5877
ENSMUSG00000001510	Dlx3	5177	0	0	1	0.1684	1	0.2442
ENSMUSG00000001517	Foxm1	13179	61	5.1956	62	4.1003	59	5.6597
ENSMUSG00000001518	Itfg2	15487	73	5.291	73	4.1083	66	5.3876
ENSMUSG00000001520	Nrip2	17131	0	0	0	0	2	0.1476
ENSMUSG00000001521	Tulp3	34690	16	0.5177	10	0.2512	7	0.2551
ENSMUSG00000001524	Gtf2h4	6009	162	30.2621	277	40.1774	156	32.8204
ENSMUSG00000001525	Tubb5	4385	3861	988.362	4358	866.208	2829	815.615
ENSMUSG00000001542	Ell2	65607	138	2.3611	235	3.1219	127	2.4472
ENSMUSG00000001552	Jup	28805	629	24.5114	810	24.5088	536	23.5244
ENSMUSG00000001555	Fkbp10	9127	117	14.3894	139	13.2737	170	23.5474
ENSMUSG00000001558	Klhl10	15105	0	0	0	0	0	0
ENSMUSG00000001566	Mnx1	5436	0	0	0	0	0	0
ENSMUSG00000001569	Nom1	23179	81	3.9226	127	4.7754	58	3.1634
ENSMUSG00000001576	Ergic1	95445	881	10.3612	1197	10.9306	714	9.4573
ENSMUSG00000001583	Tnk1	7725	0	0	16	1.8052	3	0.491
ENSMUSG00000001588	Acap1	13972	22	1.7675	53	3.3061	32	2.8954
ENSMUSG00000001604	Tcea3	27169	85	3.5118	107	3.4325	60	2.7919
ENSMUSG00000001622	Csn3	7086	0	0	0	0	0	0
ENSMUSG00000001627	Ifrd1	46937	136	3.2524	163	3.0268	143	3.8516
ENSMUSG00000001630	Stk38l	53817	11	0.2294	21	0.3401	9	0.2114
ENSMUSG00000001632	Brpf1	17723	52	3.2935	147	7.2291	86	6.1346
ENSMUSG00000001642	Akr1b3	15044	362	27.0104	526	30.4738	344	28.9079
ENSMUSG00000001655	Hoxc13	7711	1	0.1456	0	0	0	0
ENSMUSG00000001656	Hoxc11	3281	0	0	1	0.2656	0	0
ENSMUSG00000001657	Hoxc8	3504	0	0	0	0	2	0.7216
ENSMUSG00000001661	Hoxc6	13624	0	0	0	0	1	0.0928
ENSMUSG00000001663	Gstt1	14771	510	38.7566	816	48.1487	360	30.8116
ENSMUSG00000001665	Gstt3	7299	248	38.1394	210	25.0761	161	27.8859
ENSMUSG00000001666	Ddt	2184	497	255.44	683	272.567	525	303.899
ENSMUSG00000001670	Tat	9366	1219	146.095	1257	116.973	1499	202.334
ENSMUSG00000001672	Marveld3	14289	4	0.3142	8	0.488	7	0.6193
ENSMUSG00000001674	Ddx18	14154	213	16.8922	296	18.2271	176	15.7201
ENSMUSG00000001687	Ubl3	48154	236	5.5013	241	4.362	225	5.9071
ENSMUSG00000001700	Gramd3	103455	109	1.1827	124	1.0447	62	0.7576
ENSMUSG00000001707	Eef1e1	14851	128	9.6748	108	6.3383	77	6.5548
ENSMUSG00000001729	Akt1	21063	157	8.3669	274	11.338	175	10.5036
ENSMUSG00000001739	Cldn15	9242	12	1.4575	4	0.3772	5	0.684
ENSMUSG00000001741	Il16	102901	104	1.1345	112	0.9486	69	0.8477
ENSMUSG00000001750	Tcirg1	11083	969	98.1414	1107	87.0552	677	77.2242
ENSMUSG00000001751	Naglu	7660	255	37.3678	404	45.9682	256	42.2506
ENSMUSG00000001755	Coasy	4054	457	126.537	604	129.855	424	132.222
ENSMUSG00000001761	Smo	25862	16	0.6945	24	0.8088	14	0.6844
ENSMUSG00000001763	Tspan33	24337	137	6.3189	247	8.8457	118	6.1297
ENSMUSG00000001767	Crnkl1	17535	113	7.2337	125	6.2131	79	5.6957
ENSMUSG00000001768	Rin2	212401	57	0.3012	80	0.3283	49	0.2916
ENSMUSG00000001773	Folh1	56966	0	0	2	0.0306	2	0.0444
ENSMUSG00000001774	Chordc1	25317	77	3.414	103	3.5459	44	2.1972
ENSMUSG00000001783	Rtcb	19186	276	16.1477	372	16.8991	213	14.0352
ENSMUSG00000001785	Pwp1	59602	154	2.9003	239	3.495	119	2.5241
ENSMUSG00000001786	Fbxo7	29901	229	8.5968	365	10.6393	140	5.9192
ENSMUSG00000001794	Capns1	11875	1229	116.173	1621	118.975	1115	118.703
ENSMUSG00000001802	Lrp3	15471	2	0.1451	28	1.5774	4	0.3269
ENSMUSG00000001804	Dsg4	35646	0	0	1	0.0245	0	0
ENSMUSG00000001815	Evx2	6566	0	0	0	0	0	0
ENSMUSG00000001819	Hoxd13	3289	0	0	0	0	0	0
ENSMUSG00000001823	Hoxd12	2692	0	0	0	0	0	0
ENSMUSG00000001827	Folr1	12457	23	2.0725	19	1.3294	22	2.2327
ENSMUSG00000001829	Clpb	131873	363	3.0898	473	3.1262	343	3.2882
ENSMUSG00000001833	Sept7	56132	563	11.2586	761	11.8162	391	8.8062
ENSMUSG00000001844	Zdhhc4	12767	87	7.6492	30	2.048	52	5.1492
ENSMUSG00000001847	Rac1	24402	916	42.1362	1096	39.1462	639	33.1053
ENSMUSG00000001855	Nup214	79539	312	4.4031	435	4.7667	232	3.6875
ENSMUSG00000001864	Aif1l	23303	8	0.3854	5	0.187	0	0
ENSMUSG00000001865	Cpa3	26561	7	0.2958	15	0.4922	5	0.238
ENSMUSG00000001870	Ltbp1	386944	243	0.7049	268	0.6037	198	0.6469
ENSMUSG00000001891	Ugp2	50063	729	16.3454	1054	18.3497	664	16.7677
ENSMUSG00000001901	Kcnh6	26425	0	0	0	0	0	0
ENSMUSG00000001909	Trmt1	13501	356	29.5985	434	28.0174	246	23.0352
ENSMUSG00000001910	Nacc1	17423	190	12.241	245	12.256	113	8.1993
ENSMUSG00000001911	Nfix	100468	241	2.6926	239	2.0734	123	1.5477
ENSMUSG00000001918	Slc1a5	16934	254	16.8368	303	15.5951	186	13.8859
ENSMUSG00000001924	Uba1	24853	3006	135.768	4045	141.855	2332	118.624
ENSMUSG00000001930	Vwf	139905	506	4.0598	653	4.068	405	3.6597
ENSMUSG00000001942	Siae	93957	290	3.4646	350	3.2467	205	2.7583
ENSMUSG00000001943	Vsig2	4950	0	0	0	0	0	0
ENSMUSG00000001946	Esam	10241	98	10.7416	140	11.9149	177	21.8501
ENSMUSG00000001948	Spa17	10432	10	1.076	0	0	0	0
ENSMUSG00000001962	Fam50a	7116	137	21.6108	192	23.5163	102	18.1212
ENSMUSG00000001964	Emd	6861	182	29.7762	261	33.1557	157	28.9291
ENSMUSG00000001983	Taco1	7551	54	8.0274	66	7.6181	32	5.3576
ENSMUSG00000001985	Grik3	223473	1	0.005	0	0	0	0
ENSMUSG00000001986	Gria3	277747	25	0.101	35	0.1098	26	0.1183
ENSMUSG00000001988	Npas1	22007	0	0	6	0.2376	4	0.2298
ENSMUSG00000001995	Sipa1l2	151745	21	0.1553	38	0.2183	30	0.2499
ENSMUSG00000001998	Ap4e1	59192	47	0.8913	33	0.4859	28	0.598
ENSMUSG00000001999	Blvra	26419	133	5.6509	168	5.5424	87	4.1632
ENSMUSG00000002006	Pdzd4	31610	0	0	3	0.0827	4	0.16
ENSMUSG00000002007	Srpk3	4520	2	0.4967	0	0	3	0.8391
ENSMUSG00000002010	Idh3g	7934	1056	149.402	1482	162.802	1001	159.501
ENSMUSG00000002012	Pnck	4123	21	5.7173	8	1.6911	14	4.2928
ENSMUSG00000002014	Ssr4	3802	1021	301.439	1211	277.611	901	299.595
ENSMUSG00000002015	Bcap31	29997	202	7.5589	249	7.2348	155	6.5324
ENSMUSG00000002017	Fam98a	14860	226	17.0716	248	14.5458	224	19.0569
ENSMUSG00000002020	Ltbp2	93320	117	1.4073	76	0.7098	118	1.5986
ENSMUSG00000002028	Kmt2a	77941	98	1.4114	133	1.4873	57	0.9246
ENSMUSG00000002031	Ift46	25539	247	10.8562	254	8.6683	190	9.4053
ENSMUSG00000002032	Tmem25	5538	35	7.0942	26	4.0919	11	2.5111
ENSMUSG00000002033	Cd3g	10859	3	0.3101	5	0.4013	0	0
ENSMUSG00000002043	Trappc6a	7750	142	20.5671	147	16.5318	179	29.1994
ENSMUSG00000002052	Supt6	39241	257	7.3515	352	7.8182	204	6.5722
ENSMUSG00000002055	Spag5	20928	162	8.6891	240	9.9951	102	6.1616
ENSMUSG00000002057	Foxn1	28981	0	0	3	0.0902	0	0
ENSMUSG00000002058	Unc119	5682	287	56.6978	358	54.9144	223	49.6164
ENSMUSG00000002059	Rab34	3763	106	31.6197	188	43.544	110	36.9556
ENSMUSG00000002064	Sdf2	9750	170	19.5718	226	20.2027	165	21.3945
ENSMUSG00000002068	Ccne1	9550	180	21.157	218	19.8956	108	14.2969
ENSMUSG00000002076	Hsf2bp	91580	5	0.0613	3	0.0286	0	0
ENSMUSG00000002083	Bbc3	9812	11	1.2584	14	1.2436	17	2.1903
ENSMUSG00000002100	Mybpc3	18372	0	0	0	0	0	0
ENSMUSG00000002102	Psmc3	12360	935	84.9139	1260	88.8498	823	84.1789
ENSMUSG00000002103	Acp2	11213	224	22.4239	311	24.1737	198	22.3237
ENSMUSG00000002104	Rapsn	10109	4	0.4442	8	0.6897	0	0
ENSMUSG00000002105	Slc39a13	8626	77	10.02	65	6.5676	34	4.983
ENSMUSG00000002107	Celf2	969869	694	0.8032	1021	0.9175	681	0.8877
ENSMUSG00000002108	Nr1h3	18773	309	18.4761	432	20.0565	234	15.7581
ENSMUSG00000002109	Ddb2	25410	59	2.6064	57	1.9551	21	1.0448
ENSMUSG00000002111	Spi1	33366	75	2.5231	113	2.9517	115	4.3573
ENSMUSG00000002129	Sf3a1	22191	242	12.2412	315	12.372	166	9.457
ENSMUSG00000002147	Stat6	17971	114	7.1206	159	7.7113	64	4.5023
ENSMUSG00000002190	Clgn	38685	4	0.1161	8	0.1802	1	0.0327
ENSMUSG00000002204	Napsa	14482	63	4.8831	73	4.3934	56	4.8886
ENSMUSG00000002205	Vrk3	29102	118	4.5514	153	4.5822	57	2.4761
ENSMUSG00000002210	Smg9	23159	102	4.9439	192	7.2258	107	5.841
ENSMUSG00000002221	Paxip1	51611	68	1.4789	97	1.6381	60	1.4697
ENSMUSG00000002222	Rmnd5a	52003	92	1.9858	154	2.5811	69	1.6774
ENSMUSG00000002227	Mov10	23727	1339	63.3466	1967	72.2547	1161	61.8602
ENSMUSG00000002228	Ppm1j	4962	0	0	0	0	0	0
ENSMUSG00000002233	Rhoc	6084	290	53.505	345	49.4236	236	49.0394
ENSMUSG00000002240	Prr27	20701	0	0	2	0.0842	0	0
ENSMUSG00000002249	Tead3	19146	69	4.0454	100	4.5523	47	3.1034
ENSMUSG00000002250	Ppard	68774	25	0.408	42	0.5323	33	0.6066
ENSMUSG00000002257	Def6	20830	24	1.2933	63	2.6361	33	2.0028
ENSMUSG00000002265	Peg3	26539	1330	56.2539	1520	49.9187	989	47.1122
ENSMUSG00000002266	Zim1	25181	68	3.0312	47	1.6268	53	2.6609
ENSMUSG00000002274	Metrn	3915	12	3.4406	0	0	14	4.5208
ENSMUSG00000002279	Lmf1	83741	133	1.7828	203	2.1128	108	1.6305
ENSMUSG00000002280	Narfl	9556	102	11.9815	142	12.9514	75	9.9222
ENSMUSG00000002289	Angptl4	8080	343	47.6506	374	40.3427	549	85.898
ENSMUSG00000002297	Dbf4	25743	92	4.0116	174	5.8911	55	2.701
ENSMUSG00000002307	Daxx	6176	61	11.0869	105	14.8179	95	19.4464
ENSMUSG00000002308	Cd320	6683	38	6.3826	55	7.1729	27	5.1076
ENSMUSG00000002319	Ipo4	10557	475	50.5055	646	53.3331	489	58.5586
ENSMUSG00000002320	Tm9sf1	7841	918	131.419	1227	136.388	701	113.023
ENSMUSG00000002324	Rec8	7358	1	0.1526	2	0.2369	5	0.8591
ENSMUSG00000002325	Irf9	6459	163	28.3275	358	48.3084	158	30.9253
ENSMUSG00000002326	Gmpr2	7259	115	17.7831	137	16.4493	74	12.8877
ENSMUSG00000002329	Mdp1	2629	86	36.7192	141	46.7448	69	33.1803
ENSMUSG00000002332	Dhrs1	6670	669	112.586	1048	136.943	721	136.657
ENSMUSG00000002341	Ncan	27788	0	0	0	0	0	0
ENSMUSG00000002342	Tmem161a	11325	224	22.2022	223	17.1621	205	22.8843
ENSMUSG00000002343	Armc6	14294	111	8.7168	126	7.6828	68	6.0142
ENSMUSG00000002345	Borcs8	7820	95	13.6365	129	14.3776	81	13.0948
ENSMUSG00000002346	Slc25a42	27965	369	14.8114	495	15.4275	320	14.4663
ENSMUSG00000002365	Snx9	90625	132	1.635	151	1.4522	85	1.1857
ENSMUSG00000002372	Ranbp3	38470	223	6.5068	329	7.4538	249	8.1827
ENSMUSG00000002379	Ndufa11	4374	413	105.988	554	110.391	417	120.526
ENSMUSG00000002384	Bmp8b	26934	9	0.3751	7	0.2265	12	0.5633
ENSMUSG00000002393	Nr2f6	7837	201	28.7894	237	26.3574	160	25.8102
ENSMUSG00000002395	Use1	2884	331	128.83	417	126.022	296	129.753
ENSMUSG00000002396	Ocel1	8063	52	7.2392	56	6.0534	32	5.0174
ENSMUSG00000002409	Dyrk1b	7825	31	4.447	61	6.7944	15	2.4234
ENSMUSG00000002413	Braf	122226	64	0.5878	92	0.656	50	0.5172
ENSMUSG00000002416	Ndufb2	10808	287	29.8073	356	28.7084	221	25.8505
ENSMUSG00000002428	Hltf	60679	121	2.2384	166	2.3844	68	1.4167
ENSMUSG00000002455	Prpf6	63792	181	3.1849	242	3.3064	124	2.4574
ENSMUSG00000002458	Rgs19	5558	139	28.0726	173	27.1289	140	31.8443
ENSMUSG00000002459	Rgs20	160709	0	0	0	0	0	0
ENSMUSG00000002475	Abhd3	64679	283	4.9114	359	4.8377	198	3.8701
ENSMUSG00000002477	Snrpd1	24304	113	5.219	175	6.2757	84	4.3694
ENSMUSG00000002486	Tchp	14567	21	1.6182	20	1.1966	18	1.5622
ENSMUSG00000002489	Tiam1	356658	92	0.2895	133	0.325	79	0.28
ENSMUSG00000002496	Tsc2	36814	611	18.63	770	18.2298	434	14.9039
ENSMUSG00000002500	Rpl3l	8323	0	0	0	0	8	1.2152
ENSMUSG00000002504	Slc9a3r2	11041	167	16.9783	142	11.2095	142	16.2593
ENSMUSG00000002524	Puf60	10742	1135	118.603	1740	141.179	1126	132.518
ENSMUSG00000002546	Golga2	20537	413	22.5735	672	28.5192	385	23.6999
ENSMUSG00000002550	Uck1	5157	70	15.2366	169	28.5624	84	20.5923
ENSMUSG00000002565	Scin	74459	8	0.1206	11	0.1288	6	0.1019
ENSMUSG00000002578	Ikzf4	38515	8	0.2332	6	0.1358	20	0.6565
ENSMUSG00000002580	Mien1	1283	52	45.4949	60	40.7595	39	38.4291
ENSMUSG00000002588	Pon1	25856	2158	93.6862	2895	97.587	1263	61.7538
ENSMUSG00000002602	Axl	31432	188	6.7138	366	10.1488	177	7.1191
ENSMUSG00000002603	Tgfb1	18075	142	8.8185	240	11.5728	149	10.4215
ENSMUSG00000002608	Ccdc97	7982	183	25.7351	202	22.0569	148	23.4408
ENSMUSG00000002617	Zfp40	19383	3	0.1737	6	0.2698	7	0.4566
ENSMUSG00000002625	Akap8l	29183	178	6.8466	246	7.347	88	3.8122
ENSMUSG00000002633	Shh	10441	1	0.1075	0	0	0	0
ENSMUSG00000002635	Pdcd2l	12162	82	7.5682	86	6.1631	51	5.3014
ENSMUSG00000002658	Gtf2f1	7883	115	16.3754	148	16.3634	100	16.0373
ENSMUSG00000002660	Clpp	5883	130	24.8045	177	26.2228	104	22.3489
ENSMUSG00000002661	Alkbh7	1983	68	38.4921	107	47.029	68	43.3519
ENSMUSG00000002664	Pspn	561	0	0	0	0	0	0
ENSMUSG00000002668	Dennd1c	12609	9	0.8012	13	0.8986	4	0.4011
ENSMUSG00000002679	Med6	21451	132	6.9074	158	6.4197	135	7.9562
ENSMUSG00000002688	Prkd1	307867	0	0	0	0	0	0
ENSMUSG00000002699	Lcp2	45375	73	1.8059	86	1.6519	57	1.5881
ENSMUSG00000002718	Cse1l	40349	1101	30.6295	1200	25.9211	587	18.3919
ENSMUSG00000002728	Naa20	14326	86	6.7384	158	9.6125	57	5.03
ENSMUSG00000002731	Prkra	18117	24	1.487	43	2.0686	20	1.3956
ENSMUSG00000002732	Fkbp7	10072	8	0.8916	9	0.7788	16	2.0083
ENSMUSG00000002733	Plekha3	21547	5	0.2605	7	0.2831	8	0.4694
ENSMUSG00000002741	Ykt6	12087	88	8.1724	129	9.302	73	7.6353
ENSMUSG00000002748	Baz1b	58865	385	7.3416	514	7.6105	267	5.7342
ENSMUSG00000002763	Pex6	14078	146	11.6412	199	12.3202	130	11.6741
ENSMUSG00000002767	Mrpl2	3910	230	66.0293	308	68.656	243	78.569
ENSMUSG00000002768	Mea1	4318	418	108.662	522	105.364	417	122.089
ENSMUSG00000002769	Gnmt	3504	1142	365.837	1555	386.786	1296	467.587
ENSMUSG00000002771	Grin2d	46495	9	0.2173	17	0.3187	6	0.1631
ENSMUSG00000002778	Kdelr1	10960	582	59.6071	864	68.7081	539	62.1728
ENSMUSG00000002781	Tmem143	20472	111	6.0862	166	7.0673	71	4.3845
ENSMUSG00000002791	Pdxk-ps	31267	13	0.4667	40	1.115	16	0.6469
ENSMUSG00000002797	Ggct	10370	9	0.9742	33	2.7736	18	2.1944
ENSMUSG00000002799	Jag2	21957	0	0	9	0.3573	2	0.1152
ENSMUSG00000002803	Btbd6	2463	6	2.7345	29	10.2621	11	5.6461
ENSMUSG00000002804	Nudt14	7833	191	27.371	160	17.8031	165	26.6304
ENSMUSG00000002808	Epdr1	28221	55	2.1876	77	2.3781	39	1.7471
ENSMUSG00000002812	Flii	13140	205	17.5123	286	18.9703	176	16.9332
ENSMUSG00000002814	Top3a	37307	64	1.9256	100	2.3362	59	1.9993
ENSMUSG00000002820	Atg4d	12479	45	4.0478	70	4.889	43	4.3562
ENSMUSG00000002825	Qtrt1	8437	46	6.1201	92	9.504	45	6.7429
ENSMUSG00000002831	Plin4	9212	6	0.7311	3	0.2838	6	0.8234
ENSMUSG00000002833	Hdgfl2	20973	303	16.2169	383	15.9163	161	9.7048
ENSMUSG00000002835	Chaf1a	31850	229	8.0707	263	7.197	118	4.6838
ENSMUSG00000002844	Adprh	8673	140	18.1194	140	14.069	102	14.868
ENSMUSG00000002845	Tmem39a	33464	131	4.3942	73	1.9013	122	4.609
ENSMUSG00000002846	Timmdc1	24316	44	2.0312	51	1.828	31	1.6117
ENSMUSG00000002847	Pla1a	37028	497	15.0665	682	16.0531	318	10.8572
ENSMUSG00000002870	Mcm2	15306	1190	87.2712	1419	80.8026	710	58.6433
ENSMUSG00000002871	Tpra1	9987	199	22.3668	223	19.4614	109	13.7979
ENSMUSG00000002881	Nab1	43385	139	3.5963	215	4.3192	99	2.8848
ENSMUSG00000002885	Adgre5	18075	697	43.2853	832	40.119	590	41.2663
ENSMUSG00000002897	Il17ra	24312	105	4.8479	171	6.1303	98	5.096
ENSMUSG00000002900	Lamb1	64410	463	8.0689	727	9.8375	504	9.8923
ENSMUSG00000002908	Kcnn1	21209	26	1.3761	6	0.2466	11	0.6557
ENSMUSG00000002910	Arrdc2	4591	50	12.225	55	10.4414	30	8.2611
ENSMUSG00000002930	Ppp1r17	15192	0	0	0	0	0	0
ENSMUSG00000002944	Cd36	107111	548	5.7429	922	7.5024	641	7.5656
ENSMUSG00000002948	Map2k7	9157	195	23.9038	311	29.6014	163	22.5038
ENSMUSG00000002949	Timm44	16182	394	27.3306	553	29.785	346	27.0312
ENSMUSG00000002957	Ap2a2	70838	360	5.7046	501	6.1642	267	4.765
ENSMUSG00000002963	Pnkp	5853	478	91.6717	653	97.2387	433	93.5258
ENSMUSG00000002968	Med25	15947	487	34.2796	732	40.0071	710	56.2861
ENSMUSG00000002980	Bcam	14885	67	5.0526	110	6.4409	67	5.6905
ENSMUSG00000002981	Clptm1	33462	1449	48.6074	2212	57.6153	1399	52.8552
ENSMUSG00000002983	Relb	23221	29	1.4019	43	1.614	11	0.5989
ENSMUSG00000002984	Tomm40	14125	476	37.8272	698	43.0697	385	34.4583
ENSMUSG00000002985	Apoe	3079	16914	6166.27	19050	5392.5	18290	7509.76
ENSMUSG00000002992	Apoc2	6362	1760	310.531	2233	305.914	1783	354.307
ENSMUSG00000002996	Hbp1	24281	680	31.4361	939	33.7057	498	25.9289
ENSMUSG00000002997	Prkar2b	102820	282	3.0786	351	2.9753	197	2.4222
ENSMUSG00000003031	Cdkn1b	5112	174	38.2071	210	35.8041	123	30.4184
ENSMUSG00000003032	Klf4	5323	6	1.2653	12	1.9648	9	2.1375
ENSMUSG00000003033	Ap1m1	17367	435	28.1158	516	25.8958	326	23.7309
ENSMUSG00000003037	Rab8a	22704	155	7.6633	220	8.4455	110	6.1251
ENSMUSG00000003038	Hmgn2	3912	553	158.676	498	110.952	380	122.802
ENSMUSG00000003039	Fam32a	4688	61	14.6059	102	18.9634	60	16.1803
ENSMUSG00000003051	Elf3	4993	10	2.2481	8	1.3965	2	0.5064
ENSMUSG00000003053	Cyp2c29	61308	40	0.7324	66	0.9383	30	0.6186
ENSMUSG00000003062	Stard3nl	38119	56	1.649	45	1.0289	16	0.5306
ENSMUSG00000003068	Stk11	14879	126	9.5057	156	9.1381	122	10.3659
ENSMUSG00000003070	Efna2	10528	2	0.2132	0	0	2	0.2402
ENSMUSG00000003072	Atp5d	7186	1415	221.032	1862	225.838	1450	255.095
ENSMUSG00000003099	Ppp5c	23284	494	23.8152	706	26.4272	472	25.6275
ENSMUSG00000003119	Cdk12	75445	112	1.6664	155	1.7906	80	1.3405
ENSMUSG00000003123	Lipe	19183	147	8.6017	167	7.5876	107	7.0516
ENSMUSG00000003131	Pafah1b2	49831	360	8.1094	499	8.7278	239	6.0635
ENSMUSG00000003134	Tbc1d8	107263	73	0.7639	102	0.8288	55	0.6482
ENSMUSG00000003135	Cnot11	11897	176	16.6058	218	15.9707	130	13.8143
ENSMUSG00000003153	Slc2a3	73831	208	3.1624	257	3.0339	166	2.8424
ENSMUSG00000003154	Foxj2	25452	30	1.3231	29	0.9931	20	0.9934
ENSMUSG00000003161	Sri	23301	302	14.5485	419	15.6727	199	10.7969
ENSMUSG00000003166	Dgcr2	59080	523	9.9368	615	9.0728	485	10.3782
ENSMUSG00000003184	Irf3	5200	410	88.5047	637	106.768	415	100.894
ENSMUSG00000003190	Bcl2l12	7490	37	5.5451	63	7.331	60	10.1272
ENSMUSG00000003198	Zfp959	6835	13	2.135	21	2.6778	4	0.7398
ENSMUSG00000003199	Mpnd	11079	139	14.0832	157	12.351	118	13.4649
ENSMUSG00000003200	Sh3gl1	19885	215	12.1366	316	13.8505	211	13.4146
ENSMUSG00000003206	Ebi3	4382	20	5.1232	29	5.7681	16	4.616
ENSMUSG00000003208	Yju2	9186	32	3.9103	42	3.985	15	2.0644
ENSMUSG00000003226	Ranbp2	47436	650	15.3812	963	17.6939	437	11.6465
ENSMUSG00000003227	Edar	74865	0	0	0	0	0	0
ENSMUSG00000003228	Grk5	206219	8	0.0435	5	0.0211	5	0.0307
ENSMUSG00000003233	Dvl3	17028	70	4.6145	126	6.4493	68	5.0486
ENSMUSG00000003234	Abcf3	12802	269	23.5863	447	30.4323	263	25.9717
ENSMUSG00000003235	Eif2b5	10506	188	20.0866	229	18.9978	130	15.6433
ENSMUSG00000003269	Cyth2	7944	191	26.9886	258	28.3064	172	27.3723
ENSMUSG00000003271	Sult2b1	54686	0	0	0	0	3	0.0694
ENSMUSG00000003273	Car11	4839	0	0	0	0	0	0
ENSMUSG00000003279	Dlgap1	852340	16	0.0211	0	0	1	0.0015
ENSMUSG00000003282	Plag1	37427	23	0.6898	14	0.326	2	0.0676
ENSMUSG00000003283	Hck	42973	17	0.4441	32	0.649	28	0.8237
ENSMUSG00000003299	Mrpl4	6101	240	44.1566	320	45.7145	169	35.0193
ENSMUSG00000003308	Keap1	9631	684	79.7206	991	89.6823	639	83.8787
ENSMUSG00000003309	Ap1m2	18062	11	0.6836	7	0.3378	0	0
ENSMUSG00000003316	Glg1	104795	1192	12.768	1683	13.9974	1068	12.8841
ENSMUSG00000003341	Atp8b3	19540	0	0	0	0	0	0
ENSMUSG00000003344	Btbd2	14454	125	9.7075	194	11.6982	106	9.2713
ENSMUSG00000003345	Csnk1g2	17911	73	4.575	93	4.5255	70	4.9408
ENSMUSG00000003346	Abhd17a	6687	106	17.7935	146	19.0294	109	20.6071
ENSMUSG00000003348	Mob3a	16724	62	4.1614	98	5.1073	79	5.9719
ENSMUSG00000003352	Cacnb3	13689	3	0.246	0	0	6	0.5541
ENSMUSG00000003354	Ccdc65	15129	0	0	0	0	0	0
ENSMUSG00000003355	Fkbp11	3832	246	72.0602	409	93.0256	288	95.0143
ENSMUSG00000003360	Ddx23	17760	353	22.3109	443	21.7403	315	22.4228
ENSMUSG00000003363	Pld3	21218	598	31.6361	830	34.094	516	30.7445
ENSMUSG00000003378	Grik5	62497	11	0.1976	13	0.1813	9	0.1821
ENSMUSG00000003379	Cd79a	4816	23	5.3608	41	7.42	7	1.8375
ENSMUSG00000003380	Rabac1	3002	407	152.184	601	174.489	481	202.561
ENSMUSG00000003382	Etv3	14749	67	5.0992	123	7.2685	63	5.4001
ENSMUSG00000003402	Prkcsh	11416	1156	113.666	1497	114.291	1079	119.489
ENSMUSG00000003410	Elavl3	37018	3	0.091	2	0.0471	0	0
ENSMUSG00000003411	Rab3b	64261	29	0.5066	51	0.6917	44	0.8656
ENSMUSG00000003418	St8sia6	143043	2	0.0157	2	0.0122	4	0.0354
ENSMUSG00000003420	Fcgrt	10861	1275	131.773	1713	137.465	1005	116.982
ENSMUSG00000003421	Nosip	15781	242	17.2134	384	21.2081	243	19.4668
ENSMUSG00000003423	Pih1d1	5762	385	75.0021	372	56.2697	323	70.8682
ENSMUSG00000003429	Rps11	2060	1323	720.906	1575	666.374	1319	809.468
ENSMUSG00000003435	Supt5	23855	925	43.5259	1097	40.0804	755	40.0119
ENSMUSG00000003436	Dll3	8685	0	0	0	0	0	0
ENSMUSG00000003437	Paf1	6437	233	40.6311	302	40.891	182	35.7446
ENSMUSG00000003438	Timm50	6556	233	39.8936	335	44.5359	192	37.0241
ENSMUSG00000003444	Med29	6562	65	11.1189	83	11.0242	59	11.3668
ENSMUSG00000003452	Bicd1	154443	2	0.0145	2	0.0113	3	0.0246
ENSMUSG00000003458	Ncstn	16782	819	54.7805	991	51.4677	727	54.7662
ENSMUSG00000003464	Pex19	9738	178	20.518	276	24.7027	181	23.498
ENSMUSG00000003469	Phyhip	11356	2	0.1977	16	1.228	6	0.668
ENSMUSG00000003476	Crhr2	42967	7	0.1829	0	0	6	0.1765
ENSMUSG00000003477	Inmt	4417	317	80.5597	268	52.8825	172	49.2292
ENSMUSG00000003484	Cyp4f18	21144	13	0.6901	24	0.9893	23	1.3752
ENSMUSG00000003500	Impdh1	15930	242	17.0524	232	12.6934	185	14.6818
ENSMUSG00000003505	Psg18	9587	0	0	0	0	0	0
ENSMUSG00000003518	Dusp3	15870	244	17.2583	450	24.7138	246	19.5966
ENSMUSG00000003526	Prodh	29846	101	3.7986	106	3.0955	82	3.4734
ENSMUSG00000003527	Ess2	10639	52	5.4864	70	5.7346	23	2.7331
ENSMUSG00000003528	Slc25a1	2996	419	156.985	603	175.42	376	158.66
ENSMUSG00000003531	Dgcr6	18772	75	4.4847	83	3.8536	84	5.6571
ENSMUSG00000003534	Ddr1	23054	83	4.0413	55	2.0793	117	6.416
ENSMUSG00000003541	Ier3	1239	26	23.5553	32	22.5104	16	16.3257
ENSMUSG00000003545	Fosb	7355	18	2.7471	28	3.318	20	3.4377
ENSMUSG00000003546	Klc4	15398	90	6.5609	141	7.981	94	7.7177
ENSMUSG00000003549	Ercc1	11746	36	3.4403	43	3.1907	33	3.5518
ENSMUSG00000003555	Cyp17a1	6007	35	6.5403	28	4.0626	28	5.8928
ENSMUSG00000003559	As3mt	33641	229	7.641	350	9.0678	185	6.9522
ENSMUSG00000003573	Homer3	11534	77	7.4937	159	12.0149	85	9.3167
ENSMUSG00000003575	Crtc1	57224	38	0.7454	67	1.0205	48	1.0604
ENSMUSG00000003581	Rnf215	5970	25	4.7006	29	4.2338	28	5.9293
ENSMUSG00000003585	Sec14l2	26376	1426	60.6871	1907	63.0153	1055	50.5668
ENSMUSG00000003604	Aven	141609	49	0.3884	74	0.4555	28	0.25
ENSMUSG00000003617	Cp	52091	7288	157.048	9747	163.085	5423	131.613
ENSMUSG00000003623	Crot	31291	1718	61.6296	2435	67.8241	1259	50.8661
ENSMUSG00000003644	Rps6ka1	40507	537	14.8809	864	18.5904	376	11.7349
ENSMUSG00000003657	Calb2	30708	0	0	0	0	0	0
ENSMUSG00000003660	Snrnp200	32065	928	32.4865	1372	37.293	733	28.8998
ENSMUSG00000003662	Ciao1	6878	308	50.266	383	48.5334	254	46.6867
ENSMUSG00000003665	Has1	11882	0	0	1	0.0734	0	0
ENSMUSG00000003680	Taf6l	11930	336	31.6144	387	28.2732	246	26.0685
ENSMUSG00000003721	Insig2	28236	482	19.1615	743	22.9345	369	16.5213
ENSMUSG00000003731	Kpna6	28787	214	8.3446	280	8.4775	131	5.753
ENSMUSG00000003746	Man1a	171824	1447	9.453	1875	9.5109	1133	8.3362
ENSMUSG00000003752	Itpkc	21489	9	0.4701	31	1.2573	13	0.7648
ENSMUSG00000003762	Coq8b	24927	124	5.5839	193	6.7483	140	7.1004
ENSMUSG00000003778	Brd8	25986	368	15.8962	527	17.6757	320	15.568
ENSMUSG00000003779	Kif20a	8664	844	109.348	1049	105.526	443	64.6409
ENSMUSG00000003808	Farsa	12268	434	39.7102	642	45.6106	385	39.6743
ENSMUSG00000003809	Gcdh	7528	1218	181.616	1626	188.255	973	163.401
ENSMUSG00000003810	Mast2	157421	74	0.5277	88	0.4872	33	0.265
ENSMUSG00000003812	Dnase2a	14355	126	9.8527	203	12.3253	135	11.8892
ENSMUSG00000003813	Rad23a	6646	918	155.049	1110	145.568	535	101.769
ENSMUSG00000003814	Calr	5084	3935	868.81	4766	817.058	3493	868.59
ENSMUSG00000003824	Syce2	16110	59	4.111	65	3.5166	24	1.8834
ENSMUSG00000003847	Nfat5	86047	142	1.8524	128	1.2965	127	1.8659
ENSMUSG00000003848	Nob1	12565	160	14.2937	199	13.8037	214	21.5314
ENSMUSG00000003849	Nqo1	14981	43	3.2219	38	2.2108	22	1.8565
ENSMUSG00000003863	Ppfia3	27897	0	0	0	0	6	0.2719
ENSMUSG00000003865	Gys1	21775	45	2.3197	53	2.1214	49	2.8449
ENSMUSG00000003868	Ruvbl2	16336	685	47.0685	773	41.2419	528	40.8611
ENSMUSG00000003872	Lin7b	2692	3	1.2509	0	0	3	1.4089
ENSMUSG00000003873	Bax	5201	206	44.4597	327	54.7981	146	35.4885
ENSMUSG00000003882	Il7r	24388	6	0.2762	2	0.0715	2	0.1037
ENSMUSG00000003923	Tfam	12816	255	22.3344	281	19.1099	194	19.1369
ENSMUSG00000003929	Zfp81	29536	19	0.7221	11	0.3246	15	0.642
ENSMUSG00000003934	Efnb3	6113	3	0.5509	2	0.2852	3	0.6204
ENSMUSG00000003948	Mmd	29133	88	3.3907	95	2.8421	43	1.866
ENSMUSG00000003949	Hlf	54359	192	3.9647	198	3.1747	187	4.349
ENSMUSG00000003955	Fam162a	27833	214	8.6306	315	9.864	200	9.0843
ENSMUSG00000003970	Rpl8	2236	1908	957.839	2344	913.672	1602	905.759
ENSMUSG00000003974	Grm3	239629	0	0	0	0	0	0
ENSMUSG00000003992	Ssbp2	243146	92	0.4247	126	0.4517	83	0.4316
ENSMUSG00000004018	Fancl	85741	93	1.2175	119	1.2097	65	0.9584
ENSMUSG00000004031	Brinp2	111057	2	0.0202	2	0.0157	0	0
ENSMUSG00000004032	Gstm5	2865	347	135.954	630	191.655	361	159.296
ENSMUSG00000004035	Gstm7	5483	465	95.1964	523	83.1358	308	71.0157
ENSMUSG00000004038	Gstm3	5587	116	23.3059	143	22.3081	109	24.6644
ENSMUSG00000004040	Stat3	54442	1899	39.154	2634	42.1683	1598	37.1078
ENSMUSG00000004043	Stat5a	25818	322	13.9997	533	17.9932	287	14.0534
ENSMUSG00000004044	Cavin1	14154	206	16.3371	257	15.8255	192	17.1492
ENSMUSG00000004054	Map3k11	14123	62	4.9278	84	5.1839	87	7.7878
ENSMUSG00000004056	Akt2	49274	373	8.4972	473	8.3666	365	9.3648
ENSMUSG00000004069	Dnaja3	67706	291	4.8245	414	5.3294	328	6.1245
ENSMUSG00000004070	Hmox2	40381	377	10.4797	428	9.2379	351	10.9888
ENSMUSG00000004071	Cdip1	39944	424	11.9152	512	11.1718	439	13.8942
ENSMUSG00000004085	Map3k20	156973	50	0.3575	57	0.3165	24	0.1933
ENSMUSG00000004096	Cwc15	9960	140	15.7781	271	23.7145	98	12.4391
ENSMUSG00000004098	Col5a3	45017	10	0.2493	9	0.1742	28	0.7863
ENSMUSG00000004099	Dnmt1	52679	2088	44.4917	2913	48.1956	1462	35.0858
ENSMUSG00000004100	Ppan	4003	183	51.3158	252	54.868	185	58.4263
ENSMUSG00000004105	Angptl2	31648	34	1.2059	65	1.7901	51	2.0373
ENSMUSG00000004110	Cacna1e	493770	3	0.0068	3	0.0053	0	0
ENSMUSG00000004113	Cacna1b	159265	26	0.1832	61	0.3338	45	0.3572
ENSMUSG00000004127	Trmt10a	16373	14	0.9598	42	2.2358	10	0.7721
ENSMUSG00000004151	Etv1	91104	35	0.4312	39	0.3731	10	0.1388
ENSMUSG00000004187	Kifc2	8338	6	0.8077	12	1.2544	11	1.6678
ENSMUSG00000004207	Psap	24970	4952	222.612	6168	215.293	3902	197.556
ENSMUSG00000004221	Ikbkg	60564	303	5.6158	438	6.3032	377	7.8695
ENSMUSG00000004231	Pax2	81826	5	0.0686	4	0.0426	5	0.0773
ENSMUSG00000004233	Wars2	98118	42	0.4805	49	0.4353	27	0.3479
ENSMUSG00000004263	Atn1	13980	44	3.5329	54	3.3666	38	3.4364
ENSMUSG00000004264	Phb2	4614	862	209.708	1233	232.911	842	230.705
ENSMUSG00000004266	Ptpn6	18007	592	36.9034	864	41.8193	525	36.8587
ENSMUSG00000004267	Eno2	9620	20	2.3337	1	0.0906	12	1.577
ENSMUSG00000004268	Emg1	8093	323	44.8001	485	52.232	274	42.8019
ENSMUSG00000004270	Lpcat3	41391	483	13.0987	748	15.7507	388	11.8508
ENSMUSG00000004285	Atp6v1f	2794	202	81.1541	326	101.694	194	87.7804
ENSMUSG00000004296	Il12b	13970	0	0	0	0	0	0
ENSMUSG00000004317	Clcn5	165548	134	0.9086	172	0.9055	110	0.84
ENSMUSG00000004319	Clcn3	72911	517	7.9595	757	9.0491	400	6.9357
ENSMUSG00000004328	Hif3a	30920	45	1.6336	37	1.043	45	1.8399
ENSMUSG00000004341	Gpx6	7499	0	0	0	0	0	0
ENSMUSG00000004344	Gpx5	6302	0	0	0	0	0	0
ENSMUSG00000004347	Pde1c	499299	20	0.045	39	0.0681	35	0.0886
ENSMUSG00000004356	Utp20	80197	171	2.3934	215	2.3366	115	1.8128
ENSMUSG00000004359	Spic	10243	29	3.178	67	5.701	38	4.6901
ENSMUSG00000004360	9330159F19Rik	19173	0	0	0	0	1	0.0659
ENSMUSG00000004364	Cul3	75557	205	3.0455	406	4.6833	252	4.2165
ENSMUSG00000004366	Sst	1385	0	0	2	1.2586	0	0
ENSMUSG00000004371	Il11	10486	0	0	0	0	0	0
ENSMUSG00000004383	Large1	538941	37	0.0771	50	0.0809	47	0.1103
ENSMUSG00000004393	Ddx56	8853	214	27.1337	306	30.1256	196	27.989
ENSMUSG00000004394	Tmed4	4501	446	111.227	615	119.089	423	118.81
ENSMUSG00000004415	Col26a1	141450	0	0	3	0.0185	4	0.0358
ENSMUSG00000004446	Bid	24923	146	6.5756	195	6.8193	150	7.6087
ENSMUSG00000004451	Ralb	34489	100	3.2547	142	3.5885	100	3.6656
ENSMUSG00000004455	Ppp1cc	16995	438	28.9294	540	27.6935	359	26.7052
ENSMUSG00000004460	Dnajb11	21789	182	9.376	229	9.1602	185	10.7339
ENSMUSG00000004462	Tbccd1	44455	121	3.0553	220	4.3133	134	3.8107
ENSMUSG00000004473	Clec11a	4215	9	2.3968	8	1.6542	6	1.7996
ENSMUSG00000004500	Zfp324	8398	39	5.2128	45	4.6703	18	2.7097
ENSMUSG00000004508	Gab2	227360	20	0.0987	17	0.0652	15	0.0834
ENSMUSG00000004530	Coro1c	66322	662	11.2043	799	10.5001	524	9.9884
ENSMUSG00000004535	Tax1bp1	53051	579	12.251	843	13.8496	516	12.2964
ENSMUSG00000004540	Psg17	7670	0	0	0	0	0	0
ENSMUSG00000004542	Psg19	8953	0	0	2	0.1947	0	0
ENSMUSG00000004552	Ctse	37199	799	24.1102	977	22.8912	548	18.6239
ENSMUSG00000004558	Ndrg2	8887	4017	507.379	4825	473.202	3325	472.997
ENSMUSG00000004561	Mettl17	8197	72	9.8597	89	9.4632	69	10.6418
ENSMUSG00000004562	Arhgef40	21532	149	7.7676	276	11.172	138	8.1025
ENSMUSG00000004565	Pnpla6	28883	203	7.8893	274	8.2682	147	6.4342
ENSMUSG00000004567	Mcoln1	14775	106	8.0531	147	8.6715	95	8.1286
ENSMUSG00000004568	Arhgef18	63595	112	1.9769	148	2.0284	83	1.65
ENSMUSG00000004591	Pkn2	91102	376	4.6328	553	5.2906	294	4.0798
ENSMUSG00000004609	Cd33	20212	33	1.8327	58	2.5011	22	1.3761
ENSMUSG00000004610	Etfb	13717	1677	137.233	2289	145.442	1610	148.385
ENSMUSG00000004612	Nkg7	1176	18	17.1811	5	3.7057	8	8.6001
ENSMUSG00000004626	Stxbp2	12689	321	28.3964	479	32.9013	245	24.4096
ENSMUSG00000004630	Pcp2	2174	0	0	0	0	0	0
ENSMUSG00000004631	Sgce	72857	593	9.1363	754	9.02	427	7.4093
ENSMUSG00000004633	Chn2	262256	51	0.2183	47	0.1562	19	0.0916
ENSMUSG00000004637	Wwox	913053	33	0.0406	29	0.0277	12	0.0166
ENSMUSG00000004642	Slbp	17622	1384	88.159	1420	70.2324	946	67.8669
ENSMUSG00000004651	Tyr	68741	0	0	1	0.0127	0	0
ENSMUSG00000004654	Ghrhr	12235	0	0	0	0	0	0
ENSMUSG00000004655	Aqp1	12123	784	72.5925	1064	76.4955	695	72.4764
ENSMUSG00000004661	Arid3b	46440	44	1.0635	42	0.7882	64	1.7422
ENSMUSG00000004665	Cnn2	7478	156	23.4167	234	27.2731	166	28.0637
ENSMUSG00000004667	Polr2e	3846	243	70.9223	442	100.165	333	109.46
ENSMUSG00000004668	Abca13	492317	24	0.0547	37	0.0655	13	0.0334
ENSMUSG00000004677	Myo9b	87999	187	2.3853	194	1.9214	160	2.2986
ENSMUSG00000004698	Hdac9	869515	49	0.0633	81	0.0812	26	0.0378
ENSMUSG00000004707	Ly9	18786	45	2.6888	84	3.8972	35	2.3554
ENSMUSG00000004709	Cd244a	50553	0	0	4	0.069	3	0.075
ENSMUSG00000004730	Adgre1	124836	130	1.1689	188	1.3126	92	0.9317
ENSMUSG00000004748	Mtfp1	3965	57	16.1368	67	14.7277	36	11.4784
ENSMUSG00000004768	Rab23	22677	23	1.1385	25	0.9609	39	2.1742
ENSMUSG00000004771	Rab11a	22459	837	41.8332	1122	43.5419	510	28.7079
ENSMUSG00000004788	Eif2b2	7147	171	26.857	243	29.6338	140	24.7643
ENSMUSG00000004789	Dlst	24012	1410	65.9138	1795	65.1539	1127	59.3359
ENSMUSG00000004791	Pgf	11155	0	0	2	0.1563	0	0
ENSMUSG00000004798	Ulk2	79424	40	0.5653	71	0.7791	46	0.7322
ENSMUSG00000004814	Ccl24	3112	48	17.3136	50	14.0034	46	18.687
ENSMUSG00000004815	Dgkq	22979	91	4.4452	128	4.8549	71	3.9062
ENSMUSG00000004821	Tmed11	18128	0	0	0	0	0	0
ENSMUSG00000004837	Grap	19519	9	0.5176	22	0.9824	10	0.6477
ENSMUSG00000004842	Pou1f1	14494	0	0	0	0	0	0
ENSMUSG00000004843	Chmp2b	23598	78	3.7103	109	4.0258	71	3.8037
ENSMUSG00000004846	Plod3	9629	187	21.7995	293	26.5211	155	20.3504
ENSMUSG00000004849	Ap1s1	11142	215	21.6601	360	28.1607	263	29.8411
ENSMUSG00000004864	Mapk13	10936	50	5.1321	29	2.3112	41	4.7397
ENSMUSG00000004865	Srpk1	35061	340	10.8853	498	12.3797	353	12.7284
ENSMUSG00000004872	Pax3	95867	0	0	0	0	2	0.0264
ENSMUSG00000004880	Lbr	27711	1092	44.234	1397	43.9389	698	31.8438
ENSMUSG00000004885	Crabp2	4710	0	0	0	0	0	0
ENSMUSG00000004891	Nes	9373	47	5.6287	43	3.9985	44	5.9347
ENSMUSG00000004892	Bcan	12699	0	0	2	0.1373	4	0.3982
ENSMUSG00000004894	Hapln2	5833	0	0	0	0	0	0
ENSMUSG00000004895	Prcc	26705	59	2.48	69	2.252	53	2.509
ENSMUSG00000004896	Rrnad1	8116	138	19.0863	213	22.874	118	18.3807
ENSMUSG00000004897	Hdgf	9811	707	80.8895	1000	88.8365	643	82.8552
ENSMUSG00000004902	Slc25a18	20758	0	0	0	0	0	0
ENSMUSG00000004929	Thop1	12524	134	12.0101	135	9.395	105	10.5991
ENSMUSG00000004931	Apba3	6286	113	20.1785	167	23.1551	167	33.5864
ENSMUSG00000004933	Matk	10430	10	1.0762	74	6.1838	18	2.1818
ENSMUSG00000004934	Pias4	14657	154	11.794	199	11.8335	124	10.6954
ENSMUSG00000004936	Map2k1	67861	191	3.1594	234	3.0054	136	2.5336
ENSMUSG00000004937	Sgta	16106	566	39.447	822	44.4824	600	47.0962
ENSMUSG00000004939	Nmrk2	3881	0	0	0	0	0	0
ENSMUSG00000004945	Tmem242	29389	97	3.7049	125	3.7071	82	3.5274
ENSMUSG00000004947	Dtx2	38072	76	2.2408	64	1.4651	56	1.8595
ENSMUSG00000004948	Zp3	8525	0	0	0	0	1	0.1483
ENSMUSG00000004951	Hspb1	1644	4	2.7311	10	5.3015	6	4.6139
ENSMUSG00000004952	Rasa4	27944	35	1.4059	32	0.9981	18	0.8143
ENSMUSG00000004961	Syt5	7776	0	0	0	0	0	0
ENSMUSG00000004980	Hnrnpa2b1	8962	6045	757.142	7822	760.707	5111	720.98
ENSMUSG00000004988	Fxyd4	4133	0	0	0	0	0	0
ENSMUSG00000004994	Ccdc130	12585	38	3.3893	47	3.255	24	2.4109
ENSMUSG00000004996	Mri1	7420	215	32.5252	257	30.188	161	27.4311
ENSMUSG00000005034	Prkacb	83416	317	4.2658	464	4.8481	311	4.7134
ENSMUSG00000005043	Sgsh	12111	110	10.1953	130	9.3555	109	11.3781
ENSMUSG00000005045	Chd5	51543	0	0	3	0.0507	3	0.0736
ENSMUSG00000005054	Cstb	1953	125	71.8445	169	75.4204	135	87.3883
ENSMUSG00000005057	Sh2b2	28409	21	0.8298	32	0.9817	37	1.6465
ENSMUSG00000005069	Pex5	18251	1217	74.8496	1623	77.5062	1033	71.5543
ENSMUSG00000005078	Jkamp	15872	94	6.6479	186	10.2138	76	6.0535
ENSMUSG00000005087	Cd44	90524	1186	14.7064	1346	12.9594	833	11.6333
ENSMUSG00000005089	Slc1a2	132125	23	0.1954	19	0.1253	25	0.2392
ENSMUSG00000005102	Eif2ak4	86616	98	1.27	143	1.4389	89	1.299
ENSMUSG00000005103	Wdr1	36408	1008	31.0777	1535	36.7465	862	29.9318
ENSMUSG00000005107	Slc2a9	153870	581	4.2385	728	4.1237	417	3.4261
ENSMUSG00000005124	Ccn4	31881	6	0.2113	16	0.4374	14	0.5552
ENSMUSG00000005125	Ndrg1	40322	1227	34.1577	1392	30.0886	699	21.9158
ENSMUSG00000005131	4930550C14Rik	32077	3	0.105	6	0.163	0	0
ENSMUSG00000005142	Man2b1	15012	901	67.3708	1145	66.477	768	64.6762
ENSMUSG00000005148	Klf5	16345	13	0.8928	21	1.1198	25	1.9336
ENSMUSG00000005150	Wdr83	6271	211	37.7686	283	39.3327	195	39.3115
ENSMUSG00000005161	Prdx2	5247	4076	871.985	4822	800.978	3078	741.617
ENSMUSG00000005198	Polr2a	24640	985	44.8726	1212	42.8713	742	38.0702
ENSMUSG00000005202	Shbg	3101	37	13.3932	28	7.8697	28	11.4151
ENSMUSG00000005204	Senp3	8969	114	14.2675	190	18.4635	109	15.364
ENSMUSG00000005220	Corin	204448	0	0	0	0	0	0
ENSMUSG00000005225	Plekha8	50728	7	0.1549	17	0.2921	10	0.2492
ENSMUSG00000005232	G6pc2	16768	0	0	0	0	0	0
ENSMUSG00000005233	Spc25	12299	291	26.5588	347	24.5903	189	19.4274
ENSMUSG00000005237	Dnah2	128301	2	0.0175	2	0.0136	5	0.0493
ENSMUSG00000005251	Ripk4	21854	10	0.5136	21	0.8375	22	1.2727
ENSMUSG00000005262	Ufd1	23482	394	18.8342	470	17.4449	272	14.6439
ENSMUSG00000005267	Zfp287	31549	12	0.427	0	0	0	0
ENSMUSG00000005268	Prlr	171942	298	1.9454	545	2.7626	111	0.8161
ENSMUSG00000005299	Letm1	43144	239	6.2182	338	6.8281	181	5.3037
ENSMUSG00000005312	Ubqln1	39497	828	23.5316	1202	26.5244	843	26.9827
ENSMUSG00000005320	Fgfr4	16119	81	5.6407	109	5.8938	66	5.1764
ENSMUSG00000005338	Cadm3	34437	11	0.3586	2	0.0506	7	0.257
ENSMUSG00000005339	Fcer1a	5930	0	0	2	0.294	0	0
ENSMUSG00000005354	Txn2	13959	861	69.2364	1070	66.8089	659	59.6833
ENSMUSG00000005355	Casp14	6303	0	0	0	0	0	0
ENSMUSG00000005357	Slc1a6	34269	1	0.0328	0	0	3	0.1107
ENSMUSG00000005360	Slc1a3	76640	0	0	9	0.1024	0	0
ENSMUSG00000005362	Crbn	19876	155	8.7536	198	8.6824	97	6.1697
ENSMUSG00000005364	Il5ra	38680	0	0	2	0.0451	0	0
ENSMUSG00000005370	Msh6	15830	190	13.4728	288	15.8568	142	11.3404
ENSMUSG00000005371	Fbxo11	74432	201	3.0313	215	2.5176	127	2.1571
ENSMUSG00000005373	Mlxipl	48492	226	5.2315	307	5.5179	187	4.8752
ENSMUSG00000005374	Tbl2	16103	185	12.8959	239	12.9359	170	13.3464
ENSMUSG00000005378	Bud23	12002	660	61.7271	802	58.2405	493	51.9296
ENSMUSG00000005397	Nid1	74718	768	11.5378	1053	12.2831	525	8.8829
ENSMUSG00000005410	Mcm5	18870	1748	103.981	2293	105.91	1152	77.1796
ENSMUSG00000005413	Hmox1	6968	493	79.419	660	82.5544	505	91.6232
ENSMUSG00000005417	Mprip	119555	291	2.7322	353	2.5734	361	3.8173
ENSMUSG00000005442	Cic	26455	195	8.2739	244	8.0387	136	6.4991
ENSMUSG00000005447	Pafah1b3	2937	99	37.837	125	37.0946	120	51.6534
ENSMUSG00000005465	Il27ra	12295	15	1.3695	19	1.3469	9	0.9254
ENSMUSG00000005469	Prkaca	23450	203	9.7172	251	9.329	192	10.351
ENSMUSG00000005470	Asf1b	14690	94	7.1828	119	7.0604	42	3.6145
ENSMUSG00000005474	Myl10	7948	0	0	0	0	0	0
ENSMUSG00000005481	Ddx39	11715	751	71.9587	1020	75.8861	499	53.8493
ENSMUSG00000005483	Dnajb1	4460	180	45.3026	207	40.452	130	36.8494
ENSMUSG00000005493	Msh4	48989	0	0	0	0	0	0
ENSMUSG00000005501	Usp40	63432	117	2.0704	152	2.0885	112	2.2322
ENSMUSG00000005503	Evx1	4880	0	0	0	0	0	0
ENSMUSG00000005505	Kbtbd4	6886	118	19.2354	190	24.0487	95	17.4413
ENSMUSG00000005506	Celf1	79115	1548	21.9633	1916	21.1077	995	15.8996
ENSMUSG00000005510	Ndufs3	10193	1000	110.124	1150	98.3332	737	91.4087
ENSMUSG00000005514	Por	65293	2932	50.4061	3622	48.3489	2850	55.1824
ENSMUSG00000005533	Igf1r	280841	83	0.3317	129	0.4003	70	0.3151
ENSMUSG00000005534	Insr	157556	509	3.6263	669	3.7008	357	2.8645
ENSMUSG00000005540	Fcer2a	12438	1	0.0902	0	0	0	0
ENSMUSG00000005547	Cyp2a5	8243	99	13.4814	142	15.0144	71	10.8892
ENSMUSG00000005553	Atp4a	13325	13	1.0951	26	1.7006	3	0.2846
ENSMUSG00000005566	Trim28	31921	1536	54.0133	2141	58.4581	1479	58.5752
ENSMUSG00000005575	Ube2m	3155	571	203.153	731	201.94	476	190.735
ENSMUSG00000005580	Adcy9	132969	54	0.4559	99	0.6489	50	0.4754
ENSMUSG00000005583	Mef2c	163046	348	2.3958	357	1.9084	339	2.6285
ENSMUSG00000005609	Ctr9	27426	276	11.2962	398	12.6481	242	11.1551
ENSMUSG00000005610	Eif4g2	15280	1290	94.7659	1871	106.722	1105	91.4241
ENSMUSG00000005611	Mrvi1	114195	121	1.1894	114	0.8701	123	1.3617
ENSMUSG00000005615	Pcyt1a	44149	431	10.9583	666	13.1479	389	11.1391
ENSMUSG00000005621	Zfp592	51483	76	1.657	98	1.6591	82	2.0136
ENSMUSG00000005625	Psmd4	9920	1661	187.951	2269	199.355	1457	185.682
ENSMUSG00000005628	Tmod4	4733	0	0	0	0	4	1.0684
ENSMUSG00000005640	Insrr	19150	0	0	1	0.0455	0	0
ENSMUSG00000005649	Cabp5	10755	0	0	0	0	0	0
ENSMUSG00000005656	Snx6	49354	196	4.4578	282	4.98	140	3.5861
ENSMUSG00000005667	Mthfd2	20217	184	10.2161	252	10.864	110	6.8786
ENSMUSG00000005672	Kit	81806	154	2.1131	182	1.9391	114	1.7617
ENSMUSG00000005674	Tomm40l	6503	99	17.0886	125	16.7533	137	26.6335
ENSMUSG00000005677	Nr1i3	6731	214	35.6878	393	50.8883	336	63.1076
ENSMUSG00000005681	Apoa2	1325	3517	2979.49	4045	2660.77	3487	3327.04
ENSMUSG00000005682	Pan2	18023	335	20.8643	588	28.4351	261	18.3078
ENSMUSG00000005683	Cs	24745	456	20.6854	611	21.5208	426	21.7643
ENSMUSG00000005686	Ampd3	44199	265	6.7301	250	4.9298	157	4.4906
ENSMUSG00000005687	Bcas2	7511	239	35.7179	332	38.5252	208	35.0096
ENSMUSG00000005696	Sh2d1a	26877	0	0	1	0.0324	1	0.047
ENSMUSG00000005698	Ctcf	46354	253	6.1266	343	6.4493	174	4.7455
ENSMUSG00000005699	Pard6a	2348	20	9.5613	34	12.6208	11	5.9227
ENSMUSG00000005705	Agrp	70695	1	0.0159	2	0.0247	2	0.0358
ENSMUSG00000005716	Pvalb	15286	0	0	0	0	0	0
ENSMUSG00000005718	Tfap4	15193	51	3.768	80	4.5893	50	4.1605
ENSMUSG00000005732	Ranbp1	8948	654	82.0422	762	74.2222	418	59.0571
ENSMUSG00000005763	Cd247	88596	3	0.038	1	0.0098	0	0
ENSMUSG00000005774	Rfx5	7486	75	11.246	98	11.4099	108	18.2388
ENSMUSG00000005779	Psmb4	2868	1016	397.649	1325	402.663	1002	441.683
ENSMUSG00000005800	Mmp8	10029	37	4.1412	36	3.1286	24	3.0253
ENSMUSG00000005802	Slc30a4	21430	10	0.5238	15	0.6101	6	0.354
ENSMUSG00000005803	Sqor	44332	247	6.2541	296	5.8194	115	3.2795
ENSMUSG00000005804	Bloc1s6	10972	43	4.3991	64	5.0839	44	5.0698
ENSMUSG00000005813	Metap1	30559	213	7.824	324	9.2408	191	7.9016
ENSMUSG00000005823	Gpr108	13811	78	6.3395	102	6.4369	51	4.6684
ENSMUSG00000005824	Tnfsf14	4685	3	0.7188	7	1.3022	2	0.5397
ENSMUSG00000005836	Gata6	33571	64	2.1399	74	1.9212	69	2.5984
ENSMUSG00000005846	Rsl1d1	10361	358	38.7853	500	42.0604	335	40.8757
ENSMUSG00000005864	Cnga2	18369	0	0	0	0	0	0
ENSMUSG00000005871	Apc	101628	142	1.5684	191	1.638	120	1.4928
ENSMUSG00000005873	Reep5	29185	323	12.4231	391	11.6767	253	10.9593
ENSMUSG00000005881	Ergic3	10234	553	60.6548	869	74.008	421	52.0066
ENSMUSG00000005882	Uqcc1	83416	537	7.2262	602	6.29	498	7.5475
ENSMUSG00000005883	Spo11	15876	0	0	0	0	0	0
ENSMUSG00000005886	Ncoa2	234978	394	1.8822	689	2.5556	407	2.1897
ENSMUSG00000005891	Prl4a1	7347	0	0	0	0	0	0
ENSMUSG00000005892	Trh	2589	0	0	0	0	0	0
ENSMUSG00000005893	Nr2c2	82904	114	1.5435	155	1.6295	103	1.5707
ENSMUSG00000005897	Nr2c1	49188	109	2.4874	132	2.3389	101	2.5959
ENSMUSG00000005899	Smpd4	25474	702	30.9333	848	29.0137	544	26.9975
ENSMUSG00000005907	Pex1	41166	212	5.7807	289	6.1188	149	4.5758
ENSMUSG00000005917	Otx1	8133	0	0	0	0	0	0
ENSMUSG00000005936	Kctd20	17599	858	54.7249	912	45.166	708	50.8589
ENSMUSG00000005947	Itgae	56863	5	0.0987	6	0.092	1	0.0222
ENSMUSG00000005949	Ctns	15446	120	8.7207	115	6.4891	72	5.893
ENSMUSG00000005950	P2rx5	12264	0	0	0	0	0	0
ENSMUSG00000005951	Shpk	25051	83	3.7191	147	5.1144	120	6.0559
ENSMUSG00000005952	Trpv1	26950	0	0	0	0	0	0
ENSMUSG00000005958	Ephb3	18550	5	0.3026	5	0.2349	17	1.1586
ENSMUSG00000005968	Tuft1	46115	101	2.4585	107	2.0223	48	1.3159
ENSMUSG00000005973	Rcn1	13028	39	3.3603	74	4.9506	44	4.2697
ENSMUSG00000005980	Dnase1	3082	5	1.8211	1	0.2828	0	0
ENSMUSG00000005981	Trap1	37856	814	24.1366	1189	27.3748	670	22.3749
ENSMUSG00000005982	Naa60	32395	331	11.4693	350	9.4166	225	8.7806
ENSMUSG00000005983	1700037C18Rik	13510	1	0.0831	30	1.9354	18	1.6844
ENSMUSG00000005986	Ankrd13d	12957	2	0.1733	6	0.4036	3	0.2927
ENSMUSG00000005994	Tyrp1	17596	0	0	0	0	0	0
ENSMUSG00000006005	Tpr	57097	1228	24.1419	1766	26.9576	922	20.4145
ENSMUSG00000006007	Pdc	14489	0	0	0	0	0	0
ENSMUSG00000006010	Odr4	31775	178	6.2881	289	7.9271	119	4.7346
ENSMUSG00000006014	Prg4	16753	68	4.5562	103	5.3586	87	6.5652
ENSMUSG00000006019	Dhx34	24890	96	4.3294	135	4.7273	116	5.8919
ENSMUSG00000006021	Kptn	7621	33	4.8606	58	6.6332	37	6.1378
ENSMUSG00000006024	Napa	19517	383	22.0278	566	25.276	326	21.1167
ENSMUSG00000006050	Sra1	4134	581	157.758	746	157.28	564	172.477
ENSMUSG00000006056	Calcoco2	12638	0	0	0	0	0	0
ENSMUSG00000006057	Atp5g1	6818	2156	354.958	2534	323.932	1669	309.472
ENSMUSG00000006058	Snf8	12545	56	5.0108	95	6.6002	63	6.3488
ENSMUSG00000006095	Tbcb	8141	119	16.408	185	19.8061	89	13.8208
ENSMUSG00000006127	Inpp5k	17883	140	8.7877	236	11.5021	75	5.302
ENSMUSG00000006134	Crkl	35447	145	4.5917	117	2.8768	87	3.1029
ENSMUSG00000006143	Upk3bl	9834	0	0	0	0	0	0
ENSMUSG00000006154	Eps8l1	19813	0	0	5	0.22	4	0.2552
ENSMUSG00000006169	Clint1	58574	604	11.5749	822	12.2313	609	13.1442
ENSMUSG00000006179	Prss16	7569	3	0.4449	0	0	0	0
ENSMUSG00000006191	Cdkal1	663928	185	0.3128	122	0.1602	63	0.12
ENSMUSG00000006200	Rhox6	2947	0	0	0	0	0	0
ENSMUSG00000006204	5430419D17Rik	132049	1	0.0085	0	0	1	0.0096
ENSMUSG00000006205	Htra1	49549	19	0.4304	14	0.2463	22	0.5613
ENSMUSG00000006215	Zbtb17	23276	31	1.495	65	2.4339	32	1.7381
ENSMUSG00000006216	Clcnkb	11661	0	0	2	0.1495	0	0
ENSMUSG00000006218	Fam131c	15955	1	0.0704	1	0.0546	0	0
ENSMUSG00000006219	Fblim1	30034	31	1.1586	75	2.1765	63	2.6519
ENSMUSG00000006221	Hspb7	4532	1	0.2477	2	0.3846	6	1.6737
ENSMUSG00000006235	Epor	4609	84	20.4578	114	21.5577	64	17.5548
ENSMUSG00000006241	Ccdc159	8401	5	0.6681	12	1.245	6	0.9029
ENSMUSG00000006262	Mob1b	43365	97	2.5108	119	2.3917	64	1.8658
ENSMUSG00000006269	Atp6v1b1	15865	0	0	3	0.1648	0	0
ENSMUSG00000006270	Vax1	3869	0	0	1	0.2253	1	0.3268
ENSMUSG00000006273	Atp6v1b2	25065	292	13.0768	394	13.7004	235	11.8528
ENSMUSG00000006276	Eps15l1	80461	330	4.6038	516	5.5894	287	4.5094
ENSMUSG00000006281	Tep1	46501	146	3.5243	204	3.8236	129	3.5071
ENSMUSG00000006288	Ttc5	20104	118	6.5885	90	3.9018	56	3.5215
ENSMUSG00000006289	Osgep	18415	466	28.4053	489	23.1442	320	21.9685
ENSMUSG00000006299	Aamp	4898	896	205.341	1214	216.025	916	236.428
ENSMUSG00000006301	Tmbim1	17375	409	26.4231	500	25.0813	270	19.6454
ENSMUSG00000006304	Arpc2	32125	751	26.2411	1009	27.3749	610	24.0054
ENSMUSG00000006307	Kmt2b	19868	126	7.1187	247	10.8355	111	7.063
ENSMUSG00000006310	Zbtb32	9228	4	0.4866	2	0.1889	1	0.137
ENSMUSG00000006311	Etv2	2236	1	0.502	0	0	2	1.1308
ENSMUSG00000006313	Upk1a	9755	0	0	1	0.0893	1	0.1296
ENSMUSG00000006315	Tmem147	1839	557	339.985	854	404.744	564	387.721
ENSMUSG00000006333	Rps9	2904	1969	761.088	2322	696.899	1597	695.233
ENSMUSG00000006335	Tfpt	9605	53	6.1939	96	8.7112	99	13.0305
ENSMUSG00000006342	Susd2	7302	51	7.84	91	10.8619	44	7.6179
ENSMUSG00000006344	Ggt5	27860	16	0.6447	27	0.8447	6	0.2723
ENSMUSG00000006345	Ggt1	24596	471	21.4952	610	21.6157	519	26.6763
ENSMUSG00000006356	Crip2	5270	394	83.9211	584	96.5844	296	71.0073
ENSMUSG00000006360	Crip1	7563	161	23.8956	243	28.0038	236	39.4494
ENSMUSG00000006362	Cbfa2t3	73968	78	1.1837	138	1.6261	85	1.4528
ENSMUSG00000006369	Fbln1	80586	23	0.3204	29	0.3136	36	0.5648
ENSMUSG00000006373	Pgrmc1	7873	531	75.7077	664	73.5076	514	82.5363
ENSMUSG00000006378	Gcat	7479	379	56.8829	589	68.6398	307	51.894
ENSMUSG00000006386	Tek	135687	80	0.6618	151	0.9699	60	0.559
ENSMUSG00000006389	Mpl	15098	109	8.1039	120	6.9273	59	4.9403
ENSMUSG00000006390	Elovl1	4860	170	39.2643	347	62.2297	198	51.5052
ENSMUSG00000006392	Med8	6445	354	61.6547	411	55.5806	229	44.9195
ENSMUSG00000006395	Hyi	2754	228	92.9302	302	95.5757	209	95.941
ENSMUSG00000006398	Cdc20	4451	429	108.19	636	124.539	306	86.9132
ENSMUSG00000006403	Adamts4	10216	14	1.5383	19	1.621	17	2.1037
ENSMUSG00000006411	Nectin4	18499	0	0	4	0.1885	0	0
ENSMUSG00000006412	Pfdn2	13584	182	15.0394	194	12.4474	124	11.5403
ENSMUSG00000006418	Rnf114	23528	187	8.9216	216	8.0015	163	8.7584
ENSMUSG00000006423	C330007P06Rik	50374	184	4.1001	202	3.495	119	2.9865
ENSMUSG00000006435	Neurl1a	80621	8	0.1114	6	0.0649	19	0.2979
ENSMUSG00000006442	Srm	3490	255	82.0164	398	99.3945	282	102.152
ENSMUSG00000006445	Epha2	28144	68	2.7121	89	2.7562	35	1.5722
ENSMUSG00000006456	Rbm14	11065	436	44.2304	603	47.4975	415	47.4153
ENSMUSG00000006457	Actn3	16693	7	0.4707	4	0.2088	4	0.3029
ENSMUSG00000006462	A530013C23Rik	37995	0	0	0	0	1	0.0333
ENSMUSG00000006463	Zdhhc24	6729	50	8.3408	134	17.3564	68	12.7756
ENSMUSG00000006464	Bbs1	19750	14	0.7957	27	1.1915	23	1.4723
ENSMUSG00000006469	Slc34a3	5466	1	0.2054	0	0	0	0
ENSMUSG00000006471	Ndor1	11201	124	12.4266	219	17.0409	104	11.7381
ENSMUSG00000006476	Nsmf	8526	77	10.1375	114	11.6537	87	12.9002
ENSMUSG00000006488	Prl7a1	9127	0	0	0	0	0	0
ENSMUSG00000006490	Prl8a9	6611	0	0	0	0	0	0
ENSMUSG00000006494	Pdk1	30634	130	4.7635	148	4.2108	86	3.5491
ENSMUSG00000006498	Ptbp1	10344	4686	508.51	5900	497.128	4003	489.237
ENSMUSG00000006517	Mvd	9821	70	8.0007	109	9.6733	80	10.2981
ENSMUSG00000006519	Cyba	8154	271	37.3065	372	39.7628	292	45.2725
ENSMUSG00000006522	Itih3	15188	12390	915.707	15529	891.143	12251	1019.75
ENSMUSG00000006526	Stimate	51620	18	0.3914	27	0.4559	6	0.1469
ENSMUSG00000006527	Sfmbt1	107872	370	3.8502	442	3.5712	257	3.0119
ENSMUSG00000006529	Itih1	14109	2239	178.133	3030	187.176	1400	125.445
ENSMUSG00000006538	Ihh	6357	4	0.7063	5	0.6855	2	0.3977
ENSMUSG00000006542	Prkag3	10299	1	0.109	0	0	5	0.6138
ENSMUSG00000006546	Cryba2	3209	0	0	0	0	2	0.7879
ENSMUSG00000006567	Atp7b	67520	343	5.7023	487	6.2864	228	4.269
ENSMUSG00000006570	Defb2	3556	0	0	0	0	0	0
ENSMUSG00000006574	Slc4a1	17379	2899	187.244	3490	175.027	1686	122.646
ENSMUSG00000006575	Rundc3a	9152	13	1.5945	2	0.1905	2	0.2763
ENSMUSG00000006576	Slc4a3	15906	0	0	9	0.4932	13	1.0332
ENSMUSG00000006585	Cdt1	5539	543	110.041	649	102.122	387	88.3286
ENSMUSG00000006586	Runx1t1	150213	26	0.1943	15	0.087	23	0.1936
ENSMUSG00000006587	Snai3	6525	1	0.172	6	0.8014	6	1.1625
ENSMUSG00000006589	Aprt	2274	1154	569.641	1297	497.112	1195	664.354
ENSMUSG00000006599	Gtf2h1	27697	71	2.8775	124	3.9021	85	3.8798
ENSMUSG00000006611	Hfe	8820	74	9.4178	145	14.3286	83	11.8968
ENSMUSG00000006638	Abhd1	5025	102	22.785	181	31.394	96	24.1522
ENSMUSG00000006641	Slc5a6	12888	117	10.1903	133	8.9944	88	8.6322
ENSMUSG00000006642	Tcf23	8356	0	0	0	0	0	0
ENSMUSG00000006649	Nphs1	28908	21	0.8154	26	0.7839	20	0.8746
ENSMUSG00000006651	Aplp1	10553	19	2.021	28	2.3125	38	4.5523
ENSMUSG00000006673	Qrich1	43357	558	14.4464	782	15.72	508	14.8124
ENSMUSG00000006675	P4htm	18805	0	0	13	0.6025	0	0
ENSMUSG00000006676	Usp19	11735	1166	111.532	1459	108.362	995	107.192
ENSMUSG00000006678	Pola1	327388	175	0.6	233	0.6203	73	0.2819
ENSMUSG00000006699	Cdc42	38024	543	16.0298	704	16.1369	448	14.8951
ENSMUSG00000006705	Pknox1	42959	167	4.3636	208	4.22	122	3.5903
ENSMUSG00000006711	D130043K22Rik	56135	6	0.12	10	0.1553	4	0.0901
ENSMUSG00000006715	Gmnn	10078	317	35.3078	392	33.9013	253	31.7372
ENSMUSG00000006717	Acot13	13592	104	8.5889	144	9.2339	97	9.0222
ENSMUSG00000006720	Zfp184	15685	0	0	0	0	8	0.6448
ENSMUSG00000006724	Cyp27b1	4756	2	0.472	2	0.3665	0	0
ENSMUSG00000006728	Cdk4	4386	912	233.406	1194	237.269	720	207.532
ENSMUSG00000006731	B4galnt1	7105	54	8.5313	75	9.2003	62	11.0319
ENSMUSG00000006732	Mettl1	4951	85	19.2713	90	15.8436	84	21.4491
ENSMUSG00000006736	Tspan31	2984	529	198.995	769	224.612	530	224.543
ENSMUSG00000006740	Kif5b	41172	399	10.8782	618	13.0825	348	10.6856
ENSMUSG00000006763	Saal1	24572	98	4.4768	216	7.6616	96	4.9392
ENSMUSG00000006764	Tph2	106381	0	0	0	0	0	0
ENSMUSG00000006777	Krt23	15163	37	2.7391	64	3.6787	61	5.0859
ENSMUSG00000006782	Cnp	16825	102	6.805	158	8.1848	84	6.3117
ENSMUSG00000006784	Ttc25	26961	1	0.0416	2	0.0647	1	0.0469
ENSMUSG00000006800	Sulf2	82574	89	1.2099	129	1.3616	109	1.6688
ENSMUSG00000006818	Sod2	33217	680	22.9792	903	23.6936	607	23.102
ENSMUSG00000006850	Tmco6	7358	36	5.492	34	4.0274	11	1.89
ENSMUSG00000006906	Stambp	29518	115	4.3732	144	4.2519	75	3.2122
ENSMUSG00000006920	Ezh1	35348	64	2.0324	88	2.1698	55	1.9671
ENSMUSG00000006930	Hap1	8801	4	0.5102	29	2.8719	17	2.442
ENSMUSG00000006931	P3h4	6380	19	3.3429	21	2.8688	15	2.9723
ENSMUSG00000006932	Ctnnb1	31291	4157	149.124	5503	153.28	3443	139.104
ENSMUSG00000006941	Eif1b	3098	55	19.9282	74	20.8188	45	18.3634
ENSMUSG00000006948	Klk4	4644	0	0	0	0	0	0
ENSMUSG00000006958	Chrd	9257	22	2.6677	16	1.5064	16	2.1851
ENSMUSG00000006998	Psmd2	11762	1326	126.546	1870	138.569	1093	117.479
ENSMUSG00000007021	Syngr3	4863	0	0	2	0.3585	2	0.5199
ENSMUSG00000007029	Vars	15335	832	60.9011	1029	58.4839	693	57.1309
ENSMUSG00000007030	Vwa7	10162	2	0.2209	4	0.3431	2	0.2488
ENSMUSG00000007033	Hspa1l	6582	1	0.1705	4	0.5297	6	1.1524
ENSMUSG00000007034	Slc44a4	15970	45	3.163	104	5.6759	37	2.929
ENSMUSG00000007035	Msh5	18140	24	1.4851	20	0.9609	12	0.8363
ENSMUSG00000007036	Abhd16a	13724	151	12.3504	214	13.5906	153	14.0939
ENSMUSG00000007038	Neu1	4700	179	42.7505	271	50.2546	181	48.6858
ENSMUSG00000007039	Ddah2	3060	68	24.9444	79	22.5014	62	25.6149
ENSMUSG00000007041	Clic1	8783	266	33.9957	380	37.709	259	37.2803
ENSMUSG00000007050	Lsm2	4029	488	135.959	656	141.909	374	117.354
ENSMUSG00000007080	Pole	51168	230	5.0456	345	5.8766	142	3.5084
ENSMUSG00000007097	Atp1a2	26355	18	0.7666	17	0.5622	62	2.9741
ENSMUSG00000007107	Atp1a4	34901	0	0	2	0.0499	1	0.0362
ENSMUSG00000007122	Casq1	9974	6	0.6753	1	0.0874	15	1.9013
ENSMUSG00000007207	Stx1a	27618	19	0.7722	16	0.5049	8	0.3662
ENSMUSG00000007209	Ceacam9	4203	0	0	0	0	0	0
ENSMUSG00000007216	Zfp775	21164	16	0.8486	8	0.3295	12	0.7168
ENSMUSG00000007279	Scube2	67003	3	0.0503	0	0	3	0.0566
ENSMUSG00000007338	Mrpl49	4163	163	43.9508	270	56.5278	149	45.2483
ENSMUSG00000007379	Dennd2c	67165	39	0.6518	64	0.8305	39	0.7341
ENSMUSG00000007411	Mark3	81698	152	2.0884	185	1.9736	133	2.0581
ENSMUSG00000007415	Gatad1	24253	58	2.6844	78	2.8031	42	2.1893
ENSMUSG00000007457	2310003L06Rik	3411	0	0	0	0	0	0
ENSMUSG00000007458	M6pr	8960	379	47.4807	527	51.2634	294	41.4822
ENSMUSG00000007476	Lrrc8a	26075	152	6.5434	197	6.5849	145	7.0302
ENSMUSG00000007480	Mc5r	4850	0	0	0	0	2	0.5213
ENSMUSG00000007564	Ppp2r1a	20605	665	36.2272	973	41.1571	561	34.4201
ENSMUSG00000007570	Fance	13053	42	3.6118	56	3.7392	33	3.1961
ENSMUSG00000007589	Tinf2	7131	132	20.7783	274	33.4892	157	27.8337
ENSMUSG00000007591	Tssk4	2355	1	0.4766	0	0	0	0
ENSMUSG00000007594	Hapln4	7405	0	0	0	0	0	0
ENSMUSG00000007603	Dus3l	5336	116	24.4021	169	27.6042	126	29.8522
ENSMUSG00000007610	Gtpbp3	11480	58	5.6712	110	8.3513	107	11.7832
ENSMUSG00000007613	Tgfbr1	61709	131	2.3829	159	2.2457	98	2.0077
ENSMUSG00000007617	Homer1	105494	14	0.149	40	0.3305	10	0.1198
ENSMUSG00000007646	Rad51c	28309	44	1.7447	59	1.8165	13	0.5806
ENSMUSG00000007653	Gabrb2	209271	0	0	2	0.0083	2	0.0121
ENSMUSG00000007655	Cav1	35117	78	2.4932	92	2.2834	87	3.132
ENSMUSG00000007656	Arpp19	22699	609	30.1159	818	31.4088	589	32.8043
ENSMUSG00000007659	Bcl2l1	51060	448	9.8488	477	8.1422	228	5.6452
ENSMUSG00000007670	Khsrp	10471	1057	113.311	1529	127.269	850	102.625
ENSMUSG00000007682	Dio2	13886	1	0.0808	1	0.0628	3	0.2731
ENSMUSG00000007721	Ccdc124	5708	74	14.5524	101	15.422	59	13.0674
ENSMUSG00000007739	Cct4	13261	1095	92.688	1325	87.0852	843	80.3662
ENSMUSG00000007777	0610009B22Rik	3488	87	27.9981	79	19.7404	44	15.9477
ENSMUSG00000007783	Cpt1c	15479	9	0.6527	9	0.5068	6	0.49
ENSMUSG00000007805	Twist2	46567	1	0.0241	3	0.0561	5	0.1357
ENSMUSG00000007812	Zfp655	15587	69	4.969	89	4.9766	59	4.7853
ENSMUSG00000007815	Rhoa	31805	981	34.6226	1248	34.1998	779	30.9645
ENSMUSG00000007817	Zmiz1	207558	208	1.1249	276	1.159	175	1.0659
ENSMUSG00000007827	Ankrd26	60918	8	0.1474	48	0.6868	18	0.3736
ENSMUSG00000007833	Aldh16a1	13900	704	56.8517	1107	69.4125	708	64.3933
ENSMUSG00000007836	Hnrnpa0	2677	513	215.107	590	192.091	481	227.153
ENSMUSG00000007837	Prrg2	9093	151	18.6404	163	15.6237	143	19.8816
ENSMUSG00000007850	Hnrnph1	9538	1188	139.812	1587	145.019	1032	136.787
ENSMUSG00000007867	Ift43	79918	27	0.3792	27	0.2945	40	0.6328
ENSMUSG00000007872	Id3	2258	86	42.7524	122	47.0913	93	52.0692
ENSMUSG00000007877	Tcap	1142	0	0	0	0	10	11.0702
ENSMUSG00000007880	Arid1a	77761	526	7.5929	824	9.2357	457	7.4298
ENSMUSG00000007888	Crlf1	10923	2	0.2055	4	0.3192	0	0
ENSMUSG00000007891	Ctsd	12127	2011	186.142	2609	187.51	1824	190.149
ENSMUSG00000007892	Rplp1	1258	391	348.885	452	313.157	378	379.868
ENSMUSG00000007907	Cabs1	2105	0	0	0	0	0	0
ENSMUSG00000007908	Hmgcll1	121495	0	0	0	0	0	0
ENSMUSG00000007944	Ttc9b	3431	0	0	0	0	0	0
ENSMUSG00000007946	Phox2a	4413	0	0	0	0	3	0.8594
ENSMUSG00000007950	Abhd8	6950	9	1.4536	28	3.5114	14	2.5466
ENSMUSG00000007987	Ift22	7254	26	4.0233	22	2.6433	13	2.2656
ENSMUSG00000007989	Fzd3	70014	2	0.0321	8	0.0996	4	0.0722
ENSMUSG00000008028	1700008O03Rik	25777	0	0	0	0	0	0
ENSMUSG00000008035	Mid1ip1	4677	215	51.6008	290	54.0425	250	67.5763
ENSMUSG00000008036	Ap2s1	10884	425	43.8315	528	42.2815	342	39.7246
ENSMUSG00000008090	Fgfrl1	14542	37	2.856	52	3.1166	32	2.7819
ENSMUSG00000008129	4930432K21Rik	24565	4	0.1828	0	0	4	0.2059
ENSMUSG00000008136	Fhl2	73910	32	0.486	23	0.2712	16	0.2737
ENSMUSG00000008140	Emc10	6592	440	74.924	612	80.9168	403	77.2876
ENSMUSG00000008153	Clstn3	34035	43	1.4182	48	1.2292	34	1.2629
ENSMUSG00000008167	Fbxw9	7069	91	14.45	112	13.8091	108	19.3147
ENSMUSG00000008193	Spib	6078	26	4.8017	24	3.4416	12	2.496
ENSMUSG00000008200	Fnbp4	35651	88	2.7707	109	2.6648	72	2.5532
ENSMUSG00000008206	Cers4	38654	54	1.5681	45	1.0147	21	0.6868
ENSMUSG00000008226	Scrn3	25217	114	5.0745	162	5.5992	86	4.3115
ENSMUSG00000008301	Phax	25269	130	5.7749	105	3.6216	67	3.352
ENSMUSG00000008305	Tle1	83777	601	8.0526	702	7.3033	540	8.1487
ENSMUSG00000008307	1700109H08Rik	12790	0	0	0	0	0	0
ENSMUSG00000008318	Relt	17599	36	2.2961	44	2.1791	14	1.0057
ENSMUSG00000008333	Snrpb2	9814	183	20.931	279	24.7778	164	21.1261
ENSMUSG00000008348	Ubc	4237	3808	1008.84	4255	875.277	3939	1175.3
ENSMUSG00000008373	Prpf31	12501	317	28.4643	286	19.94	185	18.7089
ENSMUSG00000008384	Sertad1	3406	26	8.5687	35	8.9563	39	14.4758
ENSMUSG00000008393	Carhsp1	13575	172	14.2224	210	13.4829	124	11.5479
ENSMUSG00000008398	Elk3	63721	148	2.6071	158	2.1611	121	2.4006
ENSMUSG00000008429	Herpud2	43688	95	2.4409	104	2.0748	74	2.1414
ENSMUSG00000008435	Rdh13	20879	67	3.6021	108	4.5084	72	4.3596
ENSMUSG00000008438	Adam21	9890	0	0	0	0	0	0
ENSMUSG00000008450	Nutf2	18750	403	24.1262	517	24.0322	342	23.0593
ENSMUSG00000008461	Fut1	3770	0	0	0	0	0	0
ENSMUSG00000008475	Arpc5	9055	207	25.6606	262	25.2184	173	24.1535
ENSMUSG00000008482	Rnf151	2224	0	0	0	0	0	0
ENSMUSG00000008489	Elavl2	150022	0	0	0	0	1	0.0084
ENSMUSG00000008496	Pou2f2	92382	6	0.0729	33	0.3113	23	0.3147
ENSMUSG00000008540	Mgst1	16439	5369	366.61	6573	348.492	4671	359.217
ENSMUSG00000008575	Nfib	415577	980	2.647	1176	2.4664	604	1.8374
ENSMUSG00000008590	Htr3b	29982	0	0	0	0	0	0
ENSMUSG00000008601	Rab25	6271	1	0.179	6	0.8339	6	1.2096
ENSMUSG00000008604	Ubqln4	15967	124	8.7173	160	8.7338	100	7.9177
ENSMUSG00000008658	Rbfox1	1526171	0	0	1	0.0006	13	0.0108
ENSMUSG00000008668	Rps18	4002	2163	606.688	2629	572.556	2318	732.248
ENSMUSG00000008682	Rpl10	2323	60	28.9926	78	29.2651	68	37.0068
ENSMUSG00000008683	Rps15a	11816	1533	145.632	1983	146.27	1426	152.571
ENSMUSG00000008690	Ncaph2	17107	560	36.7451	1075	54.7695	625	46.1879
ENSMUSG00000008730	Hipk1	51748	684	14.8371	947	15.95	364	8.8926
ENSMUSG00000008734	Gprc5b	23164	14	0.6784	11	0.4139	11	0.6003
ENSMUSG00000008763	Man1a2	123295	80	0.7283	128	0.9048	67	0.687
ENSMUSG00000008789	Ceacam5	47894	0	0	0	0	0	0
ENSMUSG00000008813	Tppp2	2275	0	0	0	0	0	0
ENSMUSG00000008822	Acyp1	16040	46	3.2191	74	4.021	40	3.1527
ENSMUSG00000008843	Cldn13	1277	203	178.44	249	169.947	124	122.759
ENSMUSG00000008845	Cd163	25871	30	1.3016	19	0.6401	4	0.1955
ENSMUSG00000008855	Hdac5	35734	545	17.1199	498	12.1465	407	14.3991
ENSMUSG00000008859	Rala	63668	37	0.6523	59	0.8077	45	0.8935
ENSMUSG00000008874	Clec3a	7760	0	0	0	0	0	0
ENSMUSG00000008892	Vdac3	16738	572	38.36	919	47.8538	547	41.3148
ENSMUSG00000008932	Slc1a7	45200	1	0.0248	0	0	1	0.028
ENSMUSG00000008958	Vps72	12029	105	9.7982	161	11.6654	104	10.9301
ENSMUSG00000008976	Gabpa	28854	213	8.2863	309	9.3338	152	6.6598
ENSMUSG00000008999	Bmp7	72309	4	0.0621	11	0.1326	11	0.1923
ENSMUSG00000009013	Dynll1	3889	948	273.625	1127	252.575	683	222.026
ENSMUSG00000009030	Pdcl	9258	191	23.158	237	22.3119	131	17.8886
ENSMUSG00000009035	Tmem184b	42885	122	3.1933	150	3.0485	109	3.2132
ENSMUSG00000009047	Gm5965	832	0	0	0	0	0	0
ENSMUSG00000009070	Rsph14	75109	0	0	0	0	0	0
ENSMUSG00000009073	Nf2	83691	149	1.9984	182	1.8954	89	1.3444
ENSMUSG00000009075	Cabp7	9886	2	0.2271	1	0.0882	1	0.1279
ENSMUSG00000009076	Zmat5	32991	36	1.2249	22	0.5812	20	0.7664
ENSMUSG00000009079	Ewsr1	29577	2569	97.498	3625	106.821	2151	91.9408
ENSMUSG00000009090	Ap1b1	55967	2254	45.2072	2896	45.0994	1606	36.2773
ENSMUSG00000009092	Derl3	2528	3	1.3321	0	0	5	2.5004
ENSMUSG00000009093	Gstt4	7600	0	0	2	0.2294	0	0
ENSMUSG00000009097	Tbx1	9692	0	0	4	0.3597	8	1.0435
ENSMUSG00000009108	Gnat2	8643	0	0	3	0.3025	3	0.4388
ENSMUSG00000009112	Bcl2l13	56630	134	2.6561	190	2.9242	105	2.344
ENSMUSG00000009114	2610028H24Rik	12029	0	0	0	0	2	0.2102
ENSMUSG00000009115	Spatc1l	7929	2	0.2831	2	0.2198	0	0
ENSMUSG00000009145	Dqx1	9474	95	11.2558	99	9.1077	77	10.2749
ENSMUSG00000009185	Ccl8	1614	0	0	0	0	0	0
ENSMUSG00000009207	Lnpk	59144	93	1.7651	137	2.0189	88	1.881
ENSMUSG00000009210	Prr29	12086	0	0	0	0	0	0
ENSMUSG00000009214	Mymk	10543	4	0.4259	0	0	3	0.3597
ENSMUSG00000009216	Fam163b	32111	0	0	0	0	0	0
ENSMUSG00000009246	Trpm5	25489	0	0	0	0	10	0.496
ENSMUSG00000009248	Ascl2	2435	0	0	1	0.3579	0	0
ENSMUSG00000009281	Rarres2	3093	2342	849.949	2995	843.959	2085	852.213
ENSMUSG00000009291	Pttg1ip	17012	826	54.5017	1042	53.3847	678	50.3844
ENSMUSG00000009292	Trpm2	62841	20	0.3573	51	0.7073	26	0.5231
ENSMUSG00000009293	Ube2g2	23718	142	6.7204	215	7.9007	154	8.2085
ENSMUSG00000009350	Mpo	10832	2910	301.558	3674	295.621	2468	288.044
ENSMUSG00000009356	Lpo	21861	0	0	1	0.0399	0	0
ENSMUSG00000009376	Met	110180	487	4.9615	691	5.4661	308	3.534
ENSMUSG00000009378	Slc16a12	78886	70	0.9961	105	1.1601	53	0.8494
ENSMUSG00000009394	Syn2	147104	0	0	4	0.0237	3	0.0258
ENSMUSG00000009406	Elk1	17213	3	0.1956	9	0.4557	4	0.2938
ENSMUSG00000009418	Nav1	253525	181	0.8014	203	0.6979	136	0.6782
ENSMUSG00000009470	Tnpo1	87365	1139	14.6343	1437	14.3359	803	11.6198
ENSMUSG00000009471	Myod1	2625	0	0	0	0	2	0.9632
ENSMUSG00000009487	Otog	70447	0	0	1	0.0124	2	0.0359
ENSMUSG00000009535	Rnmt	24497	130	5.9568	143	5.0878	84	4.335
ENSMUSG00000009545	Kcnq1	320680	0	0	1	0.0027	1	0.0039
ENSMUSG00000009549	Srp14	3861	210	61.0528	272	61.4007	166	54.3538
ENSMUSG00000009551	6330409D20Rik	8396	0	0	0	0	0	0
ENSMUSG00000009555	Cdk9	7292	470	72.3497	772	92.2731	410	71.0819
ENSMUSG00000009563	Tor2a	5010	206	46.1546	324	56.3653	260	65.6081
ENSMUSG00000009566	Fpgs	21536	1059	55.1972	1355	54.8376	744	43.6747
ENSMUSG00000009569	Mrtfb	161048	143	0.9967	178	0.9633	120	0.942
ENSMUSG00000009575	Cbx5	48272	340	7.9062	343	6.193	186	4.8712
ENSMUSG00000009580	Odam	9145	0	0	0	0	0	0
ENSMUSG00000009585	Apobec3	24247	107	4.9535	211	7.5845	90	4.6925
ENSMUSG00000009588	St6galnac1	10482	0	0	0	0	0	0
ENSMUSG00000009596	Taf7l	16372	2	0.1371	0	0	0	0
ENSMUSG00000009614	Sardh	59944	1938	36.2906	2777	40.3771	2000	42.18
ENSMUSG00000009621	Vav2	164929	124	0.8439	137	0.724	77	0.5902
ENSMUSG00000009628	Tex15	68844	4	0.0652	3	0.038	0	0
ENSMUSG00000009630	Ppp2cb	19816	85	4.8149	105	4.6183	63	4.0193
ENSMUSG00000009633	G0s2	1056	151	160.509	198	163.42	196	234.647
ENSMUSG00000009640	Dmap1	7592	189	27.9442	240	27.5524	177	29.474
ENSMUSG00000009646	Pla2g12b	18316	157	9.6218	189	8.9936	121	8.3517
ENSMUSG00000009647	Mcu	169708	94	0.6217	141	0.7241	86	0.6406
ENSMUSG00000009654	Oit3	18820	247	14.732	362	16.7646	211	14.1738
ENSMUSG00000009670	Tex11	221019	0	0	7	0.0276	0	0
ENSMUSG00000009681	Bcr	124329	78	0.7042	111	0.7781	56	0.5694
ENSMUSG00000009687	Fxyd5	9759	157	18.0584	264	23.5778	191	24.7429
ENSMUSG00000009731	Kcnd1	15991	2	0.1404	0	0	1	0.0791
ENSMUSG00000009733	Tfcp2	53996	81	1.6839	108	1.7433	57	1.3346
ENSMUSG00000009734	Pou6f2	276588	5	0.0203	0	0	0	0
ENSMUSG00000009739	Pou6f1	24666	9	0.4096	10	0.3534	11	0.5638
ENSMUSG00000009741	Ubp1	46268	105	2.5474	222	4.1819	102	2.787
ENSMUSG00000009772	Nuak2	17362	22	1.4224	45	2.259	36	2.6213
ENSMUSG00000009828	Ick	62915	32	0.5709	51	0.7065	35	0.7033
ENSMUSG00000009863	Sdhb	17990	408	25.4574	589	28.5357	401	28.1796
ENSMUSG00000009876	Cox4i2	10864	2	0.2066	0	0	4	0.4655
ENSMUSG00000009894	Snap47	44052	375	9.5555	552	10.9214	217	6.2275
ENSMUSG00000009900	Wnt3a	42719	1	0.0263	0	0	0	0
ENSMUSG00000009905	Kdsr	39268	121	3.4589	179	3.973	69	2.2214
ENSMUSG00000009907	Vps4b	32657	314	10.7929	444	11.8498	249	9.6393
ENSMUSG00000009927	Rps25	3288	715	244.096	851	225.581	577	221.853
ENSMUSG00000009941	Nxf2	20228	0	0	2	0.0862	0	0
ENSMUSG00000009995	Taz	8239	117	15.9403	96	10.1555	72	11.0479
ENSMUSG00000010021	Kif19a	25351	3	0.1328	5	0.1719	4	0.1995
ENSMUSG00000010025	Aldh3a2	44047	1530	38.9907	2373	46.9554	1544	44.3152
ENSMUSG00000010044	Zmynd10	4021	1	0.2792	0	0	6	1.8864
ENSMUSG00000010045	Tmem115	4728	45	10.6837	53	9.7702	41	10.963
ENSMUSG00000010047	Hyal2	4834	403	93.5802	602	108.541	366	95.7186
ENSMUSG00000010048	Ifrd2	5743	226	44.1728	247	37.4854	168	36.9822
ENSMUSG00000010051	Hyal1	4783	9	2.1122	21	3.8267	24	6.3436
ENSMUSG00000010054	Tusc2	2857	13	5.1076	19	5.7963	12	5.31
ENSMUSG00000010057	Nprl2	3480	20	6.4511	46	11.5208	26	9.4453
ENSMUSG00000010064	Slc38a3	18896	9491	563.804	11686	539.015	9683	647.832
ENSMUSG00000010066	Cacna2d2	129731	0	0	12	0.0806	3	0.0292
ENSMUSG00000010067	Rassf1	10712	70	7.3352	128	10.4146	107	12.628
ENSMUSG00000010080	Epn3	10375	0	0	0	0	0	0
ENSMUSG00000010086	Rnf112	5689	0	0	0	0	0	0
ENSMUSG00000010095	Slc3a2	16487	1066	72.5774	1374	72.6356	1044	80.0536
ENSMUSG00000010097	Nxf1	13849	305	24.7211	329	20.7053	195	17.8007
ENSMUSG00000010110	Stx5a	14656	666	51.0087	822	48.8833	645	55.6373
ENSMUSG00000010122	Slc47a1	34944	416	13.3631	513	12.7953	255	9.2255
ENSMUSG00000010136	Pifo	17689	0	0	0	0	0	0
ENSMUSG00000010142	Tnfrsf13b	22617	1	0.0496	24	0.9249	7	0.3913
ENSMUSG00000010154	Spire2	36802	2	0.061	4	0.0947	0	0
ENSMUSG00000010175	Prox1	52679	683	14.5535	957	15.8336	531	12.7432
ENSMUSG00000010205	Raver1	17850	112	7.0431	209	10.205	94	6.6575
ENSMUSG00000010277	2610507B11Rik	28871	105	4.0824	139	4.1962	74	3.2403
ENSMUSG00000010290	AI597479	17237	12	0.7815	15	0.7585	17	1.2468
ENSMUSG00000010307	Tmem86a	4176	103	27.6861	156	32.5588	123	37.2363
ENSMUSG00000010311	Optc	10800	0	0	5	0.4035	1	0.1171
ENSMUSG00000010342	Tex14	150758	0	0	1	0.0058	0	0
ENSMUSG00000010358	Ifi35	10291	127	13.8526	165	13.9743	91	11.1791
ENSMUSG00000010362	Rdm1	8905	43	5.4203	31	3.0341	36	5.1108
ENSMUSG00000010376	Nedd8	9861	261	29.7102	411	36.3267	272	34.8714
ENSMUSG00000010392	Gosr1	36977	72	2.1857	84	1.9799	36	1.2308
ENSMUSG00000010406	Mrpl52	2847	410	161.652	475	145.416	318	141.209
ENSMUSG00000010435	Spaca7	27715	0	0	0	0	0	0
ENSMUSG00000010453	Kansl3	33451	214	7.1811	276	7.1913	147	5.5556
ENSMUSG00000010461	Eya4	247823	5	0.0226	12	0.0422	8	0.0408
ENSMUSG00000010476	Ebf3	120772	12	0.1115	0	0	22	0.2303
ENSMUSG00000010492	Uckl1os	6690	6	1.0067	4	0.5211	0	0
ENSMUSG00000010505	Myt1	64465	0	0	0	0	0	0
ENSMUSG00000010517	Faf1	287372	84	0.3281	143	0.4337	74	0.3255
ENSMUSG00000010529	Gm266	1214	0	0	0	0	1	1.0414
ENSMUSG00000010538	Tsacc	14242	7	0.5517	8	0.4896	4	0.3551
ENSMUSG00000010554	Mettl16	57695	55	1.0701	92	1.3898	65	1.4243
ENSMUSG00000010592	Dazl	14241	0	0	0	0	0	0
ENSMUSG00000010601	Apol7a	10891	155	15.9753	193	15.4452	94	10.9114
ENSMUSG00000010607	Pigyl	1512	63	46.7708	63	36.3156	34	28.4282
ENSMUSG00000010608	Rbm25	51887	535	11.5739	775	13.0181	403	9.819
ENSMUSG00000010609	Psen2	36434	640	19.7178	879	21.0274	520	18.0434
ENSMUSG00000010651	Acaa1b	9070	1435	177.595	2120	203.72	1262	175.903
ENSMUSG00000010660	Plcd1	21975	12	0.613	20	0.7932	6	0.3452
ENSMUSG00000010663	Fads1	13989	2066	165.779	3072	191.399	1694	153.091
ENSMUSG00000010721	Lmbr1	148588	40	0.3022	49	0.2874	29	0.2467
ENSMUSG00000010751	Tnfrsf22	14855	3	0.2267	6	0.352	0	0
ENSMUSG00000010755	Cars	42860	335	8.7736	435	8.8459	213	6.2827
ENSMUSG00000010760	Phlda2	1605	11	7.6931	18	9.7747	11	8.6644
ENSMUSG00000010796	Asz1	58097	0	0	0	0	0	0
ENSMUSG00000010797	Wnt2	41645	11	0.2965	11	0.2302	9	0.2732
ENSMUSG00000010803	Gabra1	51991	0	0	0	0	11	0.2675
ENSMUSG00000010825	Grid2ip	34814	3	0.0967	6	0.1502	6	0.2179
ENSMUSG00000010830	Kdelr3	11328	3	0.2973	13	1.0002	4	0.4464
ENSMUSG00000010841	Cfap97d1	7985	0	0	0	0	0	0
ENSMUSG00000010911	Apip	18969	99	5.8584	143	6.5705	60	3.9988
ENSMUSG00000010914	Pdhx	52438	145	3.1039	227	3.773	139	3.3511
ENSMUSG00000010936	Vac14	101813	139	1.5325	175	1.4981	152	1.8874
ENSMUSG00000011008	Mcoln2	45680	32	0.7863	40	0.7632	14	0.3875
ENSMUSG00000011034	Slc5a1	58651	2	0.0383	4	0.0594	3	0.0647
ENSMUSG00000011096	Akt1s1	6430	354	61.7985	463	62.7588	239	46.9904
ENSMUSG00000011114	Tbrg1	8549	675	88.6287	945	96.3432	598	88.4317
ENSMUSG00000011118	Panx3	9333	0	0	0	0	0	0
ENSMUSG00000011148	Adssl1	21315	43	2.2645	60	2.4534	52	3.0842
ENSMUSG00000011154	Cfap161	20779	0	0	0	0	0	0
ENSMUSG00000011158	Brf1	40619	56	1.5475	73	1.5664	34	1.0582
ENSMUSG00000011171	Vipr2	68535	1	0.0164	1	0.0127	2	0.0369
ENSMUSG00000011179	Odc1	6711	424	70.9193	602	78.1833	286	53.8767
ENSMUSG00000011254	Thg1l	8651	45	5.8389	45	4.5337	20	2.9227
ENSMUSG00000011256	Adam19	91351	16	0.1966	32	0.3053	18	0.2491
ENSMUSG00000011257	Pabpc4	36574	615	18.8751	720	17.1579	440	15.2091
ENSMUSG00000011263	Exoc3l2	33431	34	1.1416	46	1.1993	35	1.3236
ENSMUSG00000011267	Zfp296	3369	1	0.3332	1	0.2587	0	0
ENSMUSG00000011305	Plin5	5995	156	29.2093	270	39.2536	147	30.9992
ENSMUSG00000011306	Sugp1	29534	52	1.9764	64	1.8887	44	1.8834
ENSMUSG00000011349	Dmrtc2	7594	0	0	0	0	0	0
ENSMUSG00000011350	Gm5893	21480	0	0	0	0	0	0
ENSMUSG00000011382	Dhdh	17818	120	7.5598	143	6.9949	63	4.47
ENSMUSG00000011427	Zfp790	14891	20	1.5076	34	1.99	10	0.849
ENSMUSG00000011463	Cpb1	27469	86	3.5143	254	8.0593	282	12.9786
ENSMUSG00000011486	Slc25a41	8881	0	0	0	0	0	0
ENSMUSG00000011589	Fsd1	10372	0	0	1	0.084	0	0
ENSMUSG00000011632	Pinlyp	4460	0	0	0	0	0	0
ENSMUSG00000011658	Fuz	6552	75	12.8491	99	13.1694	89	17.1727
ENSMUSG00000011751	Sptbn4	91303	0	0	1	0.0095	4	0.0554
ENSMUSG00000011752	Pgam1	6737	747	124.463	991	128.207	627	117.658
ENSMUSG00000011831	Evi5	130312	792	6.8222	960	6.4208	560	5.4328
ENSMUSG00000011832	Evi5l	44690	45	1.1303	55	1.0726	21	0.5941
ENSMUSG00000011837	Snapc2	3140	98	35.0334	129	35.8067	87	35.0277
ENSMUSG00000011877	Git1	14224	63	4.9717	91	5.576	55	4.8884
ENSMUSG00000011884	Gltp	21586	35	1.82	70	2.8264	35	2.0498
ENSMUSG00000011958	Bnip2	18851	95	5.6569	171	7.9062	102	6.8405
ENSMUSG00000011960	Ccnt1	32234	310	10.7953	457	12.3568	184	7.2165
ENSMUSG00000012017	Scarf2	11011	24	2.4466	46	3.6411	36	4.1333
ENSMUSG00000012042	4930579F01Rik	29747	0	0	0	0	0	0
ENSMUSG00000012076	Brms1l	33412	10	0.336	16	0.4174	8	0.3027
ENSMUSG00000012114	Med15	81683	745	10.2379	1105	11.7906	570	8.822
ENSMUSG00000012117	Dhdds	31890	672	23.6538	884	24.1603	536	21.2487
ENSMUSG00000012123	Crybg2	31689	0	0	8	0.22	2	0.0798
ENSMUSG00000012126	Ubxn11	25023	4	0.1794	1	0.0348	1	0.0505
ENSMUSG00000012187	Mogat1	27182	0	0	0	0	0	0
ENSMUSG00000012211	Tex22	14415	3	0.2336	0	0	3	0.2631
ENSMUSG00000012282	Wnt8a	5960	1	0.1883	1	0.1462	2	0.4242
ENSMUSG00000012296	Tjap1	25175	186	8.2933	192	6.6472	129	6.478
ENSMUSG00000012350	Ehf	39845	12	0.3381	13	0.2844	7	0.2221
ENSMUSG00000012396	Nanog	7144	0	0	0	0	0	0
ENSMUSG00000012405	Rpl15	3568	300	94.3805	301	73.5269	246	87.163
ENSMUSG00000012422	Tmem167	54784	81	1.6597	94	1.4955	60	1.3846
ENSMUSG00000012428	Steap4	21756	82	4.2308	133	5.3282	61	3.5446
ENSMUSG00000012429	Mplkip	4556	48	11.8261	56	10.7129	59	16.3716
ENSMUSG00000012443	Kif11	45456	231	5.7044	338	6.4808	137	3.8102
ENSMUSG00000012483	Rpa3	3237	116	40.2255	126	33.926	65	25.3859
ENSMUSG00000012519	Mlkl	26380	23	0.9787	27	0.8921	11	0.5272
ENSMUSG00000012520	Phox2b	4902	1	0.229	1	0.1778	3	0.7737
ENSMUSG00000012535	Tnpo3	69060	426	6.9242	680	8.582	332	6.0776
ENSMUSG00000012609	Ttll5	237234	77	0.3643	143	0.5254	86	0.4583
ENSMUSG00000012640	Zfp715	17097	88	5.7776	112	5.7096	68	5.0282
ENSMUSG00000012705	Retn	4340	0	0	0	0	0	0
ENSMUSG00000012777	Acp4	5230	0	0	0	0	0	0
ENSMUSG00000012819	Cdh23	393742	3	0.0086	7	0.0155	10	0.0321
ENSMUSG00000012848	Rps5	4396	2450	625.596	2882	571.401	2177	626.07
ENSMUSG00000012889	Podnl1	6538	0	0	0	0	2	0.3867
ENSMUSG00000013033	Adgrl1	41849	24	0.6437	69	1.437	59	1.7823
ENSMUSG00000013076	Amotl1	103090	99	1.078	149	1.2597	115	1.4103
ENSMUSG00000013083	2200002J24Rik	1610	7	4.8804	0	0	0	0
ENSMUSG00000013089	Etv5	58410	54	1.0377	100	1.4922	77	1.6666
ENSMUSG00000013091	Tmem190	1404	0	0	0	0	0	0
ENSMUSG00000013150	Gfod2	44810	19	0.476	13	0.2529	14	0.395
ENSMUSG00000013155	Enkd1	4559	28	6.894	42	8.0294	25	6.9325
ENSMUSG00000013158	4933405L10Rik	2591	0	0	3	1.0092	2	0.9759
ENSMUSG00000013160	Atp6v0d1	41582	252	6.8027	320	6.7073	195	5.9286
ENSMUSG00000013236	Ptprs	64057	521	9.1297	635	8.64	371	7.322
ENSMUSG00000013275	Slc41a1	21372	3	0.1576	4	0.1631	8	0.4732
ENSMUSG00000013338	Fer1l4	33808	0	0	2	0.0516	3	0.1122
ENSMUSG00000013353	4931406B18Rik	13896	0	0	0	0	0	0
ENSMUSG00000013367	Iglon5	17171	0	0	1	0.0508	0	0
ENSMUSG00000013415	Igf2bp1	48777	28	0.6444	31	0.5539	39	1.0108
ENSMUSG00000013418	B4galnt2	48948	3	0.0688	2	0.0356	1	0.0258
ENSMUSG00000013419	Zfp651	12412	10	0.9044	14	0.9831	8	0.8148
ENSMUSG00000013465	Nelfb	11777	185	17.6329	233	17.2435	178	19.1077
ENSMUSG00000013483	Card14	37607	10	0.2985	11	0.2549	17	0.5715
ENSMUSG00000013495	Tmem175	19012	76	4.4872	106	4.8594	57	3.7903
ENSMUSG00000013523	Bcas1	80854	35	0.4859	47	0.5066	32	0.5003
ENSMUSG00000013539	Tango2	47278	339	8.0487	608	11.2085	386	10.3217
ENSMUSG00000013562	4833413E03Rik	1987	0	0	0	0	0	0
ENSMUSG00000013584	Aldh1a2	80454	2	0.0279	2	0.0217	5	0.0786
ENSMUSG00000013593	Ndufs2	16535	1290	87.5732	1893	99.7817	1206	92.2073
ENSMUSG00000013611	Snx31	51511	0	0	4	0.0677	0	0
ENSMUSG00000013622	Atraid	6311	372	66.1653	524	72.3665	291	58.2931
ENSMUSG00000013629	Cad	23699	1065	50.4435	1360	50.0165	732	39.0484
ENSMUSG00000013643	Lypd8	11685	0	0	0	0	0	0
ENSMUSG00000013646	Sh3bp5l	17004	75	4.951	71	3.6392	80	5.9479
ENSMUSG00000013653	1810065E05Rik	4913	0	0	0	0	0	0
ENSMUSG00000013662	Atad1	68148	952	15.6808	1193	15.2578	626	11.613
ENSMUSG00000013663	Pten	68663	58	0.9482	101	1.282	65	1.1968
ENSMUSG00000013668	4933402N03Rik	8601	0	0	0	0	0	0
ENSMUSG00000013698	Pea15a	10076	99	11.0289	112	9.688	74	9.2847
ENSMUSG00000013701	Timm23	21736	483	24.9433	629	25.2218	308	17.914
ENSMUSG00000013707	Tnfaip8l2	2839	12	4.7446	23	7.061	8	3.5624
ENSMUSG00000013736	Trnt1	13354	175	14.71	209	13.6408	128	12.1177
ENSMUSG00000013766	Ly6g6e	1902	0	0	0	0	0	0
ENSMUSG00000013787	Ehmt2	15583	475	34.2159	750	41.9483	465	37.7245
ENSMUSG00000013822	Elof1	4183	224	60.1099	330	68.7592	150	45.3341
ENSMUSG00000013833	Med16	14215	324	25.5849	404	24.7707	319	28.3704
ENSMUSG00000013846	St3gal1	73955	472	7.1641	643	7.5779	298	5.0941
ENSMUSG00000013858	Tmem259	9382	155	18.5448	287	26.6619	173	23.3116
ENSMUSG00000013878	Rnf170	32422	42	1.4541	41	1.1022	30	1.1698
ENSMUSG00000013921	Clip3	16639	2	0.1349	6	0.3143	17	1.2916
ENSMUSG00000013928	Thap8	10143	4	0.4427	3	0.2578	5	0.6232
ENSMUSG00000013936	Myl2	12521	2	0.1793	6	0.4177	26	2.6252
ENSMUSG00000013973	Dedd	13186	140	11.9179	229	15.1366	161	15.436
ENSMUSG00000013974	Mcemp1	3505	11	3.5228	17	4.2273	9	3.2462
ENSMUSG00000013997	Nit1	7638	569	83.6216	744	84.8981	444	73.4895
ENSMUSG00000014030	Pax5	185730	38	0.2297	36	0.1689	4	0.0272
ENSMUSG00000014039	Prdm15	60383	34	0.632	61	0.8805	40	0.8375
ENSMUSG00000014074	Rnf168	23975	20	0.9364	34	1.236	24	1.2655
ENSMUSG00000014075	Tctex1d2	9397	9	1.0751	15	1.3913	9	1.2108
ENSMUSG00000014077	Chp1	39330	341	9.7323	432	9.5734	234	7.5217
ENSMUSG00000014104	Sval2	11424	0	0	0	0	0	0
ENSMUSG00000014158	Trpv4	36269	0	0	23	0.5527	8	0.2789
ENSMUSG00000014164	Klhl3	113364	13	0.1287	30	0.2306	27	0.3011
ENSMUSG00000014177	Tvp23b	37325	91	2.7367	138	3.2224	85	2.879
ENSMUSG00000014195	Dnajc7	37350	540	16.2289	741	17.2915	348	11.7791
ENSMUSG00000014198	Zfp385c	64912	0	0	1	0.0134	0	0
ENSMUSG00000014226	Cacybp	10508	291	31.0856	354	29.3621	199	23.9417
ENSMUSG00000014232	Cluap1	32346	61	2.1169	60	1.6167	39	1.5243
ENSMUSG00000014243	Zswim7	14151	7	0.5553	15	0.9239	9	0.804
ENSMUSG00000014245	Pigl	55957	10	0.2006	8	0.1246	9	0.2033
ENSMUSG00000014294	Ndufa2	2225	258	130.159	347	135.927	226	128.411
ENSMUSG00000014301	Pam16	8524	114	15.0123	165	16.8712	106	15.7212
ENSMUSG00000014303	Glis2	30211	14	0.5202	28	0.8078	22	0.9206
ENSMUSG00000014313	Cox6c	12360	1306	118.607	1764	124.39	1243	127.138
ENSMUSG00000014329	Bicc1	236868	54	0.2559	77	0.2833	56	0.2989
ENSMUSG00000014349	Ube2z	17956	115	7.1891	149	7.2324	95	6.6886
ENSMUSG00000014351	Gip	6286	2	0.3571	0	0	0	0
ENSMUSG00000014353	Tmem87b	36143	42	1.3044	62	1.4951	45	1.574
ENSMUSG00000014355	Anapc1	77287	506	7.349	595	6.7099	263	4.302
ENSMUSG00000014361	Mertk	103938	90	0.972	132	1.1069	93	1.1312
ENSMUSG00000014402	Tsg101	31020	325	11.7605	425	11.9413	215	8.7623
ENSMUSG00000014418	Hps5	35598	237	7.4732	371	9.0835	334	11.8616
ENSMUSG00000014426	Map3k4	91175	158	1.9452	216	2.0648	76	1.0538
ENSMUSG00000014444	Piezo1	69631	237	3.8206	264	3.3045	202	3.6675
ENSMUSG00000014453	Blk	44201	1	0.0254	2	0.0394	1	0.0286
ENSMUSG00000014470	Rnf166	9917	28	3.1693	52	4.5701	27	3.442
ENSMUSG00000014496	Ankrd28	131883	163	1.3873	341	2.2536	140	1.342
ENSMUSG00000014498	Ankrd52	31589	166	5.8987	215	5.9321	156	6.2432
ENSMUSG00000014503	Pkd2l2	35627	3	0.0945	7	0.1712	6	0.2129
ENSMUSG00000014504	Srp19	5752	153	29.8578	209	31.6688	117	25.7151
ENSMUSG00000014529	Tmbim7	29144	0	0	0	0	0	0
ENSMUSG00000014542	Clec4f	11645	406	39.1356	604	45.2066	316	34.306
ENSMUSG00000014543	Klra17	45518	0	0	0	0	0	0
ENSMUSG00000014547	Wdfy2	123831	22	0.1994	23	0.1619	21	0.2144
ENSMUSG00000014550	Rbsn	28213	25	0.9947	36	1.1121	25	1.1202
ENSMUSG00000014551	Mrps25	14508	57	4.4101	81	4.8661	48	4.1827
ENSMUSG00000014554	Dguok	26752	150	6.2939	142	4.6263	94	4.4422
ENSMUSG00000014592	Camta1	944554	39	0.0463	80	0.0738	24	0.0321
ENSMUSG00000014599	Csf1	19421	171	9.8835	224	10.0527	150	9.7643
ENSMUSG00000014601	Strip1	19162	132	7.7325	179	8.1417	125	8.2469
ENSMUSG00000014602	Kif1a	86487	16	0.2077	28	0.2822	26	0.3801
ENSMUSG00000014603	Alx3	10745	0	0	0	0	0	0
ENSMUSG00000014606	Slc25a11	3283	538	183.949	757	200.969	430	165.584
ENSMUSG00000014609	Chrne	4333	0	0	0	0	0	0
ENSMUSG00000014633	Cmc2	32770	163	5.5834	170	4.5214	131	5.0538
ENSMUSG00000014668	Chfr	36130	77	2.3923	112	2.7018	63	2.2044
ENSMUSG00000014686	Ceacam16	9202	0	0	0	0	0	0
ENSMUSG00000014704	Hoxa2	2414	2	0.93	2	0.7221	3	1.5711
ENSMUSG00000014725	Adam28	49815	0	0	0	0	0	0
ENSMUSG00000014747	Ankrd53	5682	0	0	0	0	0	0
ENSMUSG00000014748	Tex261	6928	153	24.7896	142	17.8643	102	18.6129
ENSMUSG00000014763	Fam120b	37381	56	1.6816	65	1.5155	47	1.5895
ENSMUSG00000014767	Tbp	28491	222	8.7464	225	6.883	169	7.499
ENSMUSG00000014769	Psmb1	24730	1257	57.0554	1718	60.5485	1045	53.4213
ENSMUSG00000014771	Pdcd2	8093	192	26.6304	204	21.9698	134	20.9323
ENSMUSG00000014773	Dll1	9518	39	4.5994	69	6.3184	29	3.8519
ENSMUSG00000014776	Nol3	5799	2	0.3871	0	0	2	0.436
ENSMUSG00000014778	Fhod1	18790	98	5.8544	135	6.262	56	3.7678
ENSMUSG00000014782	Plekhg4	9588	0	0	0	0	0	0
ENSMUSG00000014786	Slc9a5	21038	1	0.0534	2	0.0829	0	0
ENSMUSG00000014791	Elmo3	5159	102	22.1932	105	17.739	72	17.6437
ENSMUSG00000014813	Stc1	12566	0	0	1	0.0694	0	0
ENSMUSG00000014837	4931428F04Rik	9455	2	0.2374	10	0.9218	10	1.3371
ENSMUSG00000014846	Tppp3	4033	16	4.4533	9	1.945	25	7.8367
ENSMUSG00000014850	Msh3	143131	164	1.2862	251	1.5284	117	1.0334
ENSMUSG00000014852	Adamts13	36212	144	4.4637	191	4.5971	97	3.3864
ENSMUSG00000014856	Tmem208	8865	138	17.4737	152	14.9441	130	18.539
ENSMUSG00000014859	E2f4	7707	128	18.6428	182	20.5821	104	17.0596
ENSMUSG00000014867	Surf4	13888	938	75.8139	1229	77.1288	740	67.3618
ENSMUSG00000014873	Surf2	3816	92	27.0623	68	15.5312	59	19.5463
ENSMUSG00000014905	Dnajb9	4767	125	29.4341	163	29.8021	160	42.4323
ENSMUSG00000014907	Naf1	30347	44	1.6275	47	1.3499	27	1.1248
ENSMUSG00000014932	Yes1	75886	52	0.7692	100	1.1485	60	0.9996
ENSMUSG00000014956	Ppp1cb	58590	364	6.9737	469	6.9768	265	5.718
ENSMUSG00000014959	Gorasp2	51060	397	8.7276	546	9.32	409	10.1266
ENSMUSG00000014980	Tsen15	15953	62	4.3625	65	3.5512	51	4.0416
ENSMUSG00000015001	Oc90	36344	0	0	0	0	0	0
ENSMUSG00000015002	Efr3a	86782	124	1.6039	136	1.3659	118	1.719
ENSMUSG00000015013	Trappc2l	5020	29	6.4846	51	8.8546	31	7.8069
ENSMUSG00000015016	Acsf3	42394	192	5.0837	331	6.805	246	7.3359
ENSMUSG00000015023	Ddx19a	22804	449	22.1015	525	20.0656	281	15.5782
ENSMUSG00000015027	Galns	33221	92	3.1086	121	3.1745	69	2.6258
ENSMUSG00000015053	Gata2	13141	18	1.5376	29	1.9234	14	1.3469
ENSMUSG00000015083	C8g	3068	1370	501.246	1721	488.911	842	346.959
ENSMUSG00000015085	Entpd2	5447	25	5.1519	21	3.3602	22	5.1061
ENSMUSG00000015087	Rabl6	25503	139	6.118	98	3.3492	99	4.9076
ENSMUSG00000015090	Ptgds	3337	0	0	8	2.0895	11	4.1673
ENSMUSG00000015092	Edf1	4235	343	90.9131	464	95.4925	371	110.75
ENSMUSG00000015093	Clic3	1938	7	4.0544	4	1.7989	12	7.828
ENSMUSG00000015094	Npdc1	10143	39	4.316	64	5.4994	69	8.6001
ENSMUSG00000015095	Fbxw5	4721	65	15.4549	98	18.0924	85	22.7618
ENSMUSG00000015112	Slc25a13	175955	1919	12.2422	2440	12.0863	1427	10.2528
ENSMUSG00000015120	Ube2i	12706	1481	130.837	1679	115.172	1032	102.682
ENSMUSG00000015126	Tsr3	2628	47	20.0751	61	20.2306	42	20.2044
ENSMUSG00000015127	Unkl	46046	52	1.2676	50	0.9464	56	1.5375
ENSMUSG00000015133	Lrrk1	161438	76	0.5284	78	0.4211	55	0.4307
ENSMUSG00000015134	Aldh1a3	36627	2	0.0613	25	0.5949	12	0.4142
ENSMUSG00000015143	Actn1	92824	940	11.3672	1198	11.2487	812	11.059
ENSMUSG00000015149	Sirt2	21926	310	15.8704	490	19.4779	307	17.7011
ENSMUSG00000015165	Hnrnpl	13725	3602	294.589	4592	291.604	2513	231.474
ENSMUSG00000015176	Nolc1	9667	657	76.2886	918	82.7667	563	73.6273
ENSMUSG00000015189	Casd1	42516	26	0.6864	50	1.025	25	0.7434
ENSMUSG00000015202	Cnksr3	93174	47	0.5662	79	0.739	46	0.6241
ENSMUSG00000015214	Mtmr1	54436	80	1.6496	99	1.5851	35	0.8128
ENSMUSG00000015217	Hmgb3	4758	468	110.41	615	112.656	377	100.17
ENSMUSG00000015222	Map2	267310	61	0.2562	28	0.0913	28	0.1324
ENSMUSG00000015224	Cyp2j9	23149	6	0.2909	8	0.3012	2	0.1092
ENSMUSG00000015242	Nipsnap3a	11890	0	0	2	0.1466	0	0
ENSMUSG00000015243	Abca1	129108	1206	10.4853	1583	10.6864	971	9.508
ENSMUSG00000015247	Nipsnap3b	10180	220	24.2583	331	28.339	244	30.3015
ENSMUSG00000015289	Lage3	2342	120	57.5149	182	67.7312	100	53.9803
ENSMUSG00000015290	Ubl4a	7500	437	65.4042	462	53.689	382	64.3908
ENSMUSG00000015291	Gdi1	6864	296	48.4061	456	57.9018	307	56.5436
ENSMUSG00000015305	Sash1	163851	118	0.8084	148	0.7873	77	0.5941
ENSMUSG00000015312	Gadd45b	2131	45	23.7036	45	18.4049	41	24.3233
ENSMUSG00000015314	Slamf6	35655	8	0.2519	3	0.0733	0	0
ENSMUSG00000015316	Slamf1	34057	16	0.5274	21	0.5374	12	0.4454
ENSMUSG00000015335	Zdhhc12	2704	124	51.4755	145	46.7375	106	49.5588
ENSMUSG00000015337	Endog	2576	142	61.8769	178	60.2253	121	59.3829
ENSMUSG00000015340	Cybb	52519	267	5.7066	349	5.7918	172	4.1403
ENSMUSG00000015341	Golga7	15728	114	8.1361	203	11.2493	113	9.083
ENSMUSG00000015342	Xk	40494	26	0.7207	39	0.8394	21	0.6556
ENSMUSG00000015354	Pcolce2	60495	49	0.9092	66	0.9509	39	0.815
ENSMUSG00000015355	Cd48	23249	15	0.7242	22	0.8248	8	0.435
ENSMUSG00000015357	Clpx	36398	688	21.2176	967	23.1555	567	19.6937
ENSMUSG00000015363	Trabd	11953	275	25.8251	416	30.3334	316	33.422
ENSMUSG00000015365	Mov10l1	72243	2	0.0311	0	0	0	0
ENSMUSG00000015377	Dennd6b	14283	14	1.1003	16	0.9763	14	1.2392
ENSMUSG00000015396	Cd83	18357	2	0.1223	8	0.3798	5	0.3443
ENSMUSG00000015401	Cltrn	30030	22	0.8223	22	0.6385	16	0.6736
ENSMUSG00000015405	Ace2	49088	9	0.2058	8	0.142	10	0.2575
ENSMUSG00000015437	Gzmb	3422	1	0.328	0	0	0	0
ENSMUSG00000015441	Gzmf	6154	0	0	0	0	0	0
ENSMUSG00000015443	Gzmn	8802	0	0	0	0	0	0
ENSMUSG00000015451	C4a	14372	6825	533.054	8848	536.577	5330	468.848
ENSMUSG00000015452	Ager	3074	9	3.2864	19	5.3871	5	2.0563
ENSMUSG00000015461	Atf6b	7928	184	26.0519	221	24.2959	175	27.9059
ENSMUSG00000015467	Egfl8	2622	5	2.1405	5	1.662	7	3.3751
ENSMUSG00000015468	Notch4	24235	20	0.9263	20	0.7193	18	0.939
ENSMUSG00000015474	Ppt2	11848	746	70.6772	972	71.5032	680	72.5581
ENSMUSG00000015476	Prrt1	3593	0	0	0	0	1	0.3519
ENSMUSG00000015478	Rnf5	2599	105	45.3491	140	46.949	108	52.5339
ENSMUSG00000015484	Fam163a	129060	0	0	0	0	0	0
ENSMUSG00000015488	Cacfd1	11163	70	7.0389	86	6.7146	64	7.248
ENSMUSG00000015501	Hivep2	185299	17	0.103	34	0.1599	31	0.2115
ENSMUSG00000015519	2310057J18Rik	14015	0	0	0	0	0	0
ENSMUSG00000015522	Arnt	62852	416	7.4295	444	6.157	326	6.5572
ENSMUSG00000015533	Itga2	99019	9	0.102	14	0.1232	16	0.2043
ENSMUSG00000015536	Mocs2	14039	514	41.0972	814	50.5351	458	41.2431
ENSMUSG00000015542	Nat9	5027	216	48.2315	281	48.7194	214	53.8179
ENSMUSG00000015568	Lpl	26957	1694	70.5387	2100	67.8973	1257	58.9503
ENSMUSG00000015575	Atp6v0e	36416	131	4.038	135	3.2311	106	3.6799
ENSMUSG00000015579	Nkx2-5	6345	0	0	0	0	0	0
ENSMUSG00000015597	Zfp318	37189	51	1.5394	73	1.7109	36	1.2238
ENSMUSG00000015599	Ttbk1	45227	5	0.1241	2	0.0385	1	0.028
ENSMUSG00000015605	Srf	7846	29	4.1489	34	3.7769	29	4.6727
ENSMUSG00000015619	Gata3	32956	8	0.2725	7	0.1851	1	0.0384
ENSMUSG00000015627	Gata5	9566	1	0.1173	1	0.0911	2	0.2643
ENSMUSG00000015647	Lama5	49486	114	2.5859	172	3.0294	106	2.708
ENSMUSG00000015652	Steap1	13009	2	0.1726	1	0.067	1	0.0972
ENSMUSG00000015653	Steap2	29749	129	4.8675	147	4.3067	71	3.0172
ENSMUSG00000015656	Hspa8	9103	5714	704.598	6846	655.476	5113	710.09
ENSMUSG00000015659	Serac1	37545	21	0.6278	14	0.325	8	0.2694
ENSMUSG00000015665	Awat1	5954	0	0	0	0	0	0
ENSMUSG00000015668	Pdzd11	3685	158	48.1288	171	40.4448	93	31.9056
ENSMUSG00000015671	Psma2	60996	556	10.232	688	9.8309	459	9.5133
ENSMUSG00000015672	Mrpl32	4981	265	59.7194	337	58.9682	227	57.6144
ENSMUSG00000015697	Setdb1	33677	408	13.5992	645	16.6929	257	9.6477
ENSMUSG00000015702	Anxa9	11080	8	0.8105	4	0.3146	0	0
ENSMUSG00000015709	Arnt2	163898	0	0	0	0	0	0
ENSMUSG00000015711	Prune1	28402	58	2.2923	74	2.2708	38	1.6914
ENSMUSG00000015714	Cers2	8808	1028	131.009	1168	115.577	848	121.714
ENSMUSG00000015721	Nlrp5	56033	0	0	0	0	0	0
ENSMUSG00000015733	Capza2	30738	303	11.065	470	13.3268	265	10.8991
ENSMUSG00000015745	Plekho1	7572	14	2.0754	50	5.7552	52	8.6819
ENSMUSG00000015747	Vps45	58634	42	0.8041	59	0.877	33	0.7115
ENSMUSG00000015748	Prpf3	25761	256	11.1548	348	11.7739	126	6.1834
ENSMUSG00000015749	Anp32e	18144	585	36.1917	814	39.1017	426	29.6824
ENSMUSG00000015750	Aph1a	4319	106	27.5492	159	32.0862	92	26.9294
ENSMUSG00000015755	Tab2	50577	153	3.3957	189	3.257	99	2.4746
ENSMUSG00000015757	Ppil4	30244	81	3.0063	135	3.8904	54	2.2572
ENSMUSG00000015759	Cnih1	12844	157	13.721	196	13.3003	107	10.5319
ENSMUSG00000015766	Eps8	177631	86	0.5435	77	0.3778	40	0.2847
ENSMUSG00000015776	Med22	5415	159	32.9598	160	25.7529	130	30.3506
ENSMUSG00000015787	Abo	22476	0	0	0	0	0	0
ENSMUSG00000015790	Surf1	3149	426	151.853	587	162.469	306	122.849
ENSMUSG00000015804	Med28	9047	116	14.3926	159	15.3178	74	10.3407
ENSMUSG00000015806	Qdpr	16215	1567	108.477	2151	115.619	1437	112.037
ENSMUSG00000015812	Gnrh1	4258	0	0	0	0	0	0
ENSMUSG00000015829	Tnr	407960	0	0	0	0	2	0.0062
ENSMUSG00000015837	Sqstm1	11461	1698	166.303	2275	173.007	2043	225.355
ENSMUSG00000015839	Nfe2l2	29128	169	6.5127	219	6.553	134	5.8159
ENSMUSG00000015843	Rxrg	41239	8	0.2178	5	0.1057	4	0.1226
ENSMUSG00000015846	Rxra	86517	558	7.2397	815	8.2103	442	6.4587
ENSMUSG00000015850	Adamtsl4	11716	12	1.1497	23	1.711	27	2.9134
ENSMUSG00000015852	Fcrls	12980	3	0.2594	2	0.1343	0	0
ENSMUSG00000015854	Cd5l	13192	140	11.9125	217	14.3368	134	12.8415
ENSMUSG00000015869	Prpsap1	23357	542	26.0476	576	21.4936	403	21.8127
ENSMUSG00000015879	Fam184b	109909	2	0.0204	3	0.0238	2	0.023
ENSMUSG00000015880	Ncapg	30627	293	10.7386	374	10.6432	176	7.2649
ENSMUSG00000015882	Lcorl	160434	69	0.4828	165	0.8964	68	0.5358
ENSMUSG00000015889	Lta4h	31464	332	11.8443	389	10.7756	284	11.4111
ENSMUSG00000015890	Amdhd1	16695	288	19.3639	391	20.4124	267	20.2184
ENSMUSG00000015932	Dstn	28004	186	7.4555	273	8.4966	143	6.4556
ENSMUSG00000015937	H2afy	62742	659	11.79	946	13.1413	694	13.9837
ENSMUSG00000015942	Gtf2ird2	40336	52	1.4471	67	1.4477	49	1.5358
ENSMUSG00000015943	Bola1	23121	244	11.8459	377	14.2115	225	12.3026
ENSMUSG00000015944	Castor2	44632	5	0.1258	14	0.2734	7	0.1983
ENSMUSG00000015947	Fcgr1	11060	11	1.1164	37	2.9158	22	2.5147
ENSMUSG00000015950	Ncf1	9572	247	28.9654	279	25.4042	215	28.396
ENSMUSG00000015957	Wnt11	20083	12	0.6707	9	0.3906	24	1.5108
ENSMUSG00000015961	Adss	33549	120	4.015	181	4.7022	95	3.5799
ENSMUSG00000015962	1700016C15Rik	23510	0	0	1	0.0371	0	0
ENSMUSG00000015966	Il17rb	12761	173	15.2176	187	12.7721	69	6.8358
ENSMUSG00000015968	Cacna1d	451516	15	0.0373	3	0.0058	20	0.056
ENSMUSG00000015970	Chdh	31504	474	16.8888	607	16.793	355	14.2457
ENSMUSG00000015971	Actr8	28017	94	3.7661	116	3.6086	63	2.8428
ENSMUSG00000015980	Lrrc27	29991	0	0	0	0	3	0.1265
ENSMUSG00000015981	Stk32c	109669	0	0	2	0.0159	0	0
ENSMUSG00000015994	Fnta	16928	194	12.8642	269	13.85	149	11.1276
ENSMUSG00000016018	Mtrex	59980	276	5.1652	362	5.2603	179	3.7728
ENSMUSG00000016024	Lbp	26359	1077	45.8641	1378	45.5643	863	41.3908
ENSMUSG00000016028	Celsr1	134848	6	0.0499	7	0.0452	3	0.0281
ENSMUSG00000016087	Fli1	120657	55	0.5117	72	0.5201	40	0.4191
ENSMUSG00000016128	Stard13	196326	94	0.5374	97	0.4306	67	0.4314
ENSMUSG00000016150	Tenm1	901260	5	0.0062	0	0	0	0
ENSMUSG00000016179	Camk1g	23952	0	0	1	0.0364	0	0
ENSMUSG00000016181	Diexf	39168	104	2.9805	114	2.5368	53	1.7107
ENSMUSG00000016194	Hsd11b1	42441	2650	70.0884	3335	68.488	1683	50.1326
ENSMUSG00000016200	Syt14	144542	17	0.132	32	0.193	7	0.0612
ENSMUSG00000016206	H2-M3	4264	8	2.106	16	3.2704	11	3.2614
ENSMUSG00000016239	Lonrf3	33988	6	0.1982	18	0.4616	4	0.1488
ENSMUSG00000016252	Atp5e	3033	617	228.349	710	204.028	435	181.317
ENSMUSG00000016253	Nelfcd	11698	346	33.2009	441	32.8573	227	24.5322
ENSMUSG00000016255	Tubb1	7187	111	17.3365	160	19.4034	125	21.9879
ENSMUSG00000016256	Ctsz	11546	467	45.4016	613	46.2736	458	50.1483
ENSMUSG00000016257	Prelid3b	8014	310	43.4208	406	44.1551	213	33.601
ENSMUSG00000016262	Sertad4	11268	3	0.2989	0	0	5	0.561
ENSMUSG00000016283	H2-M2	2701	0	0	4	1.2907	6	2.8083
ENSMUSG00000016308	Ube2a	10322	259	28.1658	288	24.3183	172	21.0662
ENSMUSG00000016319	Slc25a5	3156	1555	553.069	2011	555.366	1350	540.778
ENSMUSG00000016327	Atp1b4	20585	0	0	1	0.0423	15	0.9212
ENSMUSG00000016344	Ppdpf	1524	235	173.089	299	170.998	148	122.772
ENSMUSG00000016346	Kcnq2	59721	0	0	2	0.0292	6	0.127
ENSMUSG00000016349	Eef1a2	9361	3	0.3597	4	0.3724	15	2.0258
ENSMUSG00000016356	Col20a1	31828	4	0.1411	0	0	4	0.1589
ENSMUSG00000016382	Pls3	89528	160	2.0061	192	1.8692	116	1.638
ENSMUSG00000016386	Mpped2	175087	0	0	0	0	3	0.0217
ENSMUSG00000016409	Nkap	23951	37	1.7341	41	1.492	20	1.0557
ENSMUSG00000016427	Ndufa1	3575	149	46.7839	181	44.1273	143	50.5687
ENSMUSG00000016458	Wt1	47087	13	0.3099	20	0.3702	30	0.8055
ENSMUSG00000016477	E2f3	79488	69	0.9744	141	1.546	46	0.7316
ENSMUSG00000016481	Cr1l	34204	1041	34.1633	1308	33.33	734	27.1295
ENSMUSG00000016487	Ppfibp1	143538	261	2.0411	422	2.5624	241	2.1226
ENSMUSG00000016493	Cd46	55423	1	0.0203	1	0.0157	4	0.0912
ENSMUSG00000016494	Cd34	22460	42	2.0991	30	1.1642	35	1.9701
ENSMUSG00000016495	Plgrkt	18791	53	3.166	81	3.757	46	3.0948
ENSMUSG00000016496	Cd274	20640	10	0.5438	11	0.4645	4	0.245
ENSMUSG00000016498	Pdcd1lg2	60242	0	0	2	0.0289	0	0
ENSMUSG00000016503	Gtf3a	6957	78	12.5851	109	13.6555	78	14.1741
ENSMUSG00000016510	Mtif3	12227	180	16.5249	223	15.8961	132	13.6482
ENSMUSG00000016520	Lnx2	59931	64	1.1987	73	1.0616	46	0.9703
ENSMUSG00000016524	Il19	7459	0	0	0	0	0	0
ENSMUSG00000016526	Dyrk3	10885	49	5.053	53	4.2438	12	1.3937
ENSMUSG00000016528	Mapkapk2	44126	89	2.264	143	2.8245	72	2.0628
ENSMUSG00000016529	Il10	5129	0	0	1	0.1699	0	0
ENSMUSG00000016534	Lamp2	55097	3037	61.8732	3967	62.7536	2481	56.9273
ENSMUSG00000016541	Atxn10	126967	348	3.0766	388	2.6635	275	2.7382
ENSMUSG00000016552	Foxred2	16200	20	1.3858	22	1.1836	19	1.4827
ENSMUSG00000016554	Eif3d	11815	1018	96.7163	1389	102.464	876	93.733
ENSMUSG00000016559	H3f3b	6050	2626	487.22	3014	434.203	2316	483.955
ENSMUSG00000016619	Nup50	19552	167	9.5876	286	12.7491	149	9.6342
ENSMUSG00000016624	Phf21b	70668	0	0	4	0.0493	0	0
ENSMUSG00000016626	Nlrp14	31112	0	0	0	0	2	0.0813
ENSMUSG00000016637	Ift27	14644	62	4.7525	82	4.8804	34	2.9352
ENSMUSG00000016664	Pacsin2	88999	788	9.9386	893	8.7452	687	9.7587
ENSMUSG00000016756	Cmah	149973	398	2.9789	406	2.3595	153	1.2897
ENSMUSG00000016757	Ttll12	20067	303	16.9491	432	18.7632	194	12.222
ENSMUSG00000016758	Bik	17772	31	1.958	28	1.3732	15	1.067
ENSMUSG00000016763	Scube1	120022	25	0.2338	20	0.1452	39	0.4108
ENSMUSG00000016831	Tox4	17255	220	14.3118	340	17.1739	156	11.4296
ENSMUSG00000016833	Mrps18c	5844	122	23.4334	198	29.5297	100	21.6328
ENSMUSG00000016918	Sulf1	168915	40	0.2658	65	0.3354	69	0.5164
ENSMUSG00000016921	Srsf6	5593	543	108.978	677	105.499	397	89.7362
ENSMUSG00000016933	Plcg1	44460	274	6.9178	391	7.665	228	6.4832
ENSMUSG00000016940	Kctd2	11146	10	1.0071	10	0.782	9	1.0208
ENSMUSG00000016942	Tmprss6	28967	1682	65.1791	2227	67.0072	1008	43.9925
ENSMUSG00000016946	Kctd5	25751	21	0.9154	60	2.0308	19	0.9328
ENSMUSG00000016982	Pom121l2	7540	0	0	0	0	1	0.1677
ENSMUSG00000016984	Etaa1	15119	12	0.8909	19	1.0953	5	0.4181
ENSMUSG00000016995	Matn4	15767	4	0.2848	0	0	8	0.6415
ENSMUSG00000016998	Svs4	2507	0	0	0	0	0	0
ENSMUSG00000017000	Svs6	1702	0	0	0	0	0	0
ENSMUSG00000017002	Slpi	35025	38	1.2178	74	1.8414	48	1.7325
ENSMUSG00000017003	Svs3a	2232	0	0	0	0	0	0
ENSMUSG00000017004	Svs5	1656	0	0	0	0	0	0
ENSMUSG00000017007	Rbpjl	12307	0	0	2	0.1416	2	0.2054
ENSMUSG00000017009	Sdc4	19640	914	52.2385	1182	52.4542	774	49.822
ENSMUSG00000017049	Ccdc70	4266	0	0	0	0	0	0
ENSMUSG00000017057	Il13ra1	59149	23	0.4365	39	0.5747	23	0.4916
ENSMUSG00000017064	Prl5a1	9127	0	0	0	0	0	0
ENSMUSG00000017119	Nbr1	29802	2178	82.0348	2534	74.1081	1554	65.9216
ENSMUSG00000017132	Cyth1	116573	66	0.6355	160	1.1963	134	1.4532
ENSMUSG00000017144	Rnd3	18673	105	6.3119	157	7.3281	64	4.333
ENSMUSG00000017146	Brca1	63191	142	2.5224	159	2.193	108	2.1607
ENSMUSG00000017165	Gast	2589	0	0	0	0	0	0
ENSMUSG00000017167	Cntnap1	20201	6	0.3334	14	0.604	18	1.1265
ENSMUSG00000017176	Nt5c3b	19487	140	8.0643	257	11.4946	116	7.5255
ENSMUSG00000017188	Coa3	1146	157	153.78	192	146.023	117	129.069
ENSMUSG00000017195	Zpbp2	7568	0	0	2	0.2303	0	0
ENSMUSG00000017204	Gsdma	13357	0	0	0	0	1	0.0946
ENSMUSG00000017210	Med24	24844	430	19.4282	532	18.6636	337	17.1487
ENSMUSG00000017211	Gsdma2	11205	0	0	0	0	4	0.4513
ENSMUSG00000017221	Psmd3	13425	529	44.231	803	52.1322	513	48.3087
ENSMUSG00000017264	Exosc10	23972	261	12.2214	358	13.0162	228	12.0241
ENSMUSG00000017286	Glod4	122738	694	6.347	920	6.533	446	4.5939
ENSMUSG00000017288	Vps53	133421	587	4.9386	630	4.1155	536	5.0788
ENSMUSG00000017291	Taok1	78653	85	1.2131	170	1.8838	112	1.8002
ENSMUSG00000017299	Dnttip1	22624	80	3.9692	94	3.6213	43	2.4028
ENSMUSG00000017300	Tnnc2	2806	11	4.4004	3	0.9318	102	45.9552
ENSMUSG00000017307	Acot8	12117	139	12.8767	212	15.2491	118	12.3114
ENSMUSG00000017309	Cd300lg	14111	22	1.7501	47	2.903	26	2.3294
ENSMUSG00000017310	Spint4	3952	0	0	0	0	0	0
ENSMUSG00000017311	Pyy	1156	0	0	0	0	12	13.1234
ENSMUSG00000017314	Mpp2	31500	64	2.2806	106	2.9329	41	1.6455
ENSMUSG00000017316	Ppy	1389	0	0	0	0	0	0
ENSMUSG00000017344	Vtn	3233	7123	2473.11	8396	2263.45	5810	2271.92
ENSMUSG00000017376	Nlk	130205	25	0.2155	18	0.1205	19	0.1845
ENSMUSG00000017386	Traf4	7090	42	6.6495	49	6.0236	37	6.5975
ENSMUSG00000017390	Aldoc	4813	173	40.3474	288	52.1532	227	59.6255
ENSMUSG00000017400	Stac2	16839	0	0	2	0.1035	1	0.0751
ENSMUSG00000017404	Rpl19	3782	528	156.71	668	153.943	498	166.468
ENSMUSG00000017405	Nek8	10569	58	6.16	56	4.6181	38	4.5454
ENSMUSG00000017412	Cacnb4	248511	0	0	2	0.007	0	0
ENSMUSG00000017417	Plxdc1	63206	7	0.1243	11	0.1517	15	0.3
ENSMUSG00000017418	Arl5b	33061	85	2.8859	93	2.4517	74	2.8297
ENSMUSG00000017421	Zfp207	22454	878	43.8921	1190	46.191	820	46.1681
ENSMUSG00000017428	Psmd11	44633	1002	25.1998	1113	21.7342	674	19.0909
ENSMUSG00000017446	C1qtnf1	21760	118	6.0871	125	5.0067	94	5.4612
ENSMUSG00000017453	Pipox	13481	428	35.6375	564	36.4638	250	23.4444
ENSMUSG00000017466	Timp2	54671	79	1.622	78	1.2435	81	1.8731
ENSMUSG00000017478	Zc3h18	40751	373	10.2744	419	8.9615	308	9.5551
ENSMUSG00000017485	Top2b	70283	291	4.6476	492	6.1013	226	4.0652
ENSMUSG00000017491	Rarb	388317	50	0.1445	48	0.1077	14	0.0456
ENSMUSG00000017493	Igfbp4	13148	2823	241.011	3578	237.184	2576	247.69
ENSMUSG00000017499	Cdc6	16139	396	27.5426	508	27.4342	242	18.9566
ENSMUSG00000017548	Suz12	41017	175	4.7892	299	6.3535	138	4.2534
ENSMUSG00000017550	Atad5	46394	115	2.7824	120	2.2544	91	2.4797
ENSMUSG00000017561	Crlf3	34498	480	15.6183	630	15.9166	375	13.7423
ENSMUSG00000017588	Krt27	5539	0	0	1	0.1574	2	0.4565
ENSMUSG00000017607	Tns4	23628	0	0	1	0.0369	4	0.214
ENSMUSG00000017615	Tnfaip1	13482	89	7.4101	135	8.7274	116	10.8774
ENSMUSG00000017631	Abr	206824	102	0.5536	247	1.0409	135	0.8252
ENSMUSG00000017639	Rab11fip4	106811	15	0.1576	21	0.1714	18	0.213
ENSMUSG00000017652	Cd40	17321	18	1.1665	22	1.107	29	2.1166
ENSMUSG00000017664	Slc35c2	11315	321	31.8446	352	27.1139	207	23.128
ENSMUSG00000017667	Zfp334	13995	29	2.326	51	3.1762	16	1.4453
ENSMUSG00000017670	Elmo2	38448	358	10.4519	489	11.0851	356	11.7057
ENSMUSG00000017677	Wsb1	15299	145	10.6388	175	9.9696	80	6.6107
ENSMUSG00000017679	Ttpal	16699	69	4.6381	152	7.9334	68	5.148
ENSMUSG00000017686	Rhot1	58888	212	4.0411	278	4.1146	135	2.8982
ENSMUSG00000017688	Hnf4g	150022	6	0.0449	3	0.0174	2	0.0169
ENSMUSG00000017692	Rhbdl3	55043	0	0	0	0	2	0.0459
ENSMUSG00000017697	Ada	23655	21	0.9965	18	0.6632	18	0.962
ENSMUSG00000017707	Serinc3	21859	1060	54.4329	1327	52.9109	781	45.1692
ENSMUSG00000017713	Tha1	5529	35	7.1057	47	7.4089	53	12.1186
ENSMUSG00000017715	Pgs1	37719	33	0.9821	60	1.3864	32	1.0725
ENSMUSG00000017716	Birc5	6492	208	35.9642	221	29.6701	115	22.3945
ENSMUSG00000017718	Afmid	13984	149	11.9603	272	16.9528	137	12.3854
ENSMUSG00000017720	Trp53tg5	3423	0	0	0	0	0	0
ENSMUSG00000017721	Pigt	10781	423	44.042	549	44.3831	377	44.2083
ENSMUSG00000017723	Wfdc2	6097	3	0.5523	9	1.2866	2	0.4147
ENSMUSG00000017724	Etv4	15629	0	0	0	0	5	0.4044
ENSMUSG00000017733	Eppin	5251	0	0	0	0	0	0
ENSMUSG00000017734	Dbndd2	7213	49	7.6255	58	7.0084	28	4.9075
ENSMUSG00000017737	Mmp9	15070	155	11.5453	174	10.0633	102	8.5568
ENSMUSG00000017740	Slc12a5	38929	10	0.2883	21	0.4702	11	0.3572
ENSMUSG00000017747	Ghdc	4925	21	4.7863	30	5.3091	20	5.1339
ENSMUSG00000017754	Pltp	18193	461	28.4435	742	35.5471	422	29.3245
ENSMUSG00000017756	Slc12a7	83660	448	6.011	669	6.9697	371	5.6063
ENSMUSG00000017760	Ctsa	8159	2049	281.897	2481	265.03	1598	247.606
ENSMUSG00000017764	Zswim1	4185	17	4.5597	22	4.5818	15	4.5312
ENSMUSG00000017765	Slc12a4	22507	66	3.2916	135	5.2278	102	5.7293
ENSMUSG00000017767	Spata25	2148	0	0	0	0	0	0
ENSMUSG00000017774	Myo1c	23406	976	46.8067	1738	64.7183	1005	54.2826
ENSMUSG00000017776	Crk	27649	83	3.3696	73	2.3012	61	2.7892
ENSMUSG00000017778	Cox7c	2088	850	456.956	1070	446.64	775	469.238
ENSMUSG00000017781	Pitpna	40707	197	5.4323	286	6.1235	145	4.5032
ENSMUSG00000017801	Mlx	4930	163	37.113	286	50.5619	257	65.9035
ENSMUSG00000017802	Retreg3	23571	264	12.5722	413	15.2713	221	11.8532
ENSMUSG00000017817	Jph2	61751	4	0.0727	6	0.0847	2	0.0409
ENSMUSG00000017830	Dhx58	9387	9	1.0762	37	3.4354	17	2.2895
ENSMUSG00000017831	Rab5a	28446	65	2.5649	134	4.1057	65	2.8888
ENSMUSG00000017832	Hspb9	725	0	0	0	0	0	0
ENSMUSG00000017837	Nkiras2	8363	159	21.3413	231	24.0743	139	21.0124
ENSMUSG00000017843	Ppp2r5c	135942	129	1.0652	174	1.1156	100	0.93
ENSMUSG00000017858	Ift52	28787	52	2.0276	97	2.9368	42	1.8445
ENSMUSG00000017861	Mybl2	30001	76	2.8436	152	4.4158	68	2.8655
ENSMUSG00000017868	Sgk2	26797	85	3.5606	134	4.3584	61	2.8778
ENSMUSG00000017897	Eya2	176695	0	0	1	0.0049	4	0.0286
ENSMUSG00000017922	Prl3c1	7090	0	0	0	0	0	0
ENSMUSG00000017929	B4galt5	50739	48	1.0619	57	0.9791	22	0.5482
ENSMUSG00000017943	Gdap1l1	16848	0	0	0	0	0	0
ENSMUSG00000017950	Hnf4a	66102	563	9.5605	766	10.0999	436	8.3386
ENSMUSG00000017969	Ptgis	48799	11	0.253	20	0.3572	25	0.6477
ENSMUSG00000017978	Cadps2	576648	9	0.0175	13	0.0196	0	0
ENSMUSG00000017999	Ddx27	19754	152	8.6372	222	9.795	125	7.9998
ENSMUSG00000018001	Cyth3	87803	63	0.8054	104	1.0324	65	0.9359
ENSMUSG00000018008	Cyth4	24972	72	3.2364	152	5.3051	110	5.5688
ENSMUSG00000018012	Rac3	2499	0	0	3	1.0463	3	1.5177
ENSMUSG00000018040	Rrp7a	9368	100	11.9823	140	13.0252	104	14.0349
ENSMUSG00000018042	Cyb5r3	19098	1221	71.7651	1588	72.4715	899	59.5105
ENSMUSG00000018068	Ints2	46894	164	3.9257	220	4.0889	158	4.2595
ENSMUSG00000018076	Med13l	204759	49	0.2686	86	0.3661	50	0.3087
ENSMUSG00000018102	Hist1h2bc	8709	452	58.258	535	53.5414	433	62.8553
ENSMUSG00000018126	Baiap2l2	27342	41	1.6832	24	0.765	25	1.1559
ENSMUSG00000018143	Mafk	11140	34	3.4259	69	5.3984	45	5.1068
ENSMUSG00000018160	Med1	41139	174	4.7477	221	4.6821	120	3.6876
ENSMUSG00000018166	Erbb3	22129	169	8.5726	199	7.8378	100	5.7129
ENSMUSG00000018167	Stard3	22744	36	1.7767	52	1.9927	27	1.5008
ENSMUSG00000018168	Ikzf3	81129	16	0.2214	15	0.1611	4	0.0623
ENSMUSG00000018169	Mfng	17593	5	0.319	5	0.2477	4	0.2874
ENSMUSG00000018171	Vmp1	99971	424	4.7608	627	5.4664	263	3.3259
ENSMUSG00000018189	Uchl5	30194	180	6.6917	236	6.8123	127	5.3175
ENSMUSG00000018196	Glrx2	33338	169	5.6903	250	6.5359	156	5.9157
ENSMUSG00000018199	Ro60	26278	24	1.0252	44	1.4594	28	1.3471
ENSMUSG00000018209	Stk4	85202	95	1.2516	181	1.8515	83	1.2315
ENSMUSG00000018211	Wfdc15b	7206	3	0.4673	0	0	0	0
ENSMUSG00000018217	Pmp22	30565	101	3.7092	104	2.9656	74	3.0608
ENSMUSG00000018238	Gdf9	6881	0	0	1	0.1267	0	0
ENSMUSG00000018239	Zcchc10	8622	9	1.1717	8	0.8087	5	0.7331
ENSMUSG00000018259	Prl8a2	8543	0	0	0	0	0	0
ENSMUSG00000018263	Tbx5	52551	2	0.0427	0	0	0	0
ENSMUSG00000018286	Psmb6	2491	691	311.38	986	344.991	686	348.155
ENSMUSG00000018287	Spag7	5645	293	58.2625	481	74.2653	303	67.8579
ENSMUSG00000018293	Pfn1	2794	2201	884.259	2576	803.571	1970	891.378
ENSMUSG00000018322	Tomm34	17629	85	5.4122	108	5.3395	52	3.729
ENSMUSG00000018326	Ywhab	23628	416	19.763	575	21.2102	444	23.7563
ENSMUSG00000018334	Ksr1	132967	31	0.2617	59	0.3867	43	0.4088
ENSMUSG00000018339	Gpx3	7924	36	5.0997	51	5.6096	43	6.8603
ENSMUSG00000018340	Anxa6	54337	872	18.0139	979	15.7033	564	13.1222
ENSMUSG00000018341	Il12rb2	84870	1	0.0132	2	0.0205	0	0
ENSMUSG00000018347	Zkscan6	22064	36	1.8315	27	1.0666	22	1.2606
ENSMUSG00000018362	Kpna2	10912	1409	144.941	1583	126.439	831	96.2761
ENSMUSG00000018363	Smurf2	100649	149	1.6617	182	1.576	95	1.1933
ENSMUSG00000018372	Cep95	30678	33	1.2075	38	1.0796	23	0.9478
ENSMUSG00000018377	Vezf1	16450	54	3.6848	73	3.8678	33	2.5361
ENSMUSG00000018378	Cuedc1	96082	13	0.1519	11	0.0998	10	0.1316
ENSMUSG00000018379	Srsf1	6382	494	86.8872	690	94.2317	385	76.2651
ENSMUSG00000018381	Abi3	12402	43	3.8919	63	4.4274	46	4.6891
ENSMUSG00000018387	Shroom1	10561	48	5.1018	68	5.6119	45	5.3868
ENSMUSG00000018395	Kif3a	34588	52	1.6876	129	3.2506	46	1.6813
ENSMUSG00000018398	Sept8	30308	206	7.6295	253	7.2756	158	6.5906
ENSMUSG00000018401	Mtmr4	24140	309	14.3684	379	13.6838	248	12.9878
ENSMUSG00000018405	Mrm1	6454	9	1.5653	21	2.8359	11	2.1547
ENSMUSG00000018411	Mapt	100700	1	0.0111	6	0.0519	1	0.0126
ENSMUSG00000018412	Kansl1	135632	224	1.8538	345	2.217	153	1.4261
ENSMUSG00000018415	Gid4	33782	12	0.3987	13	0.3354	6	0.2245
ENSMUSG00000018417	Myo1b	166306	666	4.4952	680	3.5637	461	3.5044
ENSMUSG00000018425	Dhx40	38900	80	2.3085	110	2.4646	49	1.5925
ENSMUSG00000018427	Ypel2	57282	15	0.2939	15	0.2282	12	0.2648
ENSMUSG00000018428	Akap1	33794	579	19.232	719	18.5436	442	16.535
ENSMUSG00000018433	Nol11	22718	209	10.3267	238	9.1309	126	7.0117
ENSMUSG00000018442	Derl2	12677	213	18.8603	294	20.2132	224	22.3385
ENSMUSG00000018446	C1qbp	5190	462	99.9218	638	107.141	364	88.6658
ENSMUSG00000018449	Rpain	7620	38	5.5978	79	9.036	40	6.6363
ENSMUSG00000018451	6330403K07Rik	1572	2	1.4281	4	2.2177	2	1.6084
ENSMUSG00000018459	Slc13a3	68202	1164	19.1576	1740	22.236	736	13.6428
ENSMUSG00000018470	Kcnab3	6784	1	0.1655	3	0.3854	1	0.1864
ENSMUSG00000018474	Chd3	26133	84	3.6081	114	3.8021	108	5.2246
ENSMUSG00000018476	Kdm6b	15167	70	5.1806	83	4.7696	66	5.5013
ENSMUSG00000018479	1700125H20Rik	10741	0	0	0	0	0	0
ENSMUSG00000018481	Appbp2	47868	99	2.3215	129	2.3488	75	1.9808
ENSMUSG00000018486	Wnt9b	22457	1	0.05	6	0.2329	2	0.1126
ENSMUSG00000018500	Adora2b	17469	1	0.0643	5	0.2495	3	0.2171
ENSMUSG00000018501	Ncor1	142115	859	6.7848	945	5.7956	706	6.2804
ENSMUSG00000018507	Trpv2	26029	52	2.2425	90	3.0136	51	2.477
ENSMUSG00000018509	Cenpv	14315	87	6.822	108	6.5756	75	6.6236
ENSMUSG00000018537	Pcgf2	11674	102	9.8077	101	7.5406	55	5.9561
ENSMUSG00000018541	Cwc25	21075	48	2.5566	60	2.4814	42	2.5194
ENSMUSG00000018543	1700001P01Rik	4437	0	0	0	0	0	0
ENSMUSG00000018547	Pip4k2b	29547	37	1.4056	41	1.2094	19	0.8129
ENSMUSG00000018548	Trim37	93606	57	0.6835	69	0.6425	28	0.3782
ENSMUSG00000018554	Ybx2	5809	0	0	1	0.15	4	0.8705
ENSMUSG00000018559	Ctdnep1	9445	45	5.3481	76	7.0132	40	5.354
ENSMUSG00000018565	Elp5	14295	270	21.2014	337	20.5471	198	17.5107
ENSMUSG00000018566	Slc2a4	5649	52	10.3328	137	21.1375	78	17.456
ENSMUSG00000018567	Gabarap	3808	437	128.816	631	144.423	366	121.508
ENSMUSG00000018569	Cldn7	3106	15	5.421	27	7.5765	29	11.8037
ENSMUSG00000018570	2810408A11Rik	3635	15	4.632	8	1.9182	0	0
ENSMUSG00000018572	Phf23	4232	140	37.1337	174	35.8351	120	35.8474
ENSMUSG00000018574	Acadvl	5228	3006	645.415	4130	688.524	2765	668.623
ENSMUSG00000018581	Dnah11	321061	17	0.0594	8	0.0217	10	0.0394
ENSMUSG00000018583	G3bp1	35153	385	12.2937	479	11.8762	277	9.9618
ENSMUSG00000018585	Atox1	14598	169	12.9951	233	13.9113	142	12.2975
ENSMUSG00000018589	Glra2	198376	0	0	0	0	0	0
ENSMUSG00000018593	Sparc	28683	4784	187.22	5382	163.54	4391	193.536
ENSMUSG00000018595	Glra4	22467	2	0.0999	0	0	4	0.2251
ENSMUSG00000018599	Mief2	4553	13	3.205	16	3.0629	14	3.8873
ENSMUSG00000018604	Tbx3	14055	243	19.4071	210	13.0225	182	16.3705
ENSMUSG00000018620	Mmp20	46748	0	0	0	0	0	0
ENSMUSG00000018623	Mmp7	7495	0	0	0	0	1	0.1687
ENSMUSG00000018634	Crhr1	42668	1	0.0263	1	0.0204	2	0.0593
ENSMUSG00000018648	Dusp14	21220	16	0.8464	32	1.3143	12	0.7149
ENSMUSG00000018651	Tada2a	50680	30	0.6645	55	0.9459	35	0.8731
ENSMUSG00000018654	Ikzf1	87923	219	2.7959	300	2.9739	176	2.5307
ENSMUSG00000018656	Tcaf3	12826	0	0	0	0	0	0
ENSMUSG00000018659	Pnpo	6161	809	147.395	1113	157.452	684	140.355
ENSMUSG00000018661	Cog1	17885	108	6.7783	177	8.6256	88	6.2204
ENSMUSG00000018666	Cbx1	19513	97	5.58	137	6.1193	64	4.1465
ENSMUSG00000018669	Cdk5rap3	9070	583	72.1518	876	84.1785	509	70.9467
ENSMUSG00000018672	Copz2	11333	49	4.8533	93	7.1522	57	6.3585
ENSMUSG00000018677	Slc25a39	4961	1745	394.832	2268	398.454	2058	524.443
ENSMUSG00000018678	Sp2	29618	194	7.3524	214	6.2974	96	4.0977
ENSMUSG00000018697	Aatf	90667	113	1.399	178	1.7111	106	1.478
ENSMUSG00000018698	Lhx1	7251	1	0.1548	0	0	0	0
ENSMUSG00000018707	Dync1h1	65493	1343	23.018	1728	22.9961	1081	20.8667
ENSMUSG00000018727	Cpsf4l	11845	0	0	0	0	0	0
ENSMUSG00000018733	Pex12	7944	83	11.728	132	14.4824	43	6.8431
ENSMUSG00000018736	Ndel1	50424	163	3.6286	243	4.2002	98	2.457
ENSMUSG00000018740	Slc25a35	6234	18	3.2411	17	2.3768	7	1.4196
ENSMUSG00000018750	Zbtb4	18111	36	2.2312	39	1.8768	33	2.3035
ENSMUSG00000018752	Tnfsfm13	13521	24	1.9925	46	2.9652	17	1.5895
ENSMUSG00000018761	Mpdu1	5945	529	99.8825	943	138.25	568	120.787
ENSMUSG00000018765	Fxr2	20307	67	3.7035	136	5.8371	79	4.9182
ENSMUSG00000018770	Atp5g3	2879	2598	1012.94	3151	953.919	2353	1033.24
ENSMUSG00000018774	Cd68	1940	138	79.8478	198	88.9545	124	80.8057
ENSMUSG00000018776	Slc35g3	2078	0	0	0	0	0	0
ENSMUSG00000018796	Acsl1	65014	6406	110.603	8425	112.945	5421	105.413
ENSMUSG00000018800	Abca5	68347	128	2.1022	157	2.0021	88	1.6277
ENSMUSG00000018809	Smyd4	57272	12	0.2352	28	0.4261	10	0.2207
ENSMUSG00000018819	Lsp1	34058	145	4.779	278	7.1143	198	7.3497
ENSMUSG00000018820	Zfyve27	30639	58	2.1249	78	2.2188	73	3.0121
[truncated: 53,377 more rows]
