# Supplementary material for: Phospho-RNA sequencing with circAID-p-seq
Source: Nucleic Acids Res. 2021 Dec 1;50(4):e23. doi: 10.1093/nar/gkab1158 (PMC8887461; doi:10.1093/nar/gkab1158)
Supplement: gkab1158_Supplemental_Files [file gkab1158_supplemental_files.zip › Additional file 4.xlsx]

## Sheet: Sheet1
Sample	RPF (ng)	Run time	Starting active pore number	Final active pore number	Genes detected*
Liver A	119	19h 45m	1990	796	14815
Liver B	75	21h	1100	84	4467
Liver C	58.8	20h 30 m	1200	69	5028
(*) genes detected with more than 1 count
